# Supplementary material for: Protein Biomarker Identification for the Discrimination of Brucella melitensis Field Isolates From the Brucella melitensis Rev.1 Vaccine Strain by MALDI-TOF MS
Source: Front Microbiol. 2021 Oct 22;12:712601. doi: 10.3389/fmicb.2021.712601 (PMC8569450; doi:10.3389/fmicb.2021.712601)
Supplement: Supplementary file 3 [file Table_2.XLSX]

## Sheet: Table_S2_MassDivergence
protein_function	PLfam	GCF_000007125.1_mass	GCF_000007125.1_aa_sequence	GCF_000740415.1_mass	GCF_000740415.1_aa_sequence	GCF_002953595.1_mass	GCF_002953595.1_aa_sequence	GCF_002953595.1_location	mass_delta_Rev1.16M_007125	mass_delta_Rev1.16M_740415
hypothetical protein	PLF_234_00000005	52644	MNFGGTLKANILSTLLVKSTKSINQSESYLAGKHNQLNLFAAIDDLVTDENKLSEAERTAIEHHIITLRAAIARALWSREIYVGRSILDDCVFGACKAGGGNIVGRVIADLAQAGAERPGFVLYPLTSFGMKIPTLFDRSSSLRDWVAFSRAGYAVSGQQHSVKAAHERLCEMSVALGIRQRIVFDDIRHFATHATWLARNPLMLVRLTSHTGDMYENQFVYSLKIRTAASCLLMLHALSVEKSDPVEKFHATSNVNNWETLNIRHYLIGENLRGRPMGLRRVPMNVSALELARLSDVAAVISTDELSTTRMKRLSTAIMTALKTVEQGYFRHVNLSSKDKVQKRLYKRFVTALDWYRQSFGSRINESEAVVAIAVAFETLLTDAYQRGVADRIERRLG…	52644	MNFGGTLKANILSTLLVKSTKSINQSESYLAGKHNQLNLFAAIDDLVTDENKLSEAERTAIEHHIITLRAAIARALWSREIYVGRSILDDCVFGACKAGGGNIVGRVIADLAQAGAERPGFVLYPLTSFGMKIPTLFDRSSSLRDWVAFSRAGYAVSGQQHSVKAAHERLCEMSVALGIRQRIVFDDIRHFATHATWLARNPLMLVRLTSHTGDMYENQFVYSLKIRTAASCLLMLHALSVEKSDPVEKFHATSNVNNWETLNIRHYLIGENLRGRPMGLRRVPMNVSALELARLSDVAAVISTDELSTTRMKRLSTAIMTALKTVEQGYFRHVNLSSKDKVQKRLYKRFVTALDWYRQSFGSRINESEAVVAIAVAFETLLTDAYQRGVADRIERRLG…	52629.9	MNFGGTLKANILSTLLVKSTKSINQSESYLAGKHNQLNLFAAIDDLVTDENKLSEAERTAIEHHIITLRAAIARALWSREIYVGRSILDDCVFGACKAGGGNIVGRVIADLAQAGAERPGFVLYPLTSFGMKIPTLFDRSSSLRDWVAFSRAGYAVSGQQHSVKAAHERLCEMSVALGIRQRIVFDDVRHFATHATWLARNPLMLVRLTSHTGDMYENQFVYSLKIRTAASCLLMLHALSVEKSDPVEKFHATSNVNNWETLNIRHYLIGENLRGRPMGLRRVPMNVSALELARLSDVAAVISTDELSTTRMKRLSTAIMTALKTVEQGYFRHVNLSSKDKVQKRLYKRFVTALDWYRQSFGSRINESEAVVAIAVAFETLLTDAYQRGVADRIERRLG…	NZ_CP024715.1_21499+1422	-14.1	-14.1
Transcriptional regulator, MarR family	PLF_234_00000009	8333.8	MAMSKDNKAVVLYRLQSVARLTRTVLAARLLEQGLYAGQDAVMLQLAAEDGLTPGILAQRLGVRPPTITKTITRLQG	8131.5	MSKDNKAVVLYRLQSVARLTRTVLAARLLEQGLYAGQDAVMLQLAAEDGLTPGILAQRLGVRPPTITKTITRLQG	8131.5	MSKDNKAVVLYRLQSVARLTRTVLAARLLEQGLYAGQDAVMLQLAAEDGLTPGILAQRLGVRPPTITKTITRLQG	NZ_CP024716.1_945822-258	-202.3	0
Transcriptional regulator, MarR family	PLF_234_00000009	8333.8	MAMSKDNKAVVLYRLQSVARLTRTVLAARLLEQGLYAGQDAVMLQLAAEDGLTPGILAQRLGVRPPTITKTITRLQG	8131.5	MSKDNKAVVLYRLQSVARLTRTVLAARLLEQGLYAGQDAVMLQLAAEDGLTPGILAQRLGVRPPTITKTITRLQG	8131.5	MSKDNKAVVLYRLQSVARLTRTVLAARLLEQGLYAGQDAVMLQLAAEDGLTPGILAQRLGVRPPTITKTITRLQG	NZ_CP024716.1_946056-228	-202.3	0
Ribosome-associated ATPase RbbA	PLF_234_00000018	58681.3	MSAFANRPAGKLSGGMKQKTSLCCSLIHDPDLLILDEPTTGVDPLSRRQFWELIDDIRKDRPGMSVIVATAYMEEAERFDWLVAMNDGQILATGTPQELLERTDTPNLDAAFIALLPEEQRRGHREIHIPPRAPASDTAIAIEAEHVTVRFGDFTAVDNVSFRIPRGEIFGFLGSNGCGKTTTMKVLTGLLPASEGTARLFGREVDPKDIDIRRHVGYMSQAFSLYSELTVHQNLELHARLFGMEPDVTARRIKELTARFDLADVMDELPDAMPLGIRQRLSLAVALIHSPDILILDEPTSGVDPVARDAFWQILADLSRRDNVTIFVSTHFMNEAELCDRISLMHAGKVLISDTPKAITESRNAATLEDAFVAFLQDAIGEGEQSAPQKIEKDSAEPK…	73365.9	MSSVFGKAGDGGFVVRARGVDLSYGATRALRNVDLDVPAGGMVGLIGPDGVGKSSLLSLIAGARTIQQGHVEVLGGDIADKRHRQSAYPRIAYMPQGLGKNLYPTLSVFENIDFFGRLFGHDRAERECRIADLLARTGMSAFANRPAGKLSGGMKQKTSLCCSLIHDPDLLILDEPTTGVDPLSRRQFWELIDDIRKDRPGMSVIVATAYMEEAERFDWLVAMNDGQILATGTPQELLERTDTPNLDAAFIALLPEEQRRGHREIHIPPRAPASDTAIAIEAEHVTVRFGDFTAVDNVSFRIPRGEIFGFLGSNGCGKTTTMKVLTGLLPASEGTARLFGREVDPKDIDIRRHVGYMSQAFSLYSELTVHQNLELHARLFGMEPDVTARRIKELTARFD…	73365.9	MSSVFGKAGDGGFVVRARGVDLSYGATRALRNVDLDVPAGGMVGLIGPDGVGKSSLLSLIAGARTIQQGHVEVLGGDIADKRHRQSAYPRIAYMPQGLGKNLYPTLSVFENIDFFGRLFGHDRAERECRIADLLARTGMSAFANRPAGKLSGGMKQKTSLCCSLIHDPDLLILDEPTTGVDPLSRRQFWELIDDIRKDRPGMSVIVATAYMEEAERFDWLVAMNDGQILATGTPQELLERTDTPNLDAAFIALLPEEQRRGHREIHIPPRAPASDTAIAIEAEHVTVRFGDFTAVDNVSFRIPRGEIFGFLGSNGCGKTTTMKVLTGLLPASEGTARLFGREVDPKDIDIRRHVGYMSQAFSLYSELTVHQNLELHARLFGMEPDVTARRIKELTARFD…	NZ_CP024715.1_611361-801	14684.6	0
Ribosome-associated ATPase RbbA	PLF_234_00000018	58681.3	MSAFANRPAGKLSGGMKQKTSLCCSLIHDPDLLILDEPTTGVDPLSRRQFWELIDDIRKDRPGMSVIVATAYMEEAERFDWLVAMNDGQILATGTPQELLERTDTPNLDAAFIALLPEEQRRGHREIHIPPRAPASDTAIAIEAEHVTVRFGDFTAVDNVSFRIPRGEIFGFLGSNGCGKTTTMKVLTGLLPASEGTARLFGREVDPKDIDIRRHVGYMSQAFSLYSELTVHQNLELHARLFGMEPDVTARRIKELTARFDLADVMDELPDAMPLGIRQRLSLAVALIHSPDILILDEPTSGVDPVARDAFWQILADLSRRDNVTIFVSTHFMNEAELCDRISLMHAGKVLISDTPKAITESRNAATLEDAFVAFLQDAIGEGEQSAPQKIEKDSAEPK…	73365.9	MSSVFGKAGDGGFVVRARGVDLSYGATRALRNVDLDVPAGGMVGLIGPDGVGKSSLLSLIAGARTIQQGHVEVLGGDIADKRHRQSAYPRIAYMPQGLGKNLYPTLSVFENIDFFGRLFGHDRAERECRIADLLARTGMSAFANRPAGKLSGGMKQKTSLCCSLIHDPDLLILDEPTTGVDPLSRRQFWELIDDIRKDRPGMSVIVATAYMEEAERFDWLVAMNDGQILATGTPQELLERTDTPNLDAAFIALLPEEQRRGHREIHIPPRAPASDTAIAIEAEHVTVRFGDFTAVDNVSFRIPRGEIFGFLGSNGCGKTTTMKVLTGLLPASEGTARLFGREVDPKDIDIRRHVGYMSQAFSLYSELTVHQNLELHARLFGMEPDVTARRIKELTARFD…	73365.9	MSSVFGKAGDGGFVVRARGVDLSYGATRALRNVDLDVPAGGMVGLIGPDGVGKSSLLSLIAGARTIQQGHVEVLGGDIADKRHRQSAYPRIAYMPQGLGKNLYPTLSVFENIDFFGRLFGHDRAERECRIADLLARTGMSAFANRPAGKLSGGMKQKTSLCCSLIHDPDLLILDEPTTGVDPLSRRQFWELIDDIRKDRPGMSVIVATAYMEEAERFDWLVAMNDGQILATGTPQELLERTDTPNLDAAFIALLPEEQRRGHREIHIPPRAPASDTAIAIEAEHVTVRFGDFTAVDNVSFRIPRGEIFGFLGSNGCGKTTTMKVLTGLLPASEGTARLFGREVDPKDIDIRRHVGYMSQAFSLYSELTVHQNLELHARLFGMEPDVTARRIKELTARFD…	NZ_CP024715.1_613330-1995	14684.6	0
Lead, cadmium, zinc and mercury transporting ATPase (EC 3.6.3.3) (EC 3.6.3.5); Copper-translocating P-type ATPase (EC 3.6.3.4)	PLF_234_00000033	66477.4	MPISLTSGRMAMVLTGLTILGIIPATYAFFAGPNALGIVGLSAVFLAGGIPAAWRALKTLWEEYVLDIDLLMVIAAATAAAVGAPFEGAVLLTLFSISTTLEHRAMARARNAVEALMTLRPDTALRERADGIVEEVKAAELCPGDIVVLRPGARVPADSIVFDGEGSMDEATITGESMPVHKSPGSKVFEATVNQNSVLRIKVEHRVAESTVARMIALVTEAQAARAPSERFSDWFGQRYTIGVLAGAVLAFVSFYWLGWPARDAFYRAATLLVAASPCAIVISVPSAILSALAVCARGGVLFKGGKALEMLAEIDIFAFDKTGTLTTGKAEVTGLETLIPESEFLSLLAGLEAHSEHPIAEAIRNYATLHDIQCPDVGRVTAIPSEGVVGHTSTGAEV…	66477.4	MPISLTSGRMAMVLTGLTILGIIPATYAFFAGPNALGIVGLSAVFLAGGIPAAWRALKTLWEEYVLDIDLLMVIAAATAAAVGAPFEGAVLLTLFSISTTLEHRAMARARNAVEALMTLRPDTALRERADGIVEEVKAAELCPGDIVVLRPGARVPADSIVFDGEGSMDEATITGESMPVHKSPGSKVFEATVNQNSVLRIKVEHRVAESTVARMIALVTEAQAARAPSERFSDWFGQRYTIGVLAGAVLAFVSFYWLGWPARDAFYRAATLLVAASPCAIVISVPSAILSALAVCARGGVLFKGGKALEMLAEIDIFAFDKTGTLTTGKAEVTGLETLIPESEFLSLLAGLEAHSEHPIAEAIRNYATLHDIQCPDVGRVTAIPSEGVVGHTSTGAEV…	66465.3	MPISLTSGRMAMVLTGLTILGIIPATYAFFAGPNALGIVGLSAVFLAGGIPAAWRALKTLWEEYVLDIDLLMVIAAATAAAVGAPFEGAVLLTLFSISTTLEHRAMARARNAVEALMTLRPDTALRERADGIVEEVKAAELCPGDIVVLRPGARVPADSIVFDGEGSMDEATITGESMPVHKSPGSKVFEATVNQNSVLRIKVEHRVAESTVARMIALVTEAQAARAPSERFSDWFGQRYTIGVLAGAVLAFVSFYWLGWPARDAFYRAATLLVAASPCAIVISVPSAILSALAVCARGGVLFKGGKALEMLAEIDIFAFDKTGTLTTGKAEVTGLETLIPESEFLSLLAGLEAHSEHPIAEAIRNYATLHDIQCPDVGRVTAIPSEGVVGHTSTGAEV…	NZ_CP024716.1_1175224-1896	-12.1	-12.1
Integral membrane protein	PLF_234_00000037	53186.9	MDTRGKSGRDVPLAVDLDGTLVSTDLLWESIFILLKKNIFFAFLLPVWLLSGKAHLKHEIARRVTINASVLPYRQDFLDYLRAEHASGRKLVLATASAETYAQAVASELGIFSAVHASTCTTNLSAHRKADALSEHYGARGFDYAGNDCDDIAVFNAARQAIVVAPDPAAARFQKSNGGRLFERNPIAWKTYLKMLRVHQWLKNLVVFVPAFLAHDILEPQVLSATFLAFIAFSASASAIYILNDIIDLPLDRHHVRKRFRPFASGQLSIPFGLAVSAGLLLVAVLICFFLPLPFALAIGIYLITTTAYSLVIKRMLLVDVICLAALYSLRLLGGMAAARIPLSFWLMAFAMFFFLSLALVKRYVELQNSTVTEKDRIAGRGYRPEDIDIVGQSGVASA…	53191.9	MDTRGKSGRDVPLAVDLDGTLVSTDLLWESIFILLKKNIFFAFLLPVWLLSGKAHLKHEIARRVTINASVLPYRQDFLDYLRAEHASGRKLVLATASAETYAQAVASELGIFSAVHASTCTTNLSAHRKADALSEHYGARGFDYAGNDCDDIAVFNAARQAIVVAPDPAAARFQKSNGGRLFERNPIAWKTYLKMLRVHQWLKNLLVFVPAFLAHDILEPQVLSATFLAFIAFSASASAIYILNDIIDLPLDRQHVRKRFRPFASGQLSIPFGLAVSAGLLLVAVLICFFLPLPFALAIGIYLITTTAYSLVIKRMLLVDVICLAALYSLRLLGGMAAARIPLSFWLMAFAMFFFLSLALVKRYVELQNSTVTEKDRIAGRGYRPEDIDIVGQSGVASA…	53191.9	MDTRGKSGRDVPLAVDLDGTLVSTDLLWESIFILLKKNIFFAFLLPVWLLSGKAHLKHEIARRVTINASVLPYRQDFLDYLRAEHASGRKLVLATASAETYAQAVASELGIFSAVHASTCTTNLSAHRKADALSEHYGARGFDYAGNDCDDIAVFNAARQAIVVAPDPAAARFQKSNGGRLFERNPIAWKTYLKMLRVHQWLKNLLVFVPAFLAHDILEPQVLSATFLAFIAFSASASAIYILNDIIDLPLDRQHVRKRFRPFASGQLSIPFGLAVSAGLLLVAVLICFFLPLPFALAIGIYLITTTAYSLVIKRMLLVDVICLAALYSLRLLGGMAAARIPLSFWLMAFAMFFFLSLALVKRYVELQNSTVTEKDRIAGRGYRPEDIDIVGQSGVASA…	NZ_CP024716.1_815879-1440	5	0
Putative transmembrane protein	PLF_234_00000040	23808.6	MFLLRRHIFFYIGAIGGVVAFTIAWALKSPLAPVIGANCFFVIYLLLAVSVLPRLTPSFLKKHAASADEPVWIIFLVTFAAVLIGIASLFILINSASKVDTFSLVVTLASVPLGWFTIHMMTAIHYAHVYWQPREPAGNDPKQASRYRGGFDFPGTPEPSGWDFAYYAYVIGMTAQTSDTNVTTPAMRRTTLLHSIVSFFFNTVLVAAAVNVVAALGS	23808.6	MFLLRRHIFFYIGAIGGVVAFTIAWALKSPLAPVIGANCFFVIYLLLAVSVLPRLTPSFLKKHAASADEPVWIIFLVTFAAVLIGIASLFILINSASKVDTFSLVVTLASVPLGWFTIHMMTAIHYAHVYWQPREPAGNDPKQASRYRGGFDFPGTPEPSGWDFAYYAYVIGMTAQTSDTNVTTPAMRRTTLLHSIVSFFFNTVLVAAAVNVVAALGS	23748.5	MFLLRRHISFYIGAIGGVVAFTIAWALKSPLAPVIGANCFFVIYLLLAVSVLPRLTPSFLKKHAASADEPVWIIFLVTFAAVLIGIASLFILINSASKVDTFSLVVTLASVPLGWFTIHMMTAIHYAHVYWQPREPAGNDPKQASRYRGGFDFPGTPEPSGWDFAYYAYVIGMTAQTSDTNVTTPAMRRTTLLHSIVSFFFNTVLVAAAVNVVAALGS	NZ_CP024715.1_1550608-657	-60.1	-60.1
Uncharacterized FAD-binding oxidoreductase Reut_B5165	PLF_234_00000055	78370.4	MIRWLHRWSGIIAAVLLMVLALSGAALSVFPAMERLSAPQAETGLSVADLMARIQANYPAVEQVRRTPSGKITAYWFDDGAQAAVIDPATGKSVAPANPNRLEQWLKGLHRSLFLGDSGRIVMAIGALIMLGLSISGAFLIARRTGGWKNWFKPLRGAASGRLHTEVARIAVLGLLLSSTTAVWMSASTFDLLPKSPVVAEPTGVSGETGMKPALIAKLEETPVSSFKELSFPYPGDATDMFVLKTDRGTGYLDQGTGAVLDWHDYTVWQRISQTVKMLHTGKGAALLGIILGLASLTVPFLGITGIVLWFAGLRGRPRIRDNAAAGKAETIVLVGSEGGSTWGFAATLHAALREAGQSVHVGPMSSFNPARYGKAQRILIFAATYGNGDAPASAKGFL…	78467.5	MIRWLHRWSGIIAAVLLMVLALSGAALSVFPAMERLSAPQAETGLSVADLMARIQANYPAVEQVRRTPSGKITAYWFDDGAPQAAVIDPATGKSVAPANPNRLEQWLKGLHRSLFLGDSGRIVMAIGALIMLGLSISGAFLIARRTGGWKNWFKPLRGAASGRLHTEVARIAVLGLLLSSTTAVWMSASTFDLLPKSPVVAEPTGVSGETGMKPALIAKLEETPVSSFKELSFPYPGDATDMFVLKTDRGTGYLDQGTGAVLDWHDYTVWQRISQTVKMLHTGKGAALLGIILGLASLTVPFLGITGIVLWFAGLRGRPRIRDNAAAGKAETIVLVGSEGGSTWGFAATLHAALREAGQSVHVGPMSSFNPARYGKAQRILIFAATYGNGDAPASAKGF…	78467.5	MIRWLHRWSGIIAAVLLMVLALSGAALSVFPAMERLSAPQAETGLSVADLMARIQANYPAVEQVRRTPSGKITAYWFDDGAPQAAVIDPATGKSVAPANPNRLEQWLKGLHRSLFLGDSGRIVMAIGALIMLGLSISGAFLIARRTGGWKNWFKPLRGAASGRLHTEVARIAVLGLLLSSTTAVWMSASTFDLLPKSPVVAEPTGVSGETGMKPALIAKLEETPVSSFKELSFPYPGDATDMFVLKTDRGTGYLDQGTGAVLDWHDYTVWQRISQTVKMLHTGKGAALLGIILGLASLTVPFLGITGIVLWFAGLRGRPRIRDNAAAGKAETIVLVGSEGGSTWGFAATLHAALREAGQSVHVGPMSSFNPARYGKAQRILIFAATYGNGDAPASAKGF…	NZ_CP024716.1_220918+2205	97.1	0
Benzoate transport protein	PLF_234_00000071	39296.3	MRFSVFASSAVAAIVGFGGTLALIIAAAQVLGSTQAETASWVTAICLAVAAASAWLSIRYRMPIIAAWSTPGLALIGASAGFTMAEAVGAFIVTALALIATGLIRQLSVLVSRIPASVASGMLAGVLLSFVIAAAKTVSIDPAFVLPLVALFFLIRLFGPSLAVIAVLVLGMAFALVTGRSPALPAPEISTLTLVWPQFHTGAMIGIAVPLYLVTMASQNLPGFAVLRASGYEPPTSACLRITGLFSLLSAPLGASTTNLAAISAALCTNPDAHPDHSKRWLTGPVYAAIYVVFALFGASLVAIFAVLPTVLIALVAGLALTGPFINAMTLALKDEHERLAATITFAVTASGIAFFGVGSAFWALIAGLAVTFLEHFRKKISN	39296.3	MRFSVFASSAVAAIVGFGGTLALIIAAAQVLGSTQAETASWVTAICLAVAAASAWLSIRYRMPIIAAWSTPGLALIGASAGFTMAEAVGAFIVTALALIATGLIRQLSVLVSRIPASVASGMLAGVLLSFVIAAAKTVSIDPAFVLPLVALFFLIRLFGPSLAVIAVLVLGMAFALVTGRSPALPAPEISTLTLVWPQFHTGAMIGIAVPLYLVTMASQNLPGFAVLRASGYEPPTSACLRITGLFSLLSAPLGASTTNLAAISAALCTNPDAHPDHSKRWLTGPVYAAIYVVFALFGASLVAIFAVLPTVLIALVAGLALTGPFINAMTLALKDEHERLAATITFAVTASGIAFFGVGSAFWALIAGLAVTFLEHFRKKISN	39354.3	MRFSVFASSAVAAIVGFGGTLALIIAAAQVLGSTQAETASWVTAICLAVAAASAWLSIRYRMPIIAAWSTPGLALIGASAGFTMAEAVGAFIVTALALIATGLIRQLSVLVSRIPASVASGMLAGVLLSFVIAAAKTVSIDPAFVLPLVALFFLIRLFDPSLAVIAVLVLGMAFALVTGRSPALPAPEISTLTLVWPQFHTGAMIGIAVPLYLVTMASQNLPGFAVLRASGYEPPTSACLRITGLFSLLSAPLGASTTNLAAISAALCTNPDAHPDHSKRWLTGPVYAAIYVVFALFGASLVAIFAVLPTVLIALVAGLALTGPFINAMTLALKDEHERLAATITFAVTASGIAFFGVGSAFWALIAGLAVTFLEHFRKKISN	NZ_CP024715.1_1338679-1152	58	58
4-hydroxyphenylacetate 3-monooxygenase, reductase component (EC 1.6.8.-)	PLF_234_00000092	18726	MQTVNNIISSVSTVESKAYRDAMSHYAGAVQIVTTAGAAGRRGLTLTAACSVSDNPPTILICLQKIHEENRIFIENGVFAINTLAGPHQQLADAFSGRIGLTQDERFELAAWEILATGAPVLKGALAAFDCRVVSVQDHSTHHVLFGEVVGLSSHAEEEALIYLNRRYHKLEL	18726	MQTVNNIISSVSTVESKAYRDAMSHYAGAVQIVTTAGAAGRRGLTLTAACSVSDNPPTILICLQKIHEENRIFIENGVFAINTLAGPHQQLADAFSGRIGLTQDERFELAAWEILATGAPVLKGALAAFDCRVVSVQDHSTHHVLFGEVVGLSSHAEEEALIYLNRRYHKLEL	20298.9	MGSALVTVCGIRVCVDVQTVNNIISSVSTVESKAYRDAMSHYAGAVQIVTTAGAAGRRGLTLTAACSVSDNPPTILICLQKIHEENRIFIENGVFAINTLAGPHQQLADAFSGRIGLTQDERFELAAWEILATGAPVLKGALAAFDCRVVSVQDHSTHHVLFGEVVGLSSHAEEEALIYLNRRYHKLEL	NZ_CP024715.1_553407-570	1572.9	1572.9
4-aminobutyrate aminotransferase (EC 2.6.1.19)	PLF_234_00000115	68271.9	MTDLSHPAPEFTTKDAERLAECHFGVSASASPLDSERDCNFRLKVANGSVNGSAGSADWILKIVNASEPRVESEFQTALLQHLVDTNPAAAVPHLKPSLSGDVLASAQGPDGKPHALRMASWLPGTPLAEGKRTKTLLKNLGRALGELDRALQGFIHPGALRDFDWDLRHAGRARERLHFIDKPEDRAVIEHFLARFERNVAPQLPFLRAQVIHNDANDWNVLVDDDDGERIAGLIDFGDAVHTVLIAEVAIACAYSILDMDDPIGAAGALAAGFHEKFPLQAQEIDILFDLIAMRLVTSVTLSASRREKTGDNPYLAISEAPAWRLLHRLDALNPRFATAILRKACGFDAVEGAGAVRTWLDANRRAFAPIVKPHPATLTKALVPYGDAAHVMTVDSA…	68271.9	MTDLSHPAPEFTTKDAERLAECHFGVSASASPLDSERDCNFRLKVANGSVNGSAGSADWILKIVNASEPRVESEFQTALLQHLVDTNPAAAVPHLKPSLSGDVLASAQGPDGKPHALRMASWLPGTPLAEGKRTKTLLKNLGRALGELDRALQGFIHPGALRDFDWDLRHAGRARERLHFIDKPEDRAVIEHFLARFERNVAPQLPFLRAQVIHNDANDWNVLVDDDDGERIAGLIDFGDAVHTVLIAEVAIACAYSILDMDDPIGAAGALAAGFHEKFPLQAQEIDILFDLIAMRLVTSVTLSASRREKTGDNPYLAISEAPAWRLLHRLDALNPRFATAILRKACGFDAVEGAGAVRTWLDANRRAFAPIVKPHPATLTKALVPYGDAAHVMTVDSA…	68218.8	MTDLSHPAPEFTTKDAERLAECHFGVSASASPLDSERDCNFRLKVANGSVNGSAGSADWILKIVNASEPRVESEFQTALLQHLVDTNPAAAVPHLKPSLSGDVLASAQGPDGKPHALRMASWLPGTPLAEGKCTKTLLKNLGRALGELDRALQGFIHPGALRDFDWDLRHAGRARERLHFIDKPEDRAVIEHFLARFERNVAPQLPFLRAQVIHNDANDWNVLVDDDDGERIAGLIDFGDAVHTVLIAEVAIACAYSILDMDDPIGAAGALAAGFHEKFPLQAQEIDILFDLIAMRLVTSVTLSASRREKTGDNPYLAISEAPAWRLLHRLDALNPRFATAILRKACGFDAVEGAGAVRTWLDANRRAFAPIVKPHPATLTKALVPYGDAAHVMTVDSA…	NZ_CP024716.1_912435-1212	-53.1	-53.1
4-aminobutyrate aminotransferase (EC 2.6.1.19)	PLF_234_00000115	68271.9	MTDLSHPAPEFTTKDAERLAECHFGVSASASPLDSERDCNFRLKVANGSVNGSAGSADWILKIVNASEPRVESEFQTALLQHLVDTNPAAAVPHLKPSLSGDVLASAQGPDGKPHALRMASWLPGTPLAEGKRTKTLLKNLGRALGELDRALQGFIHPGALRDFDWDLRHAGRARERLHFIDKPEDRAVIEHFLARFERNVAPQLPFLRAQVIHNDANDWNVLVDDDDGERIAGLIDFGDAVHTVLIAEVAIACAYSILDMDDPIGAAGALAAGFHEKFPLQAQEIDILFDLIAMRLVTSVTLSASRREKTGDNPYLAISEAPAWRLLHRLDALNPRFATAILRKACGFDAVEGAGAVRTWLDANRRAFAPIVKPHPATLTKALVPYGDAAHVMTVDSA…	68271.9	MTDLSHPAPEFTTKDAERLAECHFGVSASASPLDSERDCNFRLKVANGSVNGSAGSADWILKIVNASEPRVESEFQTALLQHLVDTNPAAAVPHLKPSLSGDVLASAQGPDGKPHALRMASWLPGTPLAEGKRTKTLLKNLGRALGELDRALQGFIHPGALRDFDWDLRHAGRARERLHFIDKPEDRAVIEHFLARFERNVAPQLPFLRAQVIHNDANDWNVLVDDDDGERIAGLIDFGDAVHTVLIAEVAIACAYSILDMDDPIGAAGALAAGFHEKFPLQAQEIDILFDLIAMRLVTSVTLSASRREKTGDNPYLAISEAPAWRLLHRLDALNPRFATAILRKACGFDAVEGAGAVRTWLDANRRAFAPIVKPHPATLTKALVPYGDAAHVMTVDSA…	68218.8	MTDLSHPAPEFTTKDAERLAECHFGVSASASPLDSERDCNFRLKVANGSVNGSAGSADWILKIVNASEPRVESEFQTALLQHLVDTNPAAAVPHLKPSLSGDVLASAQGPDGKPHALRMASWLPGTPLAEGKCTKTLLKNLGRALGELDRALQGFIHPGALRDFDWDLRHAGRARERLHFIDKPEDRAVIEHFLARFERNVAPQLPFLRAQVIHNDANDWNVLVDDDDGERIAGLIDFGDAVHTVLIAEVAIACAYSILDMDDPIGAAGALAAGFHEKFPLQAQEIDILFDLIAMRLVTSVTLSASRREKTGDNPYLAISEAPAWRLLHRLDALNPRFATAILRKACGFDAVEGAGAVRTWLDANRRAFAPIVKPHPATLTKALVPYGDAAHVMTVDSA…	NZ_CP024716.1_914297-1887	-53.1	-53.1
ABC transporter, ATP-binding protein (cluster 2, ribose/xylose/arabinose/galactose) / ABC transporter, ATP-binding protein (cluster 2, ribose/xylose/arabinose/galactose)	PLF_234_00000122	92646.8	MMHFITRAGSGLRMLLAGVSGAALLCMAGAGSAEAAANCVKGDRKAPYMVGWANIYAVPTWMKQTEDTIVDEVAQLKKEGLVKDLMITDAQGNAQTQIQQIQSMIDANMDAIVIDAGSSSALDRVIADACEKGIAVINFDSLVDTENLTAKINTDSAEWGERAAQWMVDQLGGKGKIIIMNGPAGVSVSDDRRKGAQPVLDANKGIEIITETNTEYNVAPAQEAMTSLLFANPEIDGVLSLSGAIAAGAVLAFDRQGRDPVPITGENARQFLELWKEKGLKAWATMQPNWLGAFSVYAAVQALEGKDIPKSIKVPLPVIDASNVDTYLAPRGQVSCRRLCLFGLRPGPVRQVAGAASAPMQVSSRPVVDAPAPWLEARNVFKGFFGNPVLKGVSIALRP…	52515.2	MFKGFFGNPVLKGVSIALRPGRVHALLGENGAGKSTLINLLSGALPPDSGNIVLEGAALSRLNPAQARKAGIAVIQQELSLTPELSIAENIGLGAYPRRFGLIDYKALHGEALAVCKRVGLTEPLETPVGTLSLGRRQMVEIAKALFRKPRVLILDEPTSSLSAHEAGVLSSLVLKLRDEGVALLYISHRLNEIRSLCSHVTVLKDGVVTADQSLSNSDPEELVRLMVGRDTGDLFPAWRTSATGEKRIHIRGMSAGMAQNVDMDANAGEIIGIGGLVGQGQEDFLLGLYGALPTAAREAIVCGNNGLFKSVGAANAAGLAYVPADRKREGLVLPHSIASNLLLPSLDRYTRHGLRNTANEQRVVAKLAERLTIRGDTARPVQALSGGNQQKVALAKWL…	52515.2	MFKGFFGNPVLKGVSIALRPGRVHALLGENGAGKSTLINLLSGALPPDSGNIVLEGAALSRLNPAQARKAGIAVIQQELSLTPELSIAENIGLGAYPRRFGLIDYKALHGEALAVCKRVGLTEPLETPVGTLSLGRRQMVEIAKALFRKPRVLILDEPTSSLSAHEAGVLSSLVLKLRDEGVALLYISHRLNEIRSLCSHVTVLKDGVVTADQSLSNSDPEELVRLMVGRDTGDLFPAWRTSATGEKRIHIRGMSAGMAQNVDMDANAGEIIGIGGLVGQGQEDFLLGLYGALPTAAREAIVCGNNGLFKSVGAANAAGLAYVPADRKREGLVLPHSIASNLLLPSLDRYTRHGLRNTANEQRVVAKLAERLTIRGDTARPVQALSGGNQQKVALAKWL…	NZ_CP024716.1_956537-1473	-40131.6	0
Homolog of fucose/glucose/galactose permeases	PLF_234_00000124	43647.8	MATSIPTNNPLHTETSSQKNYGFALTSLTLLFFMSGFITCLNDILIPHLKNVFQLNYTQSMLIQFCFFGAYFIVSLPAGQLVKRISYKCGIVVGLIVAAIGCALFIPAASYRVYALFLGALFVLASGVTILQVAANPYVTILGKPETAASRLTLTQAFNSLGTTVAPVFGAVLILSAATDATVNAEADAVRFPYLLLALAFTVLAIIFAILKPPDVQEDEPALSDKKEGSAWQYRHLVLGAIGIFVYVGAEVSVGSFLVNFLSDPTVAGLSETDAAHHVAYFWGGAMVGRFIGSAAMRYIDDGKALAFNAFVAIILLFITVATTGHIAMWSVLAIGLFNSIMFPTIFSLALHGLGSHTSQGSGILCLAIVGGAIVPLIQGALADAIGIHLAFLMPIICY…	43747	MATSIPTNNPLHTETSSQKNYGFALTSLTLLFFMWGFITCLNDILIPHLKNVFQLNYTQSMLIQFCFFGAYFIVSLPAGQLVKRISYKCGIVVGLIVAAIGCALFIPAASYRVYALFLGALFVLASGVTILQVAANPYVTILGKPETAASRLTLTQAFNSLGTTVAPVFGAVLILSAATDATVNAEADAVRFPYLLLALAFTVLAIIFAILKPPDVQEDEPALSDKKEGSAWQYRHLVLGAIGIFVYVGAEVSVGSFLVNFLSDPTVAGLSETDAAHHVAYFWGGAMVGRFIGSAAMRYIDDGKALAFNAFVAIILLFITVATTGHIAMWSVLAIGLFNSIMFPTIFSLALHGLGSHTSQGSGILCLAIVGGAIVPLIQGALADAIGIHLAFLMPIICY…	43747	MATSIPTNNPLHTETSSQKNYGFALTSLTLLFFMWGFITCLNDILIPHLKNVFQLNYTQSMLIQFCFFGAYFIVSLPAGQLVKRISYKCGIVVGLIVAAIGCALFIPAASYRVYALFLGALFVLASGVTILQVAANPYVTILGKPETAASRLTLTQAFNSLGTTVAPVFGAVLILSAATDATVNAEADAVRFPYLLLALAFTVLAIIFAILKPPDVQEDEPALSDKKEGSAWQYRHLVLGAIGIFVYVGAEVSVGSFLVNFLSDPTVAGLSETDAAHHVAYFWGGAMVGRFIGSAAMRYIDDGKALAFNAFVAIILLFITVATTGHIAMWSVLAIGLFNSIMFPTIFSLALHGLGSHTSQGSGILCLAIVGGAIVPLIQGALADAIGIHLAFLMPIICY…	NZ_CP024716.1_177847-1239	99.2	0
D-alanyl-D-alanine carboxypeptidase (EC 3.4.16.4)	PLF_234_00000130	20588.5	MLKSSSRISRFFASVAFGTAVLCASGAMASTSWVVFDADSGRMLGQDDASAQHAPASLAKMMTLYLTFEALKTGRLHWDDALPISKNAASKVRMKLWLKAGDTISTRDAVNGMIIVSANDAATVMGEYLAGSEAAFARLMTQRARQIGMKSTIFANPSGLTANVSQLTTARDMAVLGMALRRDFPEEYALFS	17110.5	MFDADSGRMLGQDDASAQHAPASLAKMMTLYLTFEALKTGRLHWDDALPISKNAASKVRMKLWLKAGDTISTRDAVNGMIIVSANDAATVMGEYLAGSEAAFARLMTQRARQIGMKSTIFANPSGLTANVSQLTTARDMAVLGMALRRDFPEEYALFS	20588.5	MLKSSSRISRFFASVAFGTAVLCASGAMASTSWVVFDADSGRMLGQDDASAQHAPASLAKMMTLYLTFEALKTGRLHWDDALPISKNAASKVRMKLWLKAGDTISTRDAVNGMIIVSANDAATVMGEYLAGSEAAFARLMTQRARQIGMKSTIFANPSGLTANVSQLTTARDMAVLGMALRRDFPEEYALFS	NZ_CP024715.1_343005-567	0	3478
D-alanyl-D-alanine carboxypeptidase (EC 3.4.16.4)	PLF_234_00000130	20588.5	MLKSSSRISRFFASVAFGTAVLCASGAMASTSWVVFDADSGRMLGQDDASAQHAPASLAKMMTLYLTFEALKTGRLHWDDALPISKNAASKVRMKLWLKAGDTISTRDAVNGMIIVSANDAATVMGEYLAGSEAAFARLMTQRARQIGMKSTIFANPSGLTANVSQLTTARDMAVLGMALRRDFPEEYALFS	17110.5	MFDADSGRMLGQDDASAQHAPASLAKMMTLYLTFEALKTGRLHWDDALPISKNAASKVRMKLWLKAGDTISTRDAVNGMIIVSANDAATVMGEYLAGSEAAFARLMTQRARQIGMKSTIFANPSGLTANVSQLTTARDMAVLGMALRRDFPEEYALFS	20588.5	MLKSSSRISRFFASVAFGTAVLCASGAMASTSWVVFDADSGRMLGQDDASAQHAPASLAKMMTLYLTFEALKTGRLHWDDALPISKNAASKVRMKLWLKAGDTISTRDAVNGMIIVSANDAATVMGEYLAGSEAAFARLMTQRARQIGMKSTIFANPSGLTANVSQLTTARDMAVLGMALRRDFPEEYALFS	NZ_CP024715.1_343632-579	0	3478
FIG004335: Membrane-bound lytic murein transglycosylase B precursor (EC 3.2.1.-)	PLF_234_00000131	39802.8	MENLTREAREAGVGEKGIAELHKASIDQKVLGRDRKQTVFNLTFTEFSKRLISEARLKKGQENLVKYADVFKKVEDAYGVPGPVLAAFWGLETDYGAIQGDFDTLNALVTLSYDCRRPDLFRPQLIALLKLFDQGVVDANTTGAWAGEIGMMQLLPKDYLERGVDGDGDGKVDLKNSVPDAMMTAGRMLSELGWKRGQPWLEEVRLTKDLPWEEAIRTNRKPHSWWAEHGVTGLNGPLGPDDGDASLLLPLGRKGPAFLSYLNFDIFVEWNKSIVYATTAAYFATRLAGAPAFDPGTPVPGLTQDQLKELQTKLQARGYEMGKIDGVFGVATRDAVRSEQLRLGMPADSWPTQELLDRL	44835.5	MKIIASVLAAALFASTALSGAGAATTPAPAAATDNAVNMPKPECETDFGQWMENLTREAREAGVGEKGIAELHKASIDQKVLGRDRKQTVFNLTFTEFSKRLISEARLKKGQENLVKYADVFKKVEDAYGVPGPVLAAFWGLETDYGAIQGDFDTLNALVTLSYDCRRPDLFRPQLIALLKLFDQGVVDANTTGAWAGEIGMMQLLPKDYLERGVDGDGDGKVDLKNSVPDAMMTAGRMLSELGWKRGQPWLEEVRLTKDLPWEEAIRTNRKPHSWWAEHGVTGLNGPLGPDDGDASLLLPLGRKGPAFLSYLNFDIFVEWNKSIVYATTAAYFATRLAGAPAFDPGTPVPGLTQDQLKELQTKLQARGYEMGKIDGVFGVATRDAVRSEQLRLGMPAD…	44835.5	MKIIASVLAAALFASTALSGAGAATTPAPAAATDNAVNMPKPECETDFGQWMENLTREAREAGVGEKGIAELHKASIDQKVLGRDRKQTVFNLTFTEFSKRLISEARLKKGQENLVKYADVFKKVEDAYGVPGPVLAAFWGLETDYGAIQGDFDTLNALVTLSYDCRRPDLFRPQLIALLKLFDQGVVDANTTGAWAGEIGMMQLLPKDYLERGVDGDGDGKVDLKNSVPDAMMTAGRMLSELGWKRGQPWLEEVRLTKDLPWEEAIRTNRKPHSWWAEHGVTGLNGPLGPDDGDASLLLPLGRKGPAFLSYLNFDIFVEWNKSIVYATTAAYFATRLAGAPAFDPGTPVPGLTQDQLKELQTKLQARGYEMGKIDGVFGVATRDAVRSEQLRLGMPAD…	NZ_CP024715.1_706318+1233	5032.7	0
Uncharacterized MFS-type transporter	PLF_234_00000135	44682.3	MSTTQAAAGDASQMETPHPNGSFTQSNADENHEQYWKQNLVICLLGSFTTLIAMSLLLPFLPLYVEQLGVISHAAIVQWSGIAYGATFLAAAFVAPLWGRLGDRYGRKLMLIRASLGMVTCVWQLVALRLFVGIAGGYSSGSMILVATQTPKDKTGWALGALSAGIMAGIMAGNLAGPLLGGALPPLIGIRATFWLAGGVIFLTFLATTFLIREERKPPKPTREEKTQSIWAAIPDKGPVVAMLVTGILLLFANMSIEPILTIYVMQLMDDQTKVTLVSGVVMAAAALGSILSSSRLGQLADRIGHTRVIIGALAVSALLLVPQAFVTDAWQLIGLRFLMGLALGGLLPCITSVIRHNVPDRVAGGILGYSVSAQYVGQVAGPVAGGFVGGHFGMRAVF…	47843.9	MIFQCAGAFSDIPHWNRKTIALNHRHDMSTTQAAAGDASQMETPHPNGSFTQSNADENHEQYWKQNLVICLLGSFTTLIAMSLLLPFLPLYVEQLGVISHAAIVQWSGIAYGATFLAAAFVAPLWGRLGDRYGRKLMLIRASLGMVTCVWQLVALRLFVGIAGGYSSGSMILVATQTPKDKTGWALGALSAGIMAGIMAGNLAGPLLGGALPPLIGIRATFWLAGGVIFLTFLATTFLIREERKPPKPTREEKTQSIWAAIPDKGPVVAMLVTGILLLFANMSIEPILTIYVMQLMDDQTKVTLVSGVVMAAAALGSILSSSRLGQLADRIGHTRVIIGALAVSALLLVPQAFVTDAWQLIGLRFLMGLALGGLLPCITSVIRHNVPDRVAGGILGYSV…	44682.3	MSTTQAAAGDASQMETPHPNGSFTQSNADENHEQYWKQNLVICLLGSFTTLIAMSLLLPFLPLYVEQLGVISHAAIVQWSGIAYGATFLAAAFVAPLWGRLGDRYGRKLMLIRASLGMVTCVWQLVALRLFVGIAGGYSSGSMILVATQTPKDKTGWALGALSAGIMAGIMAGNLAGPLLGGALPPLIGIRATFWLAGGVIFLTFLATTFLIREERKPPKPTREEKTQSIWAAIPDKGPVVAMLVTGILLLFANMSIEPILTIYVMQLMDDQTKVTLVSGVVMAAAALGSILSSSRLGQLADRIGHTRVIIGALAVSALLLVPQAFVTDAWQLIGLRFLMGLALGGLLPCITSVIRHNVPDRVAGGILGYSVSAQYVGQVAGPVAGGFVGGHFGMRAVF…	NZ_CP024716.1_729261+1272	0	-3161.6
hypothetical protein co-occurring with urease in Rhizobiales	PLF_234_00000140	10467	MSRWLKGRRADWTTKAIEVLGAQGKEIRIMPPQFYLGVCEELGITADKMAELFPSTGFFGIWYMLRNFPQSQWNIRICGFSWQGWKHHD	8311.6	MLGAQGKEIRIMPPQFYLGVCEELGITADKMAELFPSTGFFGIWYMLRNFPQSQWNIRICGFSWQGWKHHD	8311.6	MLGAQGKEIRIMPPQFYLGVCEELGITADKMAELFPSTGFFGIWYMLRNFPQSQWNIRICGFSWQGWKHHD	NZ_CP024715.1_1762181-216	-2155.4	0
hypothetical protein co-occurring with urease in Rhizobiales	PLF_234_00000140	10467	MSRWLKGRRADWTTKAIEVLGAQGKEIRIMPPQFYLGVCEELGITADKMAELFPSTGFFGIWYMLRNFPQSQWNIRICGFSWQGWKHHD	8311.6	MLGAQGKEIRIMPPQFYLGVCEELGITADKMAELFPSTGFFGIWYMLRNFPQSQWNIRICGFSWQGWKHHD	8311.6	MLGAQGKEIRIMPPQFYLGVCEELGITADKMAELFPSTGFFGIWYMLRNFPQSQWNIRICGFSWQGWKHHD	NZ_CP024715.1_1762576-357	-2155.4	0
Type V secretory pathway, adhesin AidA	PLF_234_00000150	272906	MTDNILSTSSTLNLAGGTFNVIGMDNAANSQTVDGVNVTAGNNKITTTSGSGGTLTLNLGAINRTGGFIDFGINADTTITTTSATLGGWATVNSTDYAKVDGGVIKALDESDYANKDDAGTWANGDIVSDAGGAANTPYFGTVGTGLQLGGLKYTAAANSTVTIAAGQTLGVNGTIIVANTVGNTNQTINGGSLTGIAGGGVLGVLQTGTGTFTIQSTITDNGGAIGFTKAGAGSVTLTGQNTYSGVTTLSGGILTVTQMANAGMASGIGQSTADPANLMLESGTFRYTGGSVTTDRGFTLVNGGPARVIEVTGSGSNLAFSGLVTSPDDAGFEKKGAGTLTFLNGSNDHIGATTVSGGTLAVSTLADGGQVSSLGKSGSDATNLILAGGALNYLGSTT…	272906	MTDNILSTSSTLNLAGGTFNVIGMDNAANSQTVDGVNVTAGNNKITTTSGSGGTLTLNLGAINRTGGFIDFGINADTTITTTSATLGGWATVNSTDYAKVDGGVIKALDESDYANKDDAGTWANGDIVSDAGGAANTPYFGTVGTGLQLGGLKYTAAANSTVTIAAGQTLGVNGTIIVANTVGNTNQTINGGSLTGIAGGGVLGVLQTGTGTFTIQSTITDNGGAIGFTKAGAGSVTLTGQNTYSGVTTLSGGILTVTQMANAGMASGIGQSTADPANLMLESGTFRYTGGSVTTDRGFTLVNGGPARVIEVTGSGSNLAFSGLVTSPDDAGFEKKGAGTLTFLNGSNDHIGATTVSGGTLAVSTLADGGQVSSLGKSGSDATNLILAGGALNYLGSTT…	272876	MTDNILSTSSTLNLAGGTFNVIGMDNAANSQTVDGVNVTAGNNKITTTSGSGGTLTLNLGAINRTGGFIDFGINADTTITTTSATLGGWATVNSTDYAKVDGGVIKALDESDYANKDDAGTWANGDIVSDAGGAANTPYFGTVGTGLQLGGLKYTAAANSTVTIAAGQTLGVNGTIIVANTVGNTNQTINGGSLTGIAGGGVLGVLQTGTGTFTIQSTITDNGGAIGFTKAGAGSVTLTGQNTYSGVTTLSGGILTVTQMANAGMASGIGQSTADPANLMLESGTFRYTGGSVTTDRGFTLVNGGPARVIEVTGSGSNLAFSGLVTSPDDAGFEKKGAGTLTFLNGSNDHIGATTVSGGTLAVSTLADGGQVSSLGKSGSDATNLILAGGALNYLGSTT…	NZ_CP024716.1_1112548+8277	-30.1	-30.1
Maltodextrin ABC transporter, permease protein MdxF	PLF_234_00000153	23157.2	MRAHSDLGAQRIRSAWIFLAPTLIVLAIVAGWPLLRTVYFSLTNASLTNLAGAEFVGFKNYFSWVTLKSGRTVYSGLLTDMAWWRAVWNTIRFTLLSVSLETIFGLVVALVLNANFRGRGLVRAAILIPWGDPDHRFGKNVGLDAQRPVRHPEPYPAQSWHHQPQDCMDRQSGHCNDRNPDCRRLENDTLYGAAHPGGSANGAVRYL	24573.8	MTETSLDASRSLRVRAHSDLGAQRIRSAWIFLAPTLIVLAIVAGWPLLRTVYFSLTNASLTNLAGAEFVGFKNYFSWVTLKSGRTVYSGLLTDMAWWRAVWNTIRFTLLSVSLETIFGLVVALVLNANFRGRGLVRAAILIPWGDPDHRFGKNVGLDAQRPVRHPEPYPAQSWHHQPQDCMDRQSGHCNDRNPDCRRLENDTLYGAAHPGGSANGAVRYL	24573.8	MTETSLDASRSLRVRAHSDLGAQRIRSAWIFLAPTLIVLAIVAGWPLLRTVYFSLTNASLTNLAGAEFVGFKNYFSWVTLKSGRTVYSGLLTDMAWWRAVWNTIRFTLLSVSLETIFGLVVALVLNANFRGRGLVRAAILIPWGDPDHRFGKNVGLDAQRPVRHPEPYPAQSWHHQPQDCMDRQSGHCNDRNPDCRRLENDTLYGAAHPGGSANGAVRYL	NZ_CP024716.1_291850+663	1416.6	0
Maltodextrin ABC transporter, permease protein MdxF	PLF_234_00000153	23157.2	MRAHSDLGAQRIRSAWIFLAPTLIVLAIVAGWPLLRTVYFSLTNASLTNLAGAEFVGFKNYFSWVTLKSGRTVYSGLLTDMAWWRAVWNTIRFTLLSVSLETIFGLVVALVLNANFRGRGLVRAAILIPWGDPDHRFGKNVGLDAQRPVRHPEPYPAQSWHHQPQDCMDRQSGHCNDRNPDCRRLENDTLYGAAHPGGSANGAVRYL	24573.8	MTETSLDASRSLRVRAHSDLGAQRIRSAWIFLAPTLIVLAIVAGWPLLRTVYFSLTNASLTNLAGAEFVGFKNYFSWVTLKSGRTVYSGLLTDMAWWRAVWNTIRFTLLSVSLETIFGLVVALVLNANFRGRGLVRAAILIPWGDPDHRFGKNVGLDAQRPVRHPEPYPAQSWHHQPQDCMDRQSGHCNDRNPDCRRLENDTLYGAAHPGGSANGAVRYL	24573.8	MTETSLDASRSLRVRAHSDLGAQRIRSAWIFLAPTLIVLAIVAGWPLLRTVYFSLTNASLTNLAGAEFVGFKNYFSWVTLKSGRTVYSGLLTDMAWWRAVWNTIRFTLLSVSLETIFGLVVALVLNANFRGRGLVRAAILIPWGDPDHRFGKNVGLDAQRPVRHPEPYPAQSWHHQPQDCMDRQSGHCNDRNPDCRRLENDTLYGAAHPGGSANGAVRYL	NZ_CP024716.1_292490+339	1416.6	0
L-lactate permease	PLF_234_00000157	21772.7	MPWNQVYDPLGSMFWSTLLAALPIVVLLGGIGIFHIKAHIAAILGLITALLIAVIGFGMPADMAGATAVYGAAYGLMPIGWIILNVIFLYRLTEQTGQFNILRDSIAGITPDRRLQLLFIAFSFGAFFEGAAGFGTPVAVTAAMLMGLGFAPLPAASRRWPVAGLSLIANTAPVAYGALGTPVIALSAVTGIDLLQLSGMIGHQLPFF	21772.7	MPWNQVYDPLGSMFWSTLLAALPIVVLLGGIGIFHIKAHIAAILGLITALLIAVIGFGMPADMAGATAVYGAAYGLMPIGWIILNVIFLYRLTEQTGQFNILRDSIAGITPDRRLQLLFIAFSFGAFFEGAAGFGTPVAVTAAMLMGLGFAPLPAASRRWPVAGLSLIANTAPVAYGALGTPVIALSAVTGIDLLQLSGMIGHQLPFF	21798.7	MPWNQVYDPLGSMFWSTLLAALPIVVLLGGIGIFHIKAHIAAILGLITALLIAVIGFGMPADMAGATAVYGAAYGLMPIGWIILNVIFLYRLTEQTGQFNILRDSIAGITPDRRLQLLFIAFSFGAFFEGAAGFGTPVAVTAAMLMGLGFPPLPAASRRWPVAGLSLIANTAPVAYGALGTPVIALSAVTGIDLLQLSGMIGHQLPFF	NZ_CP024715.1_6024-1017	26	26
L-lactate permease	PLF_234_00000157	21772.7	MPWNQVYDPLGSMFWSTLLAALPIVVLLGGIGIFHIKAHIAAILGLITALLIAVIGFGMPADMAGATAVYGAAYGLMPIGWIILNVIFLYRLTEQTGQFNILRDSIAGITPDRRLQLLFIAFSFGAFFEGAAGFGTPVAVTAAMLMGLGFAPLPAASRRWPVAGLSLIANTAPVAYGALGTPVIALSAVTGIDLLQLSGMIGHQLPFF	21772.7	MPWNQVYDPLGSMFWSTLLAALPIVVLLGGIGIFHIKAHIAAILGLITALLIAVIGFGMPADMAGATAVYGAAYGLMPIGWIILNVIFLYRLTEQTGQFNILRDSIAGITPDRRLQLLFIAFSFGAFFEGAAGFGTPVAVTAAMLMGLGFAPLPAASRRWPVAGLSLIANTAPVAYGALGTPVIALSAVTGIDLLQLSGMIGHQLPFF	21798.7	MPWNQVYDPLGSMFWSTLLAALPIVVLLGGIGIFHIKAHIAAILGLITALLIAVIGFGMPADMAGATAVYGAAYGLMPIGWIILNVIFLYRLTEQTGQFNILRDSIAGITPDRRLQLLFIAFSFGAFFEGAAGFGTPVAVTAAMLMGLGFPPLPAASRRWPVAGLSLIANTAPVAYGALGTPVIALSAVTGIDLLQLSGMIGHQLPFF	NZ_CP024715.1_6702-627	26	26
3D-(3,5/4)-trihydroxycyclohexane-1,2-dione hydrolase (EC 3.7.1.22)	PLF_234_00000196	65834	MKTVRLTAAQALVRYLANQMTPEGDTFIAGVWAIFGHGNVAGLGEALYRAREHMPTWRGHNEQTMAHAAIAYTKQLGRRRACAVTSSIGPGATNMVTAAALAHVNRLPVLFVPGDVFANRGPDPVLQQIEDFNDGTMTVNDCFRPVSRYFDRITRPEQLLTALPRAFRTMTDPADCGPVTLAFCQDVQAQAYDWPEEFFTPKVWHWRRPPPDERELETAAAAIKTALKPVIVAGGGVHYSGAHEVLRAFVETHGIPVIETQAGKSALPWDHPLNFGPVGVTGADSANAVAAEADLVIGVGTRFQDFTTGSWALFRHPGRRLLSLNVQPYDGAKHNSLPLVADAKIGLEALSGAIGAYRRQAVDASLKNRWFAAADRFTAAPSDGNALPTDMQVIGAVQR…	65734.9	MKTVRLTAAQALVRYLANQMTPEGDTFIAGVWAIFGHGNVAGLGEALYGAREHMPTWRGHNEQTMAHAAIAYTKQLGRRRACAVTSSIGPGATNMVTAAALAHVNRLPVLFVPGDVFANRGPDPVLQQIEDFNDGTMTVNDCFRPVSRYFDRITRPEQLLTALPRAFRTMTDPADCGPVTLAFCQDVQAQAYDWPEEFFTPKVWHWRRPPPDERELETAAAAIKTALKPVIVAGGGVHYSGAHEVLRAFVETHGIPVIETQAGKSALPWDHPLNFGPVGVTGADSANAVAAEADLVIGVGTRFQDFTTGSWALFRHPGRRLLSLNVQPYDGAKHNSLPLVADAKIGLEALSGAIGAYRRQAVDASLKNRWFAAADRFTAAPSDGNALPTDMQVIGAVQR…	65734.9	MKTVRLTAAQALVRYLANQMTPEGDTFIAGVWAIFGHGNVAGLGEALYGAREHMPTWRGHNEQTMAHAAIAYTKQLGRRRACAVTSSIGPGATNMVTAAALAHVNRLPVLFVPGDVFANRGPDPVLQQIEDFNDGTMTVNDCFRPVSRYFDRITRPEQLLTALPRAFRTMTDPADCGPVTLAFCQDVQAQAYDWPEEFFTPKVWHWRRPPPDERELETAAAAIKTALKPVIVAGGGVHYSGAHEVLRAFVETHGIPVIETQAGKSALPWDHPLNFGPVGVTGADSANAVAAEADLVIGVGTRFQDFTTGSWALFRHPGRRLLSLNVQPYDGAKHNSLPLVADAKIGLEALSGAIGAYRRQAVDASLKNRWFAAADRFTAAPSDGNALPTDMQVIGAVQR…	NZ_CP024716.1_668996+1824	-99.1	0
Fumarate/succinate/L-aspartate dehydrogenases	PLF_234_00000201	59623.1	MADADAIIIGAGLAGLAAAHELAGAGKKVILLEQEGENSIGGQAFWSLGGLFMIDSPEQRRLGVKDNLELARQDWFGSAQFDRPEDHWPKQWAEAYLQFAAGEMRPWLLSLGMRWFPVVGWAERGGSHAHGHGNSVPRFHVTWGTGPGVVAPFERLLREAMHQNLVTLKCRHRVNGIVTTNGRISGVHGDVLAPSSVERGQPSSREVIGDFEFSAGNIIVTSGGIGGDPERVRRAWPRERLGNPPEDMVLGVPAHVDGRGIDIAVAAGGHVINGDRMWHYTEGLRNWNPIWPNHGIRILPGPSSMWFDAQGNRLPAPCLPGFDTLATLKHILSTGYGYSWFILTEKIIRKEFSLSGSEQNPDLTGKDWKLLVKSRLGKTPPQPVKAFIDKGEDFITAQT…	59623.1	MADADAIIIGAGLAGLAAAHELAGAGKKVILLEQEGENSIGGQAFWSLGGLFMIDSPEQRRLGVKDNLELARQDWFGSAQFDRPEDHWPKQWAEAYLQFAAGEMRPWLLSLGMRWFPVVGWAERGGSHAHGHGNSVPRFHVTWGTGPGVVAPFERLLREAMHQNLVTLKCRHRVNGIVTTNGRISGVHGDVLAPSSVERGQPSSREVIGDFEFSAGNIIVTSGGIGGDPERVRRAWPRERLGNPPEDMVLGVPAHVDGRGIDIAVAAGGHVINGDRMWHYTEGLRNWNPIWPNHGIRILPGPSSMWFDAQGNRLPAPCLPGFDTLATLKHILSTGYGYSWFILTEKIIRKEFSLSGSEQNPDLTGKDWKLLVKSRLGKTPPQPVKAFIDKGEDFITAQT…	59647.1	MADADAIIIGAGLAGLAAAHELAGAGKKVILLEQEGENSIGGQAFWSLGGLFMIDSPEQRRLGVKDNLELARQDWFGSAQFDRPEDHWPKQWAEAYLQFAAGEMRPWLHSLGMRWFPVVGWAERGGSHAHGHGNSVPRFHVTWGTGPGVVAPFERLLREAMHQNLVTLKCRHRVNGIVTTNGRISGVHGDVLAPSSVERGQPSSREVIGDFEFSAGNIIVTSGGIGGDPERVRRAWPRERLGNPPEDMVLGVPAHVDGRGIDIAVAAGGHVINGDRMWHYTEGLRNWNPIWPNHGIRILPGPSSMWFDAQGNRLPAPCLPGFDTLATLKHILSTGYGYSWFILTEKIIRKEFSLSGSEQNPDLTGKDWKLLVKSRLGKTPPQPVKAFIDKGEDFITAQT…	NZ_CP024716.1_623894+1656	24	24
hypothetical protein	PLF_234_00000212	38572.6	MKRENSSTRTTGRFLSGSIALLALFVTSCTSTGTGTGLDGKPLQLAAGADGSMIADTLQSAADQAVAAEDLKAKADEPGATKPTATASPSSTDTNNKEKAKADADASSEAREPTELTALAPQPPKTSLFSMFGNSKPAEAKPDEFASQAEKPQETAATAVKQAEPAKAQDVEAAKPAQAAEKPIQVSSLFGSSKTAYASAQRPPASQGSIARLFSDESTGARSSRTENKKLAVIKPVSSTTATHDYNYSLPGVRPNGGIEIKHRNSLYDDSDIDANEDDEFASVTLASAPGLARLAPNGLKVQRQTVDVACLKPELVTMLKTMERHFRRPVMVTSGYRSPSYNRKVNGARRSLHMICAAADIQIDGV	40273.5	MSGSPNWSGKSSRSRLLKRENSSTRTTGRFLSGSIALLALFVTSCTSTGTGTGLDGKPLQLAAGADGSMIADTLQSAADQAVAAEDLKAKADEPGATKPTATASPSSTDTNNKEKAKADADASSEAREPTELTALAPQPPKTSLFSMFGNSKPAEAKPDEFASQAEKPQETAATAVKQAEPAKAQDVEAAKPAQAAEKPIQVSSLFGSSKTAYASAQRPPASQGSIARLFSDESTGARSSRTENKKLAVIKPVSSTTATHDYNYSLPGVRPNGGIEIKHRNSLYDDSDIDANEDDEFASVTLASAPGLARLAPNGLKVQRQTVDVACLKPELVTMLKTMERHFRRPVMVTSGYRSPSYNRKVNGARRSLHMICAAADIQIDGV	38572.6	MKRENSSTRTTGRFLSGSIALLALFVTSCTSTGTGTGLDGKPLQLAAGADGSMIADTLQSAADQAVAAEDLKAKADEPGATKPTATASPSSTDTNNKEKAKADADASSEAREPTELTALAPQPPKTSLFSMFGNSKPAEAKPDEFASQAEKPQETAATAVKQAEPAKAQDVEAAKPAQAAEKPIQVSSLFGSSKTAYASAQRPPASQGSIARLFSDESTGARSSRTENKKLAVIKPVSSTTATHDYNYSLPGVRPNGGIEIKHRNSLYDDSDIDANEDDEFASVTLASAPGLARLAPNGLKVQRQTVDVACLKPELVTMLKTMERHFRRPVMVTSGYRSPSYNRKVNGARRSLHMICAAADIQIDGV	NZ_CP024715.1_539949+1104	0	-1700.9
Na+/proline symporter / Sensor histidine kinase PrlS	PLF_234_00000219	141843	MQGWGIIGFAFLYLLLLFAVASIGDRRTARWSSTPRPYIYALSLAVYCTSWTFFGSVGLSAQRGLEFLGIYIGPILVFTLGNRLLRHIVRLAKSEHITSIADFLAARYGKSFGVASLATCIAAVGSIPYIALQLKAVSGSVGLVMDYYGAAVDPAVFVFGDISLPVAAVLATFAILFGTRHTDATEHQNGLILAVALESVIKLCAFLTVGLACAFFLFGAPSQLIRQISQSPEALEAFHYETSIGTWLVQTALSAAAVIMLPRQFHVTVVESRSEKELRTASWLFPLYLILINIFVFPIALIGVMTLGNSVNGDLYVLALPLSAGAHWLALIAFLGGLSAATAMVIVACVALSIMISNHLVLPLIISSFAKRHLAEQRGLTKIILNTRRITIIVILALA…	127433	MQGWGIIGFAFLYLLLLFAVASIGDRRTARWSSTPRPYIYALSLAVYCTSWTFFGSVGLSAQRGLEFLGIYIGPILVFTLGNRLLRHIVRLAKSEHITSIADFLAARYGKSFGVASLATCIAAVGSIPYIALQLKAVSGSVGLVMDYYGAAVDPAVFVFGDISLPVAAVLATFAILFGTRHTDATEHQNGLILAVALESVIKLCAFLTVGLACAFFLFGAPSQLIRQISQSPEALEAFHYETSIGTWLVQTALSAAAVIMLPRQFHVTVVESRSEKELRTASWLFPLYLILINIFVFPIALIGVMTLGNSVNGDLYVLALPLSAGAHWLALIAFLGGLSAATAMVIVACVALSIMISNHLVLPLIISSFAKRHLAEQRGLTKIILNTRRITIIVILALA…	127433	MQGWGIIGFAFLYLLLLFAVASIGDRRTARWSSTPRPYIYALSLAVYCTSWTFFGSVGLSAQRGLEFLGIYIGPILVFTLGNRLLRHIVRLAKSEHITSIADFLAARYGKSFGVASLATCIAAVGSIPYIALQLKAVSGSVGLVMDYYGAAVDPAVFVFGDISLPVAAVLATFAILFGTRHTDATEHQNGLILAVALESVIKLCAFLTVGLACAFFLFGAPSQLIRQISQSPEALEAFHYETSIGTWLVQTALSAAAVIMLPRQFHVTVVESRSEKELRTASWLFPLYLILINIFVFPIALIGVMTLGNSVNGDLYVLALPLSAGAHWLALIAFLGGLSAATAMVIVACVALSIMISNHLVLPLIISSFAKRHLAEQRGLTKIILNTRRITIIVILALA…	NZ_CP024715.1_1757907-3516	-14409.8	0
Cyclic beta-1,2-glucan synthase (EC 2.4.1.-)	PLF_234_00000222	320194	MPELSSSLSNSSTEHKTSEQIPPEQPSPIRAHYKTEEELSVLAAAVARGEDIPLPGYLAFPFDQRLSENGKLILHAYRASDAASRAGETITPAAQWLLDNHYQIDKNVQQARRDLPRRFIRQLPLYKVPLEQYEGMPRIFALAWLYVAHTDSNFSLKMLTAMVKGFQTVEPLKIGELWALPSAVRYFLIENARRLAMRVDRAREMRNLANTAADRIVVAAEGAELDGILAQYASAACDSTFATHLLYRLRSSSTDTTAAASWLERILEQDGSNPEDAIIEEHARQSTGGVTMGNVIRSLKSIDDVDWETWFETVNEVDAILRDHSDFELLDFRSRNAYRVTIEKLARYSDMSEIDITWAALKLAEDGSRAEKAGHPQAEGKGAISYYLSGEGRRDLEKV…	320367	MPELSSSLSNSSTEHKTSEQIPPEQPSPIRAHYKTEEELSVLAAAVARGEDIPLPGYLAFPFDQRLSENGKLILHAYRASDAASRAGETITPAAQWLLDNHYQIDKNVQQARRDLPRRFIRQLPLYKVPLEQYEGMPRIFALAWLYVAHTDSNFSLKMLTAMVKGFQTVEPLKIGELWALPSAVRYFLIENARRLAMRVDRAREMRNLANTAADRIVVAAEGAELDGILAQYASAACDSTFATHLLYRLRSSSTDTTAAASWLERILEQDGSNPEDAIIEEHARQSTGGVTMGNVIRSLKSIDDVDWETWFETVNEVDAILRDHSDFELLDFRSRNAYRVTIEKLARYSDMSEIDITWAALKLAEDGSRAEKAGHPQAEGKGAISYYLSGEGRRDLEKV…	320367	MPELSSSLSNSSTEHKTSEQIPPEQPSPIRAHYKTEEELSVLAAAVARGEDIPLPGYLAFPFDQRLSENGKLILHAYRASDAASRAGETITPAAQWLLDNHYQIDKNVQQARRDLPRRFIRQLPLYKVPLEQYEGMPRIFALAWLYVAHTDSNFSLKMLTAMVKGFQTVEPLKIGELWALPSAVRYFLIENARRLAMRVDRAREMRNLANTAADRIVVAAEGAELDGILAQYASAACDSTFATHLLYRLRSSSTDTTAAASWLERILEQDGSNPEDAIIEEHARQSTGGVTMGNVIRSLKSIDDVDWETWFETVNEVDAILRDHSDFELLDFRSRNAYRVTIEKLARYSDMSEIDITWAALKLAEDGSRAEKAGHPQAEGKGAISYYLSGEGRRDLEKV…	NZ_CP024715.1_1520554+8604	173.3	0
FIG061771: ATP-dependent nuclease subunit A	PLF_234_00000225	130454	MKKKPFIPPETIDAQARAADPSASVWVSANAGSGKTHVLTERVIRLLLEGTDPSKILCLTYTKAAAAVMQNRVFMRLSEWAVLPDEALAERLEKLERRRPGAARVASARRLFARALKTPGGMKIQTIHAFCEAILHQFPLEANIAGHFEMMDDLMQAALVGEARRTLLETAYGGGDPALAAAFADVLQAAGETGLQSLLDEAVGRRNGLQLYLAELGVGTHRVEALHRAFGFEPDAREDDLLADLWPVPEFSDDALDLILSIPKGASRAQDFALQLKRLEKASGLPDKIAVLRAAFLKSTGEPKSGSYVCSAAVKKLLPEFEEEFDTAAARVEMGLDRLKELRLVRLNLAALTLIDNLLQRYHDLKRRRGLLDFEDLITRTVALLARNGAGQWVQYKLD…	130465	MKKKPFIPPETIDAQARAADPSASVWVSANAGSGKTHVLTERVIRLLLEGTDPSKILCLTYTKAAAAVMQNRVFMRLSEWAVLPDEALAERLEKLERRRPGAARLATARRLFARALETPGGLKIQTIHAFCEAILHQFPLEANIAGHFEMMDDLMQAALVGEARRTLLETAYGGGDPALAAAFADVLQAAGETGLQSLLDEAVGRRNGLQLYLAELGVGTHRVEALHRAFGFEPDAREDDLLADLWPVPEFSDDALDLILSIPKGASRAQDFALQLKRLEKASGLPDKIAVLRAAFLKSTGEPKSGSYVCSAAVKKLLPEFEEEFDTAAARVEMGLDRLKELRLVRLNLAALTLIDNLLQRYHDLKRRRGLLDFEDLITRTVALLARNGAGQWVQYKLD…	130465	MKKKPFIPPETIDAQARAADPSASVWVSANAGSGKTHVLTERVIRLLLEGTDPSKILCLTYTKAAAAVMQNRVFMRLSEWAVLPDEALAERLEKLERRRPGAARLATARRLFARALETPGGLKIQTIHAFCEAILHQFPLEANIAGHFEMMDDLMQAALVGEARRTLLETAYGGGDPALAAAFADVLQAAGETGLQSLLDEAVGRRNGLQLYLAELGVGTHRVEALHRAFGFEPDAREDDLLADLWPVPEFSDDALDLILSIPKGASRAQDFALQLKRLEKASGLPDKIAVLRAAFLKSTGEPKSGSYVCSAAVKKLLPEFEEEFDTAAARVEMGLDRLKELRLVRLNLAALTLIDNLLQRYHDLKRRRGLLDFEDLITRTVALLARNGAGQWVQYKLD…	NZ_CP024715.1_1325586+3543	11	0
Xanthine dehydrogenase iron-sulfur subunit (EC 1.17.1.4) / Xanthine dehydrogenase, FAD binding subunit (EC 1.17.1.4)	PLF_234_00000235	52863.9	MGQSARHEIRFLLNGETIVLDRVSPTETLLDYLRLSARLRGTKEGCGEGDCGAYTVLVGRVVDGGLVYESVNACIRFVGSLDGCHVVTIEYLRGADGDLHPVQKAMVEFHGSQCGFCTPGFVMSLYALWMRDPRPADAAIEKALQDNLCRCTGYEAIMRAARAISDYGNVAQDPLAAERAHVLQRLTALRDGARVEVGAGKDRLIVPADLDDFATILAAEPKATIVAGSTDVGLWVTKMMRDISPVVFIGHLEELHSIREENGVVTIGAGVTYTQAFGFLAGRIPALGQLINRIGGEQVRNMGTIGGNIANGSPIGDTPPPLIALGATLTLRKGAERRTIALEDFFIAYGKQDRGAGEFVEAVHVPLPGEGSRFAAYKVSKRREEDITASLGAFHLMLD…	52766.7	MGQSARHEIRFLLNGETIVLDRVSPTETLLDYLRLSARLRGTKEGCGEGDCGAYTVLVGRVVDGGLVYESVNACIRFVGSLDGCHVVTIEYLRGADGDLHPVQKAMVEFHGSQCGFCTPGFVMSLYALWMRDPRPADAAIEKALQDNLCRCTGYEAIMRAARAISDYGNVAQDPLAAERAHVLQRLTALRDGARVEVGAGKDRLIVPADLDDFATILAAEPKATIVAGSTDVGLWVTKMMRDISPVVFIGHLEELHSIREENGVVTIGAGVTYTQAFGFLAGRIPALGQLINRIGGEQVRNMGTIGGNIANGSPIGDTPPLIALGATLTLRKGAERRTIALEDFFIAYGKQDRGAGEFVEAVHVPLPGEGSRFAAYKVSKRREEDITASLGAFHLMLDA…	52766.7	MGQSARHEIRFLLNGETIVLDRVSPTETLLDYLRLSARLRGTKEGCGEGDCGAYTVLVGRVVDGGLVYESVNACIRFVGSLDGCHVVTIEYLRGADGDLHPVQKAMVEFHGSQCGFCTPGFVMSLYALWMRDPRPADAAIEKALQDNLCRCTGYEAIMRAARAISDYGNVAQDPLAAERAHVLQRLTALRDGARVEVGAGKDRLIVPADLDDFATILAAEPKATIVAGSTDVGLWVTKMMRDISPVVFIGHLEELHSIREENGVVTIGAGVTYTQAFGFLAGRIPALGQLINRIGGEQVRNMGTIGGNIANGSPIGDTPPLIALGATLTLRKGAERRTIALEDFFIAYGKQDRGAGEFVEAVHVPLPGEGSRFAAYKVSKRREEDITASLGAFHLMLDA…	NZ_CP024715.1_1785393+1476	-97.2	0
Glycosyltransferase	PLF_234_00000236	43057.9	MQSFRLLFETSLVPHAIAATGYEVANAAVIDGLRRAGADVTVLGFTWPGHRAAEDPDTIVLGEVEVRTENAGLKRKVCWVLKSFLTGLTVSSAKLRVIPEQKLRETIRQLGEFDAYVLNGVTLAGAFVDVFKDKPCLFVAHNVEHRSAEENAQNAGDIQKFLFQREAGILKGLETRLCQQASFVFTFAQDDGPALGLDQDHFVTLPLVTPGGMQIAQDRPVEYDLALIGTWTWHPNRIGLEWFLHEVKPLLPQDISIAIAGSTPADLIEAWPGVNFVGKVPDATAFVEAGALIPLISRAGTGVQLKTIETFELGMPSVATSHSVRGISQVPANCTIANNPSDFAAAVIKQLEKIRTGDRQKLDGKIFTRSQIKGMDQAIARGLAALRRRLGNTDCI	43057.9	MQSFRLLFETSLVPHAIAATGYEVANAAVIDGLRRAGADVTVLGFTWPGHRAAEDPDTIVLGEVEVRTENAGLKRKVCWVLKSFLTGLTVSSAKLRVIPEQKLRETIRQLGEFDAYVLNGVTLAGAFVDVFKDKPCLFVAHNVEHRSAEENAQNAGDIQKFLFQREAGILKGLETRLCQQASFVFTFAQDDGPALGLDQDHFVTLPLVTPGGMQIAQDRPVEYDLALIGTWTWHPNRIGLEWFLHEVKPLLPQDISIAIAGSTPADLIEAWPGVNFVGKVPDATAFVEAGALIPLISRAGTGVQLKTIETFELGMPSVATSHSVRGISQVPANCTIANNPSDFAAAVIKQLEKIRTGDRQKLDGKIFTRSQIKGMDQAIARGLAALRRRLGNTDCI	36756.7	MQSFRLLFETSLVPHAIAATGYEVANAAVIDGLRRAGADVTVLGFTWPGHRAAEDPDTIVLGEVEVRTENAGLKRKVCWVLKSFLTGLTVSSAKLRVIPEQKLRETIRQLGEFDAYVLNGVTLAGAFVDVFKDKPCLFVAHNVEHRSAEENAQNAGDIQKFLFQREAGILKGLETRLCQQASFVFTFAQDDGPALGLDQDHFVTLPLVTPGGMQIAQDRPVEYDLALIGTWTWHPNRIGLEWFLHEVKPLLPQDISIAIAGSTPADLIEAWPGVNFVGKVPDATAFVEAGALIPLISRAGTGVQLKTIETFELGMPSVATSHSVRGISQVPAKLHDCK	NZ_CP024716.1_105808-1017	-6301.2	-6301.2
RND efflux system, inner membrane transporter	PLF_234_00000238	113191	MNRFFVDRPVFAAVISIVLVLAGLICIRILPVAQYPELTPPQVVVSATYPGASAETVAQTVAAPLEQQINGVENMLYMQSSSLGSGTMQLTVTFALGTDPDQATINVNNRVQRATSSLPQEVQRLGVTVDKRSTTILGMVAMFATTDRYDRTYVGNYALLNVVDDLKRLPGVGDVQLLGNIDYSMRVWLRPDRLAQYNLTPSDVSAAIQEQNAQFAAGRFGDQPDPHAGPFTYTATTQGRLPDAAAFENIILRSSSQNAATLRLKDVARVELGTESYLVNSNLNGTPAVPIAIYLQPGANALNTMELIQNRMNELKASFPAGIDYAIPFDTTKFIKVSIEEVVHTFIEAIILVVLVVFIFLQNWRATLIPVIAVPISIIGTFAGMYVLGFSINLLTLFG…	113191	MNRFFVDRPVFAAVISIVLVLAGLICIRILPVAQYPELTPPQVVVSATYPGASAETVAQTVAAPLEQQINGVENMLYMQSSSLGSGTMQLTVTFALGTDPDQATINVNNRVQRATSSLPQEVQRLGVTVDKRSTTILGMVAMFATTDRYDRTYVGNYALLNVVDDLKRLPGVGDVQLLGNIDYSMRVWLRPDRLAQYNLTPSDVSAAIQEQNAQFAAGRFGDQPDPHAGPFTYTATTQGRLPDAAAFENIILRSSSQNAATLRLKDVARVELGTESYLVNSNLNGTPAVPIAIYLQPGANALNTMELIQNRMNELKASFPAGIDYAIPFDTTKFIKVSIEEVVHTFIEAIILVVLVVFIFLQNWRATLIPVIAVPISIIGTFAGMYVLGFSINLLTLFG…	113192	MNRFFVDRPVFAAVISIVLVLAGLICIRILPVAQYPELTPPQVVVSATYPGASAETVAQTVAAPLEQQINGVENMLYMQSSSLGSGTMQLTVTFALGTDPDQATINVNNRVQRATSSLPQEVQRLGVTVDKRSTTILGMVAMFATTDRYDRTYVGNYALLNVVDDLKRLPGVGDVQLLGNIDYSMRVWLRPDRLAQYNLTPSDVSAAIQEQNAQFAAGRFGDQPDPHAGPFTYTATTQGRLPDAAAFENIILRSSSQNAATLRLKDVARVELGTESYLVDSNLNGTPAVPIAIYLQPGANALNTMELIQNRMNELKASFPAGIDYAIPFDTTKFIKVSIEEVVHTFIEAIILVVLVVFIFLQNWRATLIPVIAVPISIIGTFAGMYVLGFSINLLTLFG…	NZ_CP024715.1_1729592+3156	1	1
Nucleoside triphosphate pyrophosphohydrolase MazG (EC 3.6.1.8)	PLF_234_00000254	31761.7	MKFEGGQMKSSRNIDRLLEIMAALRNPETGCPWDIEQNFRTIAPYTLEETYEVLDAIERDDMDDLREELGDLLLQVVFHARMAEEQGYFAFGDVVEAITHKMIRRHPHVFGDAQARSAGMAKGSWNRIKAEEKAERAERRAKLGLESIGKTGFVDDIPNAFPALLRALKLQQKAAKVGFDWSEAAPILDKIAEETAELKEAMAASDKAEIEEEYGDLLFAMVNLGRHLEIDAETALISANEKFKRRFHFIEEALKTSGRDLDAASLDEMEEIWSEAKKKGL	31775.7	MKFEGGQMKSSRNIDRLLEIMAALRNPETGCPWDIEQNFRTIAPYTLEETYEVLDAIERDDMDDLREELGDLLLQVVFHARMAEEQGYFAFGDVVEAITHKMIRRHPHVFGDAQARSAGMAKGSWNRIKAEEKAERAERRAKLGLESIGKTGFLDDIPNAFPALLRALKLQQKAAKVGFDWSEAAPILDKIAEETAELKEAMAASDKAEIEEEYGDLLFAMVNLGRHLEIDAETALISANEKFKRRFHFIEEALKTSGRDLDAASLDEMEEIWSEAKKKGL	31775.7	MKFEGGQMKSSRNIDRLLEIMAALRNPETGCPWDIEQNFRTIAPYTLEETYEVLDAIERDDMDDLREELGDLLLQVVFHARMAEEQGYFAFGDVVEAITHKMIRRHPHVFGDAQARSAGMAKGSWNRIKAEEKAERAERRAKLGLESIGKTGFLDDIPNAFPALLRALKLQQKAAKVGFDWSEAAPILDKIAEETAELKEAMAASDKAEIEEEYGDLLFAMVNLGRHLEIDAETALISANEKFKRRFHFIEEALKTSGRDLDAASLDEMEEIWSEAKKKGL	NZ_CP024715.1_336872+846	14	0
sigma-54 dependent DNA-binding response regulator	PLF_234_00000256	54050.7	MATRILIADDDPIQRRNLEAIVMRMGYRTILADGGVSALGFISQRKDIVLVLLDLTMPDMDGLTVLSRMRAAGVAVPVIVLVHSDDMHRVAQAIRLGAADFMIKPLIFERVQVSVANVLKLDALTHEIQRARSSPRVHLSLSEMVAKSPEMERVMVLARRAAALDAPLLVEGETGSGRQTLARAICGGGSRWRGPFVSLDCRGLTMENADDILFGTAKFCPDDPIVSAGKLAERDGGVLFLDEVGALPHHAQLRLFTAMQSGQYESNGSRVTSNARIMTSSSQPLVDFVHMGRFHAGLYHLLGSFSIAMPPLRERVEDISILVHQFAVRFASEERLSHITGIAPHLLERLKAYQWPGNVRELKNAVYRAVLLCDKSELTVEDFAQLNLGAAGFAGAQAM…	53965.6	MATRILIADDDPIQRRNLEAIVMRMGYRTILADGGVSALGFISQRKDIVLVLLDLTMPDMDGLTVLSRMRAAGVAVPVIVLVHSDDMHRVAQAIRLGAADFMIKPLIFERVQVSVANVLKLDALTHEIQRARSSPRVHLSLSEMVAKSPEMERVMVLARRAAALDAPLLVEGETGSGRQTLARAICGGGSRWRGPFVSLDCRGLTMENADDILFGTAKFCPDDPIVSAGKLAEADGGVLFLDEVGALPHHAQLRLFTAMQSGQYESNGSRVTSNARIMTSSSQPLVDFVHMGRFHAGLYHLLGSFSIAMPPLRERVEDISILVHQFAVRFASEERLSHITGIAPHLLERLKAYQWPGNVRELKNAVYRAVLLCDKSELTVEDFAQLNLGAAGFAGAQAM…	53965.6	MATRILIADDDPIQRRNLEAIVMRMGYRTILADGGVSALGFISQRKDIVLVLLDLTMPDMDGLTVLSRMRAAGVAVPVIVLVHSDDMHRVAQAIRLGAADFMIKPLIFERVQVSVANVLKLDALTHEIQRARSSPRVHLSLSEMVAKSPEMERVMVLARRAAALDAPLLVEGETGSGRQTLARAICGGGSRWRGPFVSLDCRGLTMENADDILFGTAKFCPDDPIVSAGKLAEADGGVLFLDEVGALPHHAQLRLFTAMQSGQYESNGSRVTSNARIMTSSSQPLVDFVHMGRFHAGLYHLLGSFSIAMPPLRERVEDISILVHQFAVRFASEERLSHITGIAPHLLERLKAYQWPGNVRELKNAVYRAVLLCDKSELTVEDFAQLNLGAAGFAGAQAM…	NZ_CP024716.1_84479+1491	-85.1	0
Putative formate dehydrogenase oxidoreductase protein	PLF_234_00000266	84133.8	MSKGKKTGFIGKRSSAAGGWGALKSCGQQLLASGAPLAGARALLKANQPDGFDCPGCAWGDPEHGSSFEFCENGVKAVAWEATDRRTTPAFFREHTVSKLREWTDYDLENTGRLTHPMRYNTATDKYEAVEWDEAFQAIGGILKSFDTPDRVEFYTSGRASNEAAFLYQLFVRAYGTNNFPDCSNMCHEASGVALTQSVGVGKGTVLLEDFEQADAIFVVGQNPGTNHPRMLGDLRRAAERGARIVAFNPVRERGLERFADPQDKLEMLHGGSEPITSDYFQPRLGGDLAAFRGMAKAVFAADDAALAAGRPSVLDRAFLAAHTAELEAYRAAVDATSWDEIEDQSGLLRQSLERAAEIYMQAGRVICTWAMGITQHRHSVITIREITNFMLLRGNIGK…	85787.7	MLAGHGGQALCLQDEEMSKGKKTGFIGKRSSAAGGWGALKSCGQQLLASGAPLAGARALLKANQPDGFDCPGCAWGDPEHGSSFEFCENGVKAVAWEATDRRTTPAFFREHTVSKLREWTDYDLENTGRLTHPMRYNTATDKYEAVEWDEAFQAIGGILKSFDTPDRVEFYTSGRASNEAAFLYQLFVRAYGTNNFPDCSNMCHEASGVALTQSVGVGKGTVLLEDFEQADAIFVVGQNPGTNHPRMLGDLRRAAERGARIVAFNPVRERGLERFADPQDKLEMLHGGSEPITSDYFQPRLGGDLAAFRGMAKAVFAADDAALAAGRPSVLDRAFLAAHTAELEAYRAAVDATSWDEIEDQSGLLRQSLERAAEIYMQAGRVICTWAMGITQHRHSVIT…	84133.8	MSKGKKTGFIGKRSSAAGGWGALKSCGQQLLASGAPLAGARALLKANQPDGFDCPGCAWGDPEHGSSFEFCENGVKAVAWEATDRRTTPAFFREHTVSKLREWTDYDLENTGRLTHPMRYNTATDKYEAVEWDEAFQAIGGILKSFDTPDRVEFYTSGRASNEAAFLYQLFVRAYGTNNFPDCSNMCHEASGVALTQSVGVGKGTVLLEDFEQADAIFVVGQNPGTNHPRMLGDLRRAAERGARIVAFNPVRERGLERFADPQDKLEMLHGGSEPITSDYFQPRLGGDLAAFRGMAKAVFAADDAALAAGRPSVLDRAFLAAHTAELEAYRAAVDATSWDEIEDQSGLLRQSLERAAEIYMQAGRVICTWAMGITQHRHSVITIREITNFMLLRGNIGK…	NZ_CP024716.1_878349-2313	0	-1653.9
Cis,cis-muconate transport protein MucK	PLF_234_00000269	43338.3	MRTINENTAAKTSRAPVRPEHNRIWILVFILSFLGLMIDGADLMLLSYSLTSIKAEFGLTSVEAGSLGSITLAGMAIGGIYGGWACDRFGRVKTVSWTIVLFSIGTAVLGLTHSYFQFAVARFVSSLGLGALYVACNTLMAEYVPTKYRTTALGTLQAGWSVGYIVATVLAGAILPVYGWRYLFFVAIVPVIIALLMHKGVPEPESWVRAKAERESGGSKFTTAKRESAFKAIFGNPRVRTLFIFWALTAGFLQFGYYGVNNWLPSYLETEMGMNFKSMTAYMIGSYTAMILSKVLAGVAADWLGRRAVFALGALGTAAFLPIIVLYHSPDTICGCWWCSASSMACLMASTRPIWLKASRPNIAVRLSAALTISVVRAQPLRRSPLASSQARSRSASASS	43376.3	MRTINENTATKTSRAAVRPEHNRIWILVFIFSFLGLMIDGADLMLLSYSLTSIKAEFGLTSVEAGSLGSITLAGMAIGGIYGGWACDRFGRVKTVSWTIVLFSIGTAVLGLTHSYFQFAVARFVSSLGLGALYVACNTLMAEYVPTKYRTTALGTLQAGWSVGYIVATVLAGAILPVYGWRYLFFVAIVPVIIALLMHKGVPEPESWVRAKAERESGGSKFTTAKRESAFKAIFGNPRVRTLFIFWALTAGFLQFGYYGVNNWLPSYLETEMGMNFKSMTAYMIGSYTAMILSKVLAGVAADWLGRRAVFALGALGTAAFLPIIVLYHSPDTICGCWWCSASSMACLMASTRPIWLKASRPNIAVRLSAALTISVVRAQPLRRSPLASSQARSRSASASS	43376.3	MRTINENTATKTSRAAVRPEHNRIWILVFIFSFLGLMIDGADLMLLSYSLTSIKAEFGLTSVEAGSLGSITLAGMAIGGIYGGWACDRFGRVKTVSWTIVLFSIGTAVLGLTHSYFQFAVARFVSSLGLGALYVACNTLMAEYVPTKYRTTALGTLQAGWSVGYIVATVLAGAILPVYGWRYLFFVAIVPVIIALLMHKGVPEPESWVRAKAERESGGSKFTTAKRESAFKAIFGNPRVRTLFIFWALTAGFLQFGYYGVNNWLPSYLETEMGMNFKSMTAYMIGSYTAMILSKVLAGVAADWLGRRAVFALGALGTAAFLPIIVLYHSPDTICGCWWCSASSMACLMASTRPIWLKASRPNIAVRLSAALTISVVRAQPLRRSPLASSQARSRSASASS	NZ_CP024716.1_208765-1203	38	0
N-acetylmannosamine-6-phosphate 2-epimerase (EC 5.1.3.9) / N-acetylmannosamine kinase (EC 2.7.1.60)	PLF_234_00000272	53857.9	MRGSPQNLCRVQGMIEEIVNRLRGKLIVSCQPVPESPFDNVASVVAYARAAEASGASGLRIEGAANVAAAAQASTLPVIGLIKRDLDDSPVRITPFLEDVAALCDAGAAIVAVDATDRRRPVPAAELIGEIKRRGRIAMADISTLAEARNALAAGADIIGTTMSGYTGEGPTPKDPDLDLVAHCSRLGSFLIAEGRYNSPQQAGEAIRAGADAVVVGSAITRPEHITGWFRDAVESAAKPSSPVLAFDIGGTKTLAALVRGREILERRVMTTPASVGSESWIGAIASLSADWQGRYQRAAIAVTGRVDGEIWSSLNPETLAIPPDYPLGRRMGAALGAPVEVINDAQAAAWGEYRFGAARGRDMVFLTISSGIGGGIVLGGRLIRGARGIAGSLGQVLV…	52430.2	MIEEIVNRLRGKLIVSCQPVPESPFDNVASVVAYARAAEASGASGLRIEGAANVAAAAQASTLPVIGLIKRDLDDSPVRITPFLEDVAALCDAGAAIVAVDATDRRRPVPAAELIGEIKRRGRIAMADISTLAEARNALAAGADIIGTTMSGYTGEGPTPKDPDLDLVAHCSRLGSFLIAEGRYNSPQQAGEAIRAGADAVVVGSAITRPEHITGWFRDAVESAAKPSSPVLAFDIGGTKTLAALVRGREILERRVMTTPASVGSESWIGAIASLSADWQGRYQRAAIAVTGRVDGEIWSSLNPETLAIPPDYPLGRRMGAALGAPVEVINDAQAAAWGEYRFGAARGRDMVFLTISSGIGGGIVLGGRLIRGARGIAGSLGQVLVAGPSGFVRLETLA…	53857.9	MRGSPQNLCRVQGMIEEIVNRLRGKLIVSCQPVPESPFDNVASVVAYARAAEASGASGLRIEGAANVAAAAQASTLPVIGLIKRDLDDSPVRITPFLEDVAALCDAGAAIVAVDATDRRRPVPAAELIGEIKRRGRIAMADISTLAEARNALAAGADIIGTTMSGYTGEGPTPKDPDLDLVAHCSRLGSFLIAEGRYNSPQQAGEAIRAGADAVVVGSAITRPEHITGWFRDAVESAAKPSSPVLAFDIGGTKTLAALVRGREILERRVMTTPASVGSESWIGAIASLSADWQGRYQRAAIAVTGRVDGEIWSSLNPETLAIPPDYPLGRRMGAALGAPVEVINDAQAAAWGEYRFGAARGRDMVFLTISSGIGGGIVLGGRLIRGARGIAGSLGQVLV…	NZ_CP024716.1_377626+1578	0	1427.7
hypothetical protein	PLF_234_00000294	38342.9	MDTLLHLIAILIGIFGLLVYFRSVIRVMLLNWRERDLISYFAAVAAVVLIRRFTDSGAGYERIQRSQAWVFPVFVILSVAFWFLLVQLCFTLILWGTRAETSFIYSFTASGSALSTLGFKTPSSWLGEFLAIVEGAMGLAIVVLLFSFVPGYLAAVQARERKVGWLYDRTEGHPTYQTVLEGMNTSEQDINDTGIWEDWEDWFRGIYETHTTAPILTFVPSIYHGANWLRTSASILDTASLLMSVLDEKKTYAAHMCRDIGARTIQLLAKELHITAPSLGRAIPHSPDLPANTFDLVYNQLVANGVPVNPDKEKCRETFTQLRAEYAADLNQISRITSMPL	38342.9	MDTLLHLIAILIGIFGLLVYFRSVIRVMLLNWRERDLISYFAAVAAVVLIRRFTDSGAGYERIQRSQAWVFPVFVILSVAFWFLLVQLCFTLILWGTRAETSFIYSFTASGSALSTLGFKTPSSWLGEFLAIVEGAMGLAIVVLLFSFVPGYLAAVQARERKVGWLYDRTEGHPTYQTVLEGMNTSEQDINDTGIWEDWEDWFRGIYETHTTAPILTFVPSIYHGANWLRTSASILDTASLLMSVLDEKKTYAAHMCRDIGARTIQLLAKELHITAPSLGRAIPHSPDLPANTFDLVYNQLVANGVPVNPDKEKCRETFTQLRAEYAADLNQISRITSMPL	33566.6	MDTLLHLIAILIGIFGLLVYFRSVIRVMLLNWRERDLISYFAAVAAVVLIRRFTDSGAGYERIQRSQAWVFPVFVILSVAFWFLLVQLCFTLILWGTRAETSFIYSFTASGSALSTLGFKTPSSWLGEFLAIVEGAMGLAIVVLLFSFVPGYLAAVQARERKVGWLYDRTEGHPTYQTVLEGMNTSEQDINDTGIWEDWEDWFRGIYETHTTAPILTFVPSIYHGANWLRTSASILDTASLLMSVLDEKKTYAAHMCRDIGARTIQLLAKELHITAPSLGRAIPHSPDLPAKHLRSRL	NZ_CP024715.1_628662+897	-4776.3	-4776.3
ATP-dependent DNA helicase	PLF_234_00000296	112995	MNQQPAHDLPLTLSGRDVTAVLGPTNTGKTHLAIERMLSHGSGMIGLPLRLLAREVYNRVAERVGAANVSLVTGEEKIVPPGARYSVCTVEAMPRHTDAAFVAIDEVQLANDLERGHIFTDRILHLRGRQETLLLGAATMRGILEKLLRGVNVVTRPRLSHLAYAGSKKMTRLPNRSAIVAFSADEVYAIAELIRRQRGGAAVVMGALSPRTRNAQVELYQSGDVDFLVATDAIGMGLNLDVDHVAFAQNRKFDGYQFRDLTPAEVGQIAGRAGRHVRDGTFGVTGQVHPFDEELVERVEAHNFDPVKVLQWRTSRFDFSSVEALLRSLETPAPIEGLAKALPAVDQQALENLSKDDEIMRLATTPSRIELLWDACALPDYRKIAPAQHADIIATIYQD…	112985	MNQQPAHDLPLTLSGRDVTAVLGPTNTGKTHLAIERMLSHGSGMIGLPLRLLAREVYNRVAERVGAANVSLVTGEEKIVPPGARYSVCTVEAMPRHTDAAFVAIDEVQLANDLERGHIFTDRILHLRGRQETLLLGAATMRGILEKLLRGVNVVTRPRLSHLAYAGSKKMTRLPNRSAIVAFSADEVYAIAELIRRQRGGAAVVMGALSPRTRNAQVELYQSGDVDFLVATDAIGMGLNLDVDHVAFAQNRKFDGYQFRDLTPAEVGQIAGRAGRHVRDGTFGVTGQVHPFDEELVERVEAHNFDPVKVLQWRTSRFDFSSVEALLRSLETPAPIEGLAKALPAVDQQALENLSKDDEIMRLATTPSRIELLWDACALPDYRKIAPAQHADIIATIYQD…	112985	MNQQPAHDLPLTLSGRDVTAVLGPTNTGKTHLAIERMLSHGSGMIGLPLRLLAREVYNRVAERVGAANVSLVTGEEKIVPPGARYSVCTVEAMPRHTDAAFVAIDEVQLANDLERGHIFTDRILHLRGRQETLLLGAATMRGILEKLLRGVNVVTRPRLSHLAYAGSKKMTRLPNRSAIVAFSADEVYAIAELIRRQRGGAAVVMGALSPRTRNAQVELYQSGDVDFLVATDAIGMGLNLDVDHVAFAQNRKFDGYQFRDLTPAEVGQIAGRAGRHVRDGTFGVTGQVHPFDEELVERVEAHNFDPVKVLQWRTSRFDFSSVEALLRSLETPAPIEGLAKALPAVDQQALENLSKDDEIMRLATTPSRIELLWDACALPDYRKIAPAQHADIIATIYQD…	NZ_CP024715.1_1000825-3087	-10	0
Uncharacterized amino acid permease, GabP family	PLF_234_00000297	50408	MSNPGDLPEQTNQLRKNSLGVAAVTFLVVSAAAPLTSVAAAVPLSMLLGNGPGIPLTFLIVTGVLLMFSVGYVAMARHIRNAGAFYAFTAQGLGGLMGGAAALLAILAYNAMQIGVFGLFGAATSGFMASLGLDLPWWAWTYIGIAAVAVLGYRRVDLSARVLTVLVVLEYLVVLVIDAAILFSGGDSGLTMEPFTPSAFLSGTPAIGVLFCFAAFIGFEATTVYSEEARDPGRTVPRATYISVLIIGIFYMLTAWLMVNGAGAGKLVGELQALQDPTTFLFGLAERYVGHWIIPVMNLLFVTSLFAGVVAFHNGVARYMYVAGREGLLPRGLGVTHPQYQSPHVGSIVQTAIAITVVGIFAVTGQDPVLALFSWATNVGTLAIMLLMTFTAFAIIAFF…	50392	MSNPGELPEQTNQLRKNSLGVAAVTFLVVSAAAPLTAVAGGVPLSMLLGNGPGIPLTFLIVTGVLLMFSVGYVAMARHIRNAGAFYAFTAQGLGGLMGGAAALLAILAYNAMQIGVFGLFGAATSGFMASLGLDLPWWAWTYIGIAAVAVLGYRRVDLSARVLTVLVVLEYLVVLVIDAAILFSGGDSGLTMEPFTPSAFLSGTPAIGILFCFAAFIGFEATTVYSEEARDPGRTVPRATYISVLIIGIFYMLTAWLMVNGAGAGKLVGELQALQDPTTFLFGLAERYVGHWIIPVMNLLFVTSLFAGVVAFHNGVARYMYVAGREGLLPRGLGVTHPQYQSPHVGSIVQTAIAITVVGIFAVTGQDPVLALFSWATNVGTLAIMLLMTFTAFAIIAFF…	50392	MSNPGELPEQTNQLRKNSLGVAAVTFLVVSAAAPLTAVAGGVPLSMLLGNGPGIPLTFLIVTGVLLMFSVGYVAMARHIRNAGAFYAFTAQGLGGLMGGAAALLAILAYNAMQIGVFGLFGAATSGFMASLGLDLPWWAWTYIGIAAVAVLGYRRVDLSARVLTVLVVLEYLVVLVIDAAILFSGGDSGLTMEPFTPSAFLSGTPAIGILFCFAAFIGFEATTVYSEEARDPGRTVPRATYISVLIIGIFYMLTAWLMVNGAGAGKLVGELQALQDPTTFLFGLAERYVGHWIIPVMNLLFVTSLFAGVVAFHNGVARYMYVAGREGLLPRGLGVTHPQYQSPHVGSIVQTAIAITVVGIFAVTGQDPVLALFSWATNVGTLAIMLLMTFTAFAIIAFF…	NZ_CP024716.1_1142827+1452	-16	0
2,3-dihydroxybenzoate-AMP ligase (EC 2.7.7.58) [brucebactin] siderophore @ 2,3-dihydroxybenzoate-AMP ligase (EC 2.7.7.58) of siderophore biosynthesis	PLF_234_00000326	58795.7	MTIEFTHWPPARERLYREKGYWIDKPLTRALEEQAAMRPDAPAILCGERRFTYAELDRLSSNLASRLAAAGIGKGDTALVQLPNIAEFYIVFFALMKAGIAPVNALFSHRKLELGAYASQIEPRLLIGSRQHELFMDDAFARDLGKNLSAPLLTLFAGEADHASSLDHWIATPADKAVPFSPTGAGEVAFFQLSGGSTGTPKLIPRTHNDYDYSVRASAEICALTPQTRFLCALPTAHNYPMSSPGALGVFHAGGCVVMAPNPEPLNCFSIIERHGVNMVALVPPAVALWLQAAPDHLAALSSLKLVQVGGASFAEALARQVPQVLGCKLQQVFGMAEGLVNYTRLDDPDEIVFTTQGRPISPDDEIRIVDEDGEPVAEGQPGMLATRGPYTFCGYYRS…	58755.7	MTIEFTHWPPARERLYREKGYWIDKPLTRALEEQAAMRPDAPAILCGERRFTYAELDRLSSNLASRLAAAGIGKGDTALVQLPNIAEFYIVFFALMKAGIAPVNALFSHRKLELGAYASQIEPRLLIGSRQHELFMDDAFARDLGKNLSAPLLTLFAGEADPASSLDHWIATPADKAVPFSPTGAGEVAFFQLSGGSTGTPKLIPRTHNDYDYSVRASAEICALTPQTRFLCALPTAHNYPMSSPGALGVFHAGGCVVMAPNPEPLNCFSIIERHGVNMVALVPPAVALWLQAAPDHLAALSSLKLVQVGGASFAEALARQVPQVLGCKLQQVFGMAEGLVNYTRLDDPDEIVFTTQGRPISPDDEIRIVDEDGEPVAEGQPGMLATRGPYTFCGYYRS…	58755.7	MTIEFTHWPPARERLYREKGYWIDKPLTRALEEQAAMRPDAPAILCGERRFTYAELDRLSSNLASRLAAAGIGKGDTALVQLPNIAEFYIVFFALMKAGIAPVNALFSHRKLELGAYASQIEPRLLIGSRQHELFMDDAFARDLGKNLSAPLLTLFAGEADPASSLDHWIATPADKAVPFSPTGAGEVAFFQLSGGSTGTPKLIPRTHNDYDYSVRASAEICALTPQTRFLCALPTAHNYPMSSPGALGVFHAGGCVVMAPNPEPLNCFSIIERHGVNMVALVPPAVALWLQAAPDHLAALSSLKLVQVGGASFAEALARQVPQVLGCKLQQVFGMAEGLVNYTRLDDPDEIVFTTQGRPISPDDEIRIVDEDGEPVAEGQPGMLATRGPYTFCGYYRS…	NZ_CP024716.1_16179-1620	-40	0
Maltose/maltodextrin transport ATP-binding protein MalK (EC 3.6.3.19)	PLF_234_00000340	20458.8	MAELQLRDVRKSFGSFEVIKGVDMDIRPGEFMVFVGPSGCGKSTLLRLIAGLEEITSGTLSIDGTVVNSFNPSRRGIAMVFQSYALYPHMTVYENMAFGMQLAGKSRQECKAAFMPPPKCCSLRLIWSACRASFPAGSASASPSAAPLCVIRRCSFSMSPCPISMRRCVWRQGLRSPGFTRAWKTPP	20458.8	MAELQLRDVRKSFGSFEVIKGVDMDIRPGEFMVFVGPSGCGKSTLLRLIAGLEEITSGTLSIDGTVVNSFNPSRRGIAMVFQSYALYPHMTVYENMAFGMQLAGKSRQECKAAFMPPPKCCSLRLIWSACRASFPAGSASASPSAAPLCVIRRCSFSMSPCPISMRRCVWRQGLRSPGFTRAWKTPP	20405.8	MAELQLRDVRKSFGSFEVIKGVDMDIRPGEFMVFVGPSGCGKSTLLRLIAGLEEITSGTLSIDGTVVNSFNPSRRGIAMVFQSYALYPHMTVYENMAFGMQLAGKSRQECKAAFMPPPKCCSLRLIWSACCASFPAGSASASPSAAPLCVIRRCSFSMSPCPISMRRCVWRQGLRSPGFTRAWKTPP	NZ_CP024716.1_293650+564	-53	-53
Maltose/maltodextrin transport ATP-binding protein MalK (EC 3.6.3.19)	PLF_234_00000340	20458.8	MAELQLRDVRKSFGSFEVIKGVDMDIRPGEFMVFVGPSGCGKSTLLRLIAGLEEITSGTLSIDGTVVNSFNPSRRGIAMVFQSYALYPHMTVYENMAFGMQLAGKSRQECKAAFMPPPKCCSLRLIWSACRASFPAGSASASPSAAPLCVIRRCSFSMSPCPISMRRCVWRQGLRSPGFTRAWKTPP	20458.8	MAELQLRDVRKSFGSFEVIKGVDMDIRPGEFMVFVGPSGCGKSTLLRLIAGLEEITSGTLSIDGTVVNSFNPSRRGIAMVFQSYALYPHMTVYENMAFGMQLAGKSRQECKAAFMPPPKCCSLRLIWSACRASFPAGSASASPSAAPLCVIRRCSFSMSPCPISMRRCVWRQGLRSPGFTRAWKTPP	20405.8	MAELQLRDVRKSFGSFEVIKGVDMDIRPGEFMVFVGPSGCGKSTLLRLIAGLEEITSGTLSIDGTVVNSFNPSRRGIAMVFQSYALYPHMTVYENMAFGMQLAGKSRQECKAAFMPPPKCCSLRLIWSACCASFPAGSASASPSAAPLCVIRRCSFSMSPCPISMRRCVWRQGLRSPGFTRAWKTPP	NZ_CP024716.1_294210+441	-53	-53
ATP-dependent helicase HrpB	PLF_234_00000357	70851.3	MWHGLSRFSPKLYTLGEYVNGAGRLDNSASLMQTAKAYNAKDGKPLTSLPDLPVTRILPQLDEALAHHASALLVAPPGAGKTTLVPLHMLGADWRGEGVIVLLEPRRLAARAAARRMAQLLGEEPGETVGYRMRLESKVSAKTRILVVTEGVFARMILDDPDLNGVAAVLFDEFHERSLDADFGLALALDVQAALRDDLKILVMSATLDGARVASLLGDAPVIESEGRAYPVDIRYRDRKADEQIEDAMARAIRDALVDETGSILAFLPGQGEIERTARLLEERLPANVLLAPLYGAMEGSAQDAAIRPAPAGSRKIVLATSIAETSITIDGVRVVIDSGLARLPKYEPATGLTRLETVRTSRASADQRAGRAGRTEPGIAIRLWHQGQTASLPAFSPP…	70851.3	MWHGLSRFSPKLYTLGEYVNGAGRLDNSASLMQTAKAYNAKDGKPLTSLPDLPVTRILPQLDEALAHHASALLVAPPGAGKTTLVPLHMLGADWRGEGVIVLLEPRRLAARAAARRMAQLLGEEPGETVGYRMRLESKVSAKTRILVVTEGVFARMILDDPDLNGVAAVLFDEFHERSLDADFGLALALDVQAALRDDLKILVMSATLDGARVASLLGDAPVIESEGRAYPVDIRYRDRKADEQIEDAMARAIRDALVDETGSILAFLPGQGEIERTARLLEERLPANVLLAPLYGAMEGSAQDAAIRPAPAGSRKIVLATSIAETSITIDGVRVVIDSGLARLPKYEPATGLTRLETVRTSRASADQRAGRAGRTEPGIAIRLWHQGQTASLPAFSPP…	70879.3	MWHGLSRFSPKLYTLGEYVNGAGRLDNSASLMQTAKAYNAKDGKPLTSLPDLPVTRILPQLDEALAHHASALLVAPPGAGKTTLVPLHMLGADWRGEGVIVLLEPRRLAARAAARRMAQLLGEEPGETVGYRMRLESKVSAKTRILVVTEGVFARMILDDPDLNGVAAVLFDEFHERSLDADFGLALALDVQAALRDDLKILVMSATLDGARVASLLGDAPVIESEGRAYPVDIRYRDRKADERIEDAMARAIRDALVDETGSILAFLPGQGEIERTARLLEERLPANVLLAPLYGAMEGSAQDAAIRPAPAGSRKIVLATSIAETSITIDGVRVVIDSGLARLPKYEPATGLTRLETVRTSRASADQRAGRAGRTEPGIAIRLWHQGQTASLPAFSPP…	NZ_CP024715.1_1552499+1992	28	28
Nitrite reductase accessory protein NirV	PLF_234_00000370	33077.9	MRDWAVAVPAVLLAVASGLFVVDATGGTERSKTEMKVALPQTVTIKPRTMTYRADGDFQKNNYPVDAPLTTRKLRRSFEIMKYQVTGAEYRRCVDDGACQPPEDLPINRNWASADKPVVGVSYTDAEDYAAWLSKKTGSVWHLPTDEQWAFAAGTRFADDAVGIEGDESKNPALRWLRDYEQQSARKQDRNQTVRPLGAFGENEYGLADIGGNVWEWTQTCHRRVNIDAYGKVASETTVCGVYVVNGKHRAAMSSFIRNPKTGGCSVGVPPDNLGFRLVRDGRWYAPVLMRLKDFTS	33077.9	MRDWAVAVPAVLLAVASGLFVVDATGGTERSKTEMKVALPQTVTIKPRTMTYRADGDFQKNNYPVDAPLTTRKLRRSFEIMKYQVTGAEYRRCVDDGACQPPEDLPINRNWASADKPVVGVSYTDAEDYAAWLSKKTGSVWHLPTDEQWAFAAGTRFADDAVGIEGDESKNPALRWLRDYEQQSARKQDRNQTVRPLGAFGENEYGLADIGGNVWEWTQTCHRRVNIDAYGKVASETTVCGVYVVNGKHRAAMSSFIRNPKTGGCSVGVPPDNLGFRLVRDGRWYAPVLMRLKDFTS	34030.1	MAKVAGKQRLRDWAVAVPAVLLAVASGLFVVDATGGTERSKTEMKVALPQTVTIKPRTMTYRADGDFQKNNYPVDAPLTTRKLRRSFEIMKYQVTGAEYRRCVDDGACQPPEDLPINRNWASADKPVVGVSYTDAEDYAAWLSKKTGSVWHLPTDEQWAFAAGTRFADDAVGIEGDESKNPALRWLRDYEQQSARKQDRNQTVRPLGAFGENEYGLADIGGNVWEWTQTCHRRVNIDAYGKVASETTVCGVYVVNGKHRAAMSSFIRNPKTGGCSVGVPPDNLGFRLVRDGRWYAPVLMRLKDFTS	NZ_CP024716.1_244396+921	952.2	952.2
hypothetical protein	PLF_234_00000377	48485.6	MFGATLSRWTLSYFASSLAFLIAGVGLMVEGFGYPFHGIRAPETLILVHIIAIGWLALLMGGALLQFVPVLVARPLWGSGGGLPALLLLLAGLVGLLCGFAGMAGFGEPPAWLLPFSGLLLIAGFSILVLMLAMTIWQARPIALPARFVAVGLACLLAVAFLGGIFTLAFSGMSENDMLLNIAGLSAPIHAALGLGGWMTFTAMGVSYRLLTMFLLSPDDERRTTRLVWWAGAAALTVLGAGVAAFAFGQDWADVVLLAALLPGVASVVLYAFDMRAVYRQRKRKAIELNSAASIPAFAAMVLAILLALALPWTGPSDPMIGALVYLFVFGWLTGLSLAQLYKIVPFLTWLECYGPVMGRVPTPRVQDIVSEKPARRWFCIYYTGVALATLALGAGYPV…	48485.6	MFGATLSRWTLSYFASSLAFLIAGVGLMVEGFGYPFHGIRAPETLILVHIIAIGWLALLMGGALLQFVPVLVARPLWGSGGGLPALLLLLAGLVGLLCGFAGMAGFGEPPAWLLPFSGLLLIAGFSILVLMLAMTIWQARPIALPARFVAVGLACLLAVAFLGGIFTLAFSGMSENDMLLNIAGLSAPIHAALGLGGWMTFTAMGVSYRLLTMFLLSPDDERRTTRLVWWAGAAALTVLGAGVAAFAFGQDWADVVLLAALLPGVASVVLYAFDMRAVYRQRKRKAIELNSAASIPAFAAMVLAILLALALPWTGPSDPMIGALVYLFVFGWLTGLSLAQLYKIVPFLTWLECYGPVMGRVPTPRVQDIVSEKPARRWFCIYYTGVALATLALGAGYPV…	48515.6	MFGATLSRWTLSYFASSLAFLIAGVGLMVEGFGYPFHGIRAPETLILVHIIAIGWLALLMGGALLQFVPVLVARPLWGSGGGLPALLLLLAGLVGLLCGFAGMAGFGEPPAWLLPFSGLLLIAGFSILVLMLAMTIWQARPIALPARFVAVGLACLLAVAFLGGIFTLAFSGMSENDMLLNIAGLSAPIHAALGLGGWMTFTAMGVSYRLLTMFLLSPDDERRTTRLVWWAGAAALTVLGAGVAAFAFGQDWADVVLLAALLPGVASVVLYAFDMRAVYRQRKRKAIELNSAASIPAFAAMVLAILLALALPWTGPSDPMIGTLVYLFVFGWLTGLSLAQLYKIVPFLTWLECYGPVMGRVPTPRVQDIVSEKPARRWFCIYYTGVALATLALGAGYPV…	NZ_CP024716.1_238023+1368	30	30
Predicted erythritol ABC transporter 2, substrate-binding component	PLF_234_00000391	28974.3	MVHRSEVAKKTAEGLGYKAVVGGHKGDTNTESNLIDTAITNKSVAIILDPANADGSVGAVKRAIAANIPVFLINAEINQEGLAKAQLVSNNAQGAALGATQWVESVGDKGKYVELFGAPSDNNAATRSNGYETVLSQYPDLVRVGKDVANWDRTQGHDKMQALLQANPDIIGVISGNDEMALGAIAALKKAGKLDQVKVGGFDGSPDAIAAIKAGELQYTVLQPVAVFSEAAVKQADNFIKTGKTGVDHEKQLFDCILITKDNVDKYNSPFVLEQ	33247.3	MFKKGMRVLFAAAAALPLIASTAWAEGLMTIIVNDPSNPYWFTEGEVAKKTAEGLGYKAVVGGHKGDTNTESNLIDTAITNKSVAIILDPANADGSVGAVKRAIAANIPVFLINAEINQEGLAKAQLVSNNAQGAALGATQWVESVGDKGKYVELFGAPSDNNAATRSNGYETVLSQYPDLVRVGKDVANWDRTQGHDKMQALLQANPDIIGVISGNDEMALGAIAALKKAGKLDQVKVGGFDGSPDAIAAIKAGELQYTVLQPVAVFSEAAVKQADNFIKTGKTGVDHEKQLFDCILITKDNVDKYNSPFVLEQ	33247.3	MFKKGMRVLFAAAAALPLIASTAWAEGLMTIIVNDPSNPYWFTEGEVAKKTAEGLGYKAVVGGHKGDTNTESNLIDTAITNKSVAIILDPANADGSVGAVKRAIAANIPVFLINAEINQEGLAKAQLVSNNAQGAALGATQWVESVGDKGKYVELFGAPSDNNAATRSNGYETVLSQYPDLVRVGKDVANWDRTQGHDKMQALLQANPDIIGVISGNDEMALGAIAALKKAGKLDQVKVGGFDGSPDAIAAIKAGELQYTVLQPVAVFSEAAVKQADNFIKTGKTGVDHEKQLFDCILITKDNVDKYNSPFVLEQ	NZ_CP024716.1_818478-948	4273	0
Putative response regulator	PLF_234_00000392	16425.9	MCLRILCLKTILSEGLECKGPEEAAEKLMNDLEHRRILVVEDEVFVALDVAATVEDANGTVVGPVGTVRQAIDLINRQEVDAAILDVNLADGDVEPVLDRLKSRNIFVVIHTGGGLPPRLAARYPEMPVFQKPIPPSVLTRTLATAFSSSVA	16209.6	MRILCLKTILSEGLECKGPEEAAEKLMNDLEHRRILVVEDEVFVALDVAATVEDANGTVVGPVGTVRQAIDLINRQEVDAAILDVNLADGDVEPVLDRLKSRNIFVVIHTGGGLPPRLAARYPEMPVFQKPIPPSVLTRTLATAFSSSVA	16209.6	MRILCLKTILSEGLECKGPEEAAEKLMNDLEHRRILVVEDEVFVALDVAATVEDANGTVVGPVGTVRQAIDLINRQEVDAAILDVNLADGDVEPVLDRLKSRNIFVVIHTGGGLPPRLAARYPEMPVFQKPIPPSVLTRTLATAFSSSVA	NZ_CP024715.1_1512795-453	-216.3	0
Thiol peroxidase, Bcp-type (EC 1.11.1.15)	PLF_234_00000394	17017.2	MAHPQVGDMAPDFTLPSDHGEITLSSLKGHPVVVYFYPKDDTSGCTREAIAFSQLTAEFDRIGVRVIGLSPDSATKHARFRTKHALTVDLVADEDRVALEAYGVWVEKSMYGRKYMGVERTTFLIGADGRIAQVWNKVKVDGHAQAVLEAARRL	17017.2	MAHPQVGDMAPDFTLPSDHGEITLSSLKGHPVVVYFYPKDDTSGCTREAIAFSQLTAEFDRIGVRVIGLSPDSATKHARFRTKHALTVDLVADEDRVALEAYGVWVEKSMYGRKYMGVERTTFLIGADGRIAQVWNKVKVDGHAQAVLEAARRL	17044.2	MAHPQVGDMAPDFTLPSDHGEITLSSLKGHPVVVYFYPKDDTSGCTREAIAFSQLKAEFDRIGVRVIGLSPDSATKHARFRTKHALTVDLVADEDRVALEAYGVWVEKSMYGRKYMGVERTTFLIGADGRIAQVWNKVKVDGHAQAVLEAARRL	NZ_CP024715.1_197666-465	27	27
L-threonate/D-erythronate MFS-type transporter	PLF_234_00000411	47394.6	MKNSNTAITSPEVVENMTYRKVAFRIIPLLMICYIIAYLDRVNVGFAKLQMSEELGFSEAIYGLGAGLFFIGYFFFEIPSNILLHKLGARLWIARIMITWGLLSALFAFVQTEWQFYILRFLLGAAEAGFYPGVILYLTYWFPSHRRGNMFALFQAGSPAAGIFGNPLSGWIMDQFHDTAGWQGWQWMFVLEAIPAVVLGVVILLYLDNSVKAAKWLTEEEKAIISRDIEADSKGKAASHSLMSLVKNPMLWVMMLIYFCFVMGQHGLTLWMPTLIRASGVTSNVTIGLLGAIPFICAIIAMVIFSRSADHYRERRWHLVVPALLGAVGFVVAASATNTTVSIIFLSMAAAGVLACAPLFWSLPTAILSGAAAAAGIALINSVANLAGFISPYMVGIIR…	47394.6	MKNSNTAITSPEVVENMTYRKVAFRIIPLLMICYIIAYLDRVNVGFAKLQMSEELGFSEAIYGLGAGLFFIGYFFFEIPSNILLHKLGARLWIARIMITWGLLSALFAFVQTEWQFYILRFLLGAAEAGFYPGVILYLTYWFPSHRRGNMFALFQAGSPAAGIFGNPLSGWIMDQFHDTAGWQGWQWMFVLEAIPAVVLGVVILLYLDNSVKAAKWLTEEEKAIISRDIEADSKGKAASHSLMSLVKNPMLWVMMLIYFCFVMGQHGLTLWMPTLIRASGVTSNVTIGLLGAIPFICAIIAMVIFSRSADHYRERRWHLVVPALLGAVGFVVAASATNTTVSIIFLSMAAAGVLACAPLFWSLPTAILSGAAAAAGIALINSVANLAGFISPYMVGIIR…	47420.7	MKNSNTAITSPEVVENMTYRKVAFRIIPLLMICYIIAYLDRVNVGFAKLQMSEELGFSEAIYGLGAGLFFIGYFFFEIPSNILLHKLGARLWIARIMITWGLLSALFAFVQTEWQFYILRFLLGAAEAGFYPGVILYLTYWFPSHRRGNMFALFQAGSPAAGIFGNPLSGWIMDQFHDTAGWQGWQWMFVLEAIPAVVLGVVILLYLDNSVKAAKWLTEEEKAIISRDIEADSKGKAASHSLMSLVKNPMLWVMMLIYFCFVMGQYGLTLWMPTLIRASGVTSNVTIGLLGAIPFICAIIAMVIFSRSADHYRERRWHLVVPALLGAVGFVVAASATNTTVSIIFLSMAAAGVLACAPLFWSLPTAILSGAAAAAGIALINSVANLAGFISPYMVGIIR…	NZ_CP024716.1_139038-1302	26.1	26.1
Soluble lytic murein transglycosylase and related regulatory proteins (some contain LysM/invasin domains)	PLF_234_00000416	21057.1	MAVALLISVVAVWLSDAPLAQAENICEREMHRASARYGVPLSILYAVGLTETGRKNSLQPYAMNIEGKAEFPPSQSAAIRRFGEVRAEGAKLIDLGCMQINYHYHSQAFPSVAAMLMPSLNVDYAARFLKRLREREGNWTMAVARYHAGPNNDPAQKRYVCRVMANMVATGFGNWTPQARSFCFSRGGLL	21106.2	MAVALLISVVAVWLSDAPLAQAENICEREMHRASARYGVPLSILYAVGLTETGRKNSLQPYAMNIEGKAEFPPSQSAAIRRFGEVRAEGAKLIDLGCMQINYHYHSQAFPSVAAMLMPSLNVDYAARFLKRLREREGYWTMAVARYHAGPNNDPAQKRYVCRVMANMVATGFGNWTPQARSFCFSRGGLL	21106.2	MAVALLISVVAVWLSDAPLAQAENICEREMHRASARYGVPLSILYAVGLTETGRKNSLQPYAMNIEGKAEFPPSQSAAIRRFGEVRAEGAKLIDLGCMQINYHYHSQAFPSVAAMLMPSLNVDYAARFLKRLREREGYWTMAVARYHAGPNNDPAQKRYVCRVMANMVATGFGNWTPQARSFCFSRGGLL	NZ_CP024716.1_1102833-573	49.1	0
33 kDa chaperonin HslO	PLF_234_00000423	37546.6	MSDKTSNEHTEAENIQTGLGGFNFAGDDAVVPFQVEGLDVRGRAVQLGPSINAILKRHEYPEEVARLLAEATVLTVLLGTSLKFDGKFIFQTQSDGPVDMLVVDFRTPRSVRAYARYDEARLKEAIAANKTRPEELLGNGTLAFTVDQGIYTQRYQGIVAPDGSTLEEIAVTYFRQSEQIPTDLKLSVAKLIERGADGKPVEQWRAGGLIIQFLPESELRVRVPDLPGGDGDDSQLIHHPEDDAWDEARSLVGTIESSELTDPQVGSERLLYRLFHERGVRVFDSIAVIDECSCSREKIAGVLSGFTAEEIKDSVEDGKISVTCEFCSKLYQFDPAEFTK	37546.6	MSDKTSNEHTEAENIQTGLGGFNFAGDDAVVPFQVEGLDVRGRAVQLGPSINAILKRHEYPEEVARLLAEATVLTVLLGTSLKFDGKFIFQTQSDGPVDMLVVDFRTPRSVRAYARYDEARLKEAIAANKTRPEELLGNGTLAFTVDQGIYTQRYQGIVAPDGSTLEEIAVTYFRQSEQIPTDLKLSVAKLIERGADGKPVEQWRAGGLIIQFLPESELRVRVPDLPGGDGDDSQLIHHPEDDAWDEARSLVGTIESSELTDPQVGSERLLYRLFHERGVRVFDSIAVIDECSCSREKIAGVLSGFTAEEIKDSVEDGKISVTCEFCSKLYQFDPAEFTK	37560.6	MSDKTSNEHTEAENIQTGLGGFNFAGDDAVVPFQVEGLDVRGRAVQLGPSINAILKRHEYPEEVARLLAEATVLTVLLGTSLKFDGKFIFQTQSDGPVDMLVVDFRTPRSVRAYARYDEARLKEAIAANKTRPEELLGNGTLAFTVDQGIYTQRYQGIVAPDGSTLEEIAVTYFRQSEQIPTDLKLSVAKLIERGADGKPVEQWRAGGLIIQFLPESELRVRVPDLPGGDGDDSQLIHHPEDDAWEEARSLVGTIESSELTDPQVGSERLLYRLFHERGVRVFDSIAVIDECSCSREKIAGVLSGFTAEEIKDSVEDGKISVTCEFCSKLYQFDPAEFTK	NZ_CP024715.1_1742229+1023	14	14
hypothetical protein	PLF_234_00000434	58156	MKRHHWLIATFACIVFAIIAPALAAIYTSSVVAAHREQIQLTLFATYAIERTDTTFSGVSQALMQTQMLTDKPCSKEHMDDLKRIAIETRPITEIGYFDDGLLKCTSWGMAGMRVAAGTPAFTTRNGVKVVLNMTASIPTTANMLGLQRGAYCILIDPKWFVDEIVPKGVQIAVASPDGTVVAALNHPDPAVIRQFLKPSDTKPPSRYLGAVVRGSDWTAIAITPRASIWTSMQEELLVFLPIAGVISTGMVILTIWLSRRRLSLRGELAIAIRRREFTVVYQPLIELKTGICVGAEALVRWRRPDGAMVMPDLFIPIAENSKMISQITEQVVANTVRDLGDVLAADEALHVAINMAADDLAQGRILTVVQRAIRGTGIRTEQIWLEATERGFMDPKST…	58156	MKRHHWLIATFACIVFAIIAPALAAIYTSSVVAAHREQIQLTLFATYAIERTDTTFSGVSQALMQTQMLTDKPCSKEHMDDLKRIAIETRPITEIGYFDDGLLKCTSWGMAGMRVAAGTPAFTTRNGVKVVLNMTASIPTTANMLGLQRGAYCILIDPKWFVDEIVPKGVQIAVASPDGTVVAALNHPDPAVIRQFLKPSDTKPPSRYLGAVVRGSDWTAIAITPRASIWTSMQEELLVFLPIAGVISTGMVILTIWLSRRRLSLRGELAIAIRRREFTVVYQPLIELKTGICVGAEALVRWRRPDGAMVMPDLFIPIAENSKMISQITEQVVANTVRDLGDVLAADEALHVAINMAADDLAQGRILTVVQRAIRGTGIRTEQIWLEATERGFMDPKST…	65447.9	MKRHHWLIATFACIVFAIIAPALAAIYTSSVVAAHREQIQLTLFATYAIERTDTTFSGVSQALMQTQMLTDKPCSKEHMDDLKRIAIETRPITEIGYFDDGLLKCTSWGMAGMRVAAGTPAFTTRNGVKVVLNMTASIPTTANMLGLQRGAYCILIDPKWFVDEIVPKGVQIAVASPDGTVVAALNHPDPAVIRQFLKPSDTKPPSRYLGAVVRGSDWTAIAITPRASIWTSMQEELLVFLPIAGVISTGMVILTIWLSRRRLSLRGELAIAIRRREFTVVYQPLIELKTGICVGAEALVRWRRPDGAMVMPDLFIPIAENSKMISQITEQVVANTVRDLGDVLAADEALHVAINMAADDLAQGRILTVVQRAIRGTGIRTEQIWLEATERGFMDPKST…	NZ_CP024716.1_326722-1785	7291.9	7291.9
Omega-amino acid--pyruvate aminotransferase (EC 2.6.1.18)	PLF_234_00000445	48583.8	MRDSNFLIENNARHLWHPMAHPAEMQANPPRIVNGGEGVEVIDIHGKKVLDAVGGLWNVNLGYSCEPVKKAIRDQLDSLPYYSTFRGTTNSPLIELSYELAEFFKEDGLTRAFFTSGGSDSVETALRLARQFHKINGQPERTKFVSLKKGYHGTHFGGASVNGNANFRRNYEPLLPGVFHLAAPYPYRNPFNMDDPAAIAAAIARQFEDEIAFQGADTIAAFIMEPVLGAGGVIVPHESFMPLMREICDRHGILLIADEVITAFGRTGAWTGSRGWGVKPDMMTTAKAITNGYFPFGAVMISDKVASVFEANKNSLGAIGHGYTYSGHPVGAAAALATLKETARANTAANAGARGVELMAGLNQLKEKHELVGDVRGKGLMAALELVSDREKKSAAAKT…	48583.8	MRDSNFLIENNARHLWHPMAHPAEMQANPPRIVNGGEGVEVIDIHGKKVLDAVGGLWNVNLGYSCEPVKKAIRDQLDSLPYYSTFRGTTNSPLIELSYELAEFFKEDGLTRAFFTSGGSDSVETALRLARQFHKINGQPERTKFVSLKKGYHGTHFGGASVNGNANFRRNYEPLLPGVFHLAAPYPYRNPFNMDDPAAIAAAIARQFEDEIAFQGADTIAAFIMEPVLGAGGVIVPHESFMPLMREICDRHGILLIADEVITAFGRTGAWTGSRGWGVKPDMMTTAKAITNGYFPFGAVMISDKVASVFEANKNSLGAIGHGYTYSGHPVGAAAALATLKETARANTAANAGARGVELMAGLNQLKEKHELVGDVRGKGLMAALELVSDREKKSAAAKT…	48583.7	MRDSNFLIENNARHLWHPMAHPAEMQANPPRIVNGGEGVEVIDIHGKQVLDAVGGLWNVNLGYSCEPVKKAIRDQLDSLPYYSTFRGTTNSPLIELSYELAEFFKEDGLTRAFFTSGGSDSVETALRLARQFHKINGQPERTKFVSLKKGYHGTHFGGASVNGNANFRRNYEPLLPGVFHLAAPYPYRNPFNMDDPAAIAAAIARQFEDEIAFQGADTIAAFIMEPVLGAGGVIVPHESFMPLMREICDRHGILLIADEVITAFGRTGAWTGSRGWGVKPDMMTTAKAITNGYFPFGAVMISDKVASVFEANKNSLGAIGHGYTYSGHPVGAAAALATLKETARANTAANAGARGVELMAGLNQLKEKHELVGDVRGKGLMAALELVSDREKKSAAAKT…	NZ_CP024716.1_1139844-1359	-0.1	-0.1
Transposase	PLF_234_00000451	41815.7	MLNRGQHLPRDPDILVGMILERDAEIERLKVLLKAANAKPFGQRSEQLAHMVEKQIRLDLGDVVHEPEVASASEGAGLPKMPRQASAHSRPRRNIGALPEHLERVVEVIEPSSLECACCQGKLHCIGEDESEVLASRPATLYVLRTVRPKYACRACEAGIVQAKAKPRLFDGGLATTSMISNVVVWRYAWYLPLNRQVQMLKGQGVRLDTSTLCSWVKRAAWWLKSLYDKLLAYIHSHSRVFVDETRMPVLKRDRTRTKICQFWAHAVDDRPWNGPAYPAVAYVFAQGRGKTEIQSQLVRYSGILQVDAYKAVDAPECDAAHIALDGIGIDFKSSILKEEGQASPMAQRVFDGRGDWVLGGYIFERIHQEHF	41831.7	MLNRGQHLPRDPDILVGMILERDAEIERLKVLLKAANAKPFGQRSEQLAHMVEKQIRLDLGDVVHEPEVASASEGAGLPKMPRQASAHSRPRRNIGALPEHLERVVEVIEPSSLECACCQGKLHCIGEDESEVLASRPATLYVLRTVRPKYACRACEAGIVQAKAKPRLFDGGLATTSMISNVVVWRYAWYLPLNRQVQMLKGQGVRLDTSTLCSWVKRSAWWLKSLYDKLLAYIHSHSRVFVDETRMPVLKRDRTRTKICQFWAHAVDDRPWNGPAYPAVAYVFAQGRGKTEIQSQLVRYSGILQVDAYKAVDAPECDAAHIALDGIGIDFKSSILKEEGQASPMAQRVFDGRGDWVLGGYIFERIHQEHF	41831.7	MLNRGQHLPRDPDILVGMILERDAEIERLKVLLKAANAKPFGQRSEQLAHMVEKQIRLDLGDVVHEPEVASASEGAGLPKMPRQASAHSRPRRNIGALPEHLERVVEVIEPSSLECACCQGKLHCIGEDESEVLASRPATLYVLRTVRPKYACRACEAGIVQAKAKPRLFDGGLATTSMISNVVVWRYAWYLPLNRQVQMLKGQGVRLDTSTLCSWVKRSAWWLKSLYDKLLAYIHSHSRVFVDETRMPVLKRDRTRTKICQFWAHAVDDRPWNGPAYPAVAYVFAQGRGKTEIQSQLVRYSGILQVDAYKAVDAPECDAAHIALDGIGIDFKSSILKEEGQASPMAQRVFDGRGDWVLGGYIFERIHQEHF	NZ_CP024716.1_518417-285	16	0
Transposase	PLF_234_00000451	41815.7	MLNRGQHLPRDPDILVGMILERDAEIERLKVLLKAANAKPFGQRSEQLAHMVEKQIRLDLGDVVHEPEVASASEGAGLPKMPRQASAHSRPRRNIGALPEHLERVVEVIEPSSLECACCQGKLHCIGEDESEVLASRPATLYVLRTVRPKYACRACEAGIVQAKAKPRLFDGGLATTSMISNVVVWRYAWYLPLNRQVQMLKGQGVRLDTSTLCSWVKRAAWWLKSLYDKLLAYIHSHSRVFVDETRMPVLKRDRTRTKICQFWAHAVDDRPWNGPAYPAVAYVFAQGRGKTEIQSQLVRYSGILQVDAYKAVDAPECDAAHIALDGIGIDFKSSILKEEGQASPMAQRVFDGRGDWVLGGYIFERIHQEHF	41831.7	MLNRGQHLPRDPDILVGMILERDAEIERLKVLLKAANAKPFGQRSEQLAHMVEKQIRLDLGDVVHEPEVASASEGAGLPKMPRQASAHSRPRRNIGALPEHLERVVEVIEPSSLECACCQGKLHCIGEDESEVLASRPATLYVLRTVRPKYACRACEAGIVQAKAKPRLFDGGLATTSMISNVVVWRYAWYLPLNRQVQMLKGQGVRLDTSTLCSWVKRSAWWLKSLYDKLLAYIHSHSRVFVDETRMPVLKRDRTRTKICQFWAHAVDDRPWNGPAYPAVAYVFAQGRGKTEIQSQLVRYSGILQVDAYKAVDAPECDAAHIALDGIGIDFKSSILKEEGQASPMAQRVFDGRGDWVLGGYIFERIHQEHF	41831.7	MLNRGQHLPRDPDILVGMILERDAEIERLKVLLKAANAKPFGQRSEQLAHMVEKQIRLDLGDVVHEPEVASASEGAGLPKMPRQASAHSRPRRNIGALPEHLERVVEVIEPSSLECACCQGKLHCIGEDESEVLASRPATLYVLRTVRPKYACRACEAGIVQAKAKPRLFDGGLATTSMISNVVVWRYAWYLPLNRQVQMLKGQGVRLDTSTLCSWVKRSAWWLKSLYDKLLAYIHSHSRVFVDETRMPVLKRDRTRTKICQFWAHAVDDRPWNGPAYPAVAYVFAQGRGKTEIQSQLVRYSGILQVDAYKAVDAPECDAAHIALDGIGIDFKSSILKEEGQASPMAQRVFDGRGDWVLGGYIFERIHQEHF	NZ_CP024716.1_519704-1119	16	0
Aminopeptidase S (Leu, Val, Phe, Tyr preference) (EC 3.4.11.24)	PLF_234_00000490	45924.4	MILVQKGYPLMAHDKHNSAVDPVKLERLAEVAVRVGLQLREGQDLVITVPVVALPLVRLIARHAYKAGAGLVTPFFADDAITLARYANAPDESFDRAADWLYEGMAKAYSGGAARLAIAADNPMLLSTQDAGKVSRANRANSRAYQPALEKIAGFDINWNIVSYPNPDWAMLVFPGEPEEVATRKLAEAIFAASRVDVEDPIGAWAAHNAALRTRTRFLNGKAFSALHFKGPGTDLTVGLADGHEWHGGACTGKNGITCNPNIPTEEVFTTPHALRVDGHVTSTKPLSHQGTLIENIAVRFEGGRIVEARASRGEEVLSKVLDTDEGACRLGEVALVPHSSPISQSGLLFYNTLFDENAASHIALGQCYSKCFVDGATLTPEEIRARGGNSSLIHIDWM…	45922.4	MILVQKGYPLMAHDKHNSAVDPVKLERLAEVAVRVGLQLREGQDLVITVPVVALPLVRLIARHAYKAGAGLVTPFFADDAITLARYANAPDESFDRAADWLYEGMAKAYSGGAARLAIAADNPMLLSTQDAGKVSRANRANSRAYQPALEKIAGFDINWNIVSYPNPDWAMLVFPGEPEEVATRKLAEAIFAASRVDVEDPIGAWAAHNAALRTRTRFLNGKAFSALHFKGPGTDLTVGLADGHEWHGGASTAKNGITCNPNIPTEEVFTTPHALRVDGHVTSTKPLSHQGTLIENIAVRFEGGRIVEARASRGEEVLSKVLDTDEGACRLGEVALVPHSSPISQSGLLFYNTLFDENAASHIALGQCYSKCFVDGATLTPEEIRARGGNSSLIHIDWM…	45922.4	MILVQKGYPLMAHDKHNSAVDPVKLERLAEVAVRVGLQLREGQDLVITVPVVALPLVRLIARHAYKAGAGLVTPFFADDAITLARYANAPDESFDRAADWLYEGMAKAYSGGAARLAIAADNPMLLSTQDAGKVSRANRANSRAYQPALEKIAGFDINWNIVSYPNPDWAMLVFPGEPEEVATRKLAEAIFAASRVDVEDPIGAWAAHNAALRTRTRFLNGKAFSALHFKGPGTDLTVGLADGHEWHGGASTAKNGITCNPNIPTEEVFTTPHALRVDGHVTSTKPLSHQGTLIENIAVRFEGGRIVEARASRGEEVLSKVLDTDEGACRLGEVALVPHSSPISQSGLLFYNTLFDENAASHIALGQCYSKCFVDGATLTPEEIRARGGNSSLIHIDWM…	NZ_CP024715.1_1367925+1284	-2	0
RNA polymerase ECF-type sigma factor	PLF_234_00000511	41668.5	MKALMLLALDGNSAAYRTLLEELSRLLKAYFVRRLFGGRVSEAEDLVQETLLAIHTRRMTYDREMTFLPWVNAIARHKLVDHLRRQGRHDTDVLDEDIAIPGEAANVEARMDVDRVLGGVSERTGGLIRQVKIEGQSIDDAARADDMSQSAGGWRSIGALPRWRSGLEAIKITDDLINRLTGELKPVSRHAMQRLLLGHALLGMVAGVVIMLAFLGARHDLAAAMATPAFWSKLCYAALLLAVLLPALFALSRPLRQNLPWPALLLIFSCLGAAAIYQWEEASPEVRPVLVWGYTALVCPWLIGLISLPTLASLLLAIRKLAPARPTLAGFAAGLVSGGIGVLVYAFHCPESGLPFIALWYTLGIVGTGVLGALGGRFCLRW	23133.6	MEARKITDDLINRLTGELKPVSRHAMQRLLLGHALLGMVAGVVIMLAFLGARHDLAAAMATPAFWSKLCYAALLLAVLLPALFALSRPLRQNLPWPALLLIFSCLGAAAIYQWEEASPEVRPVLVWGYTALVCPWLIGLISLPTLASLLLAIRKLAPARPTLAGFAAGLVSGGIGVLVYAFHCPESGLPFIALWYTLGIVGTGVLGALGGRFCLRW	23133.6	MEARKITDDLINRLTGELKPVSRHAMQRLLLGHALLGMVAGVVIMLAFLGARHDLAAAMATPAFWSKLCYAALLLAVLLPALFALSRPLRQNLPWPALLLIFSCLGAAAIYQWEEASPEVRPVLVWGYTALVCPWLIGLISLPTLASLLLAIRKLAPARPTLAGFAAGLVSGGIGVLVYAFHCPESGLPFIALWYTLGIVGTGVLGALGGRFCLRW	NZ_CP024716.1_21615+651	-18534.9	0
Spermidine/putrescine import ABC transporter permease protein PotB (TC 3.A.1.11.1)	PLF_234_00000514	41582.8	MTAPSSRTLRAGLLVTPLLIFIVVFFLSPLGVMMKQAVSDTAVLHVLPQTAEAISQWDGQSGPTPAMKEALVADLKGSSDQQAIGDMVRRLNSAQAGFRTLMSKTLRAIDKEGPPPDLEAVDKRWSRPEFWLAIANALSPLTDRNLLAAVDMERDTSGEIVSMAPGSSANRAIMIRTFWIAALVTLACVAIGYPYAVLLVSSSGWVRNVLFAAVLLPLWTSLLVRTAAWFILLQDKGLINDSLIWLGITDRPFPLIFNRTGVVIAMTHVLLPFMVLPIYSVLVSIPGNLMPAAASLGAPPWRAFLRVLLPLSMRGILSGMLLVFMSAIGYYITPALIGGPGDQMISSIIAYYATGSANWGMAGALGLVLLVACLILYAVYGTLDRR	42026.2	MTAPSSRTLRAGLLVTPLLIFIVVFFLSPLGVMMKQAVSDTAVLHVLPQTAEAISQWDGQSGPTPAMKEALVADLKGSSDQQAIGDMVRRLNSAQAGFRTLMSKTLRAIDKEGPPPDLEAVDKRWSRPEFWLAIANALSPLTDRNLLAAVDMERDTSGEIVSMAPGSSANRAIMIRTFWIAALVTLACVAIGYPYAVLLVSSSGWVRNVLFAAVLLPLWTSLLVRTAAWFILLQDKGLINDSLIWLGITDRPFPLIFNRTGVVIAMTHVLLPFMVLPIYSVLVSIPGNLMPAAASLGAPPWRAFLRVLLPLSMRGILSGMLLVFMSAIGYYITPALIGGPGDQMISSIIAYYATGSANWGMAGALGLVLLVACLILYAVYGRLTADDEGRA	42026.2	MTAPSSRTLRAGLLVTPLLIFIVVFFLSPLGVMMKQAVSDTAVLHVLPQTAEAISQWDGQSGPTPAMKEALVADLKGSSDQQAIGDMVRRLNSAQAGFRTLMSKTLRAIDKEGPPPDLEAVDKRWSRPEFWLAIANALSPLTDRNLLAAVDMERDTSGEIVSMAPGSSANRAIMIRTFWIAALVTLACVAIGYPYAVLLVSSSGWVRNVLFAAVLLPLWTSLLVRTAAWFILLQDKGLINDSLIWLGITDRPFPLIFNRTGVVIAMTHVLLPFMVLPIYSVLVSIPGNLMPAAASLGAPPWRAFLRVLLPLSMRGILSGMLLVFMSAIGYYITPALIGGPGDQMISSIIAYYATGSANWGMAGALGLVLLVACLILYAVYGRLTADDEGRA	NZ_CP024716.1_309875+1176	443.4	0
Tryptophan synthase beta chain (EC 4.2.1.20)	PLF_234_00000518	45411.1	MRMLSHSPGAPEHDGAETLNKPVAPNSYKTGPDEEGMFGIFGGRFVAETLMPLILELQQAYETAKNDPEFKAELNALSTFYAGRPSKLYYAEGLSKHLGGAKIYFKREDLNHTGSHKINNCLGQILLAKRMGKTRIIAETGAGQHGVASATVAARFGLPCIVYVGASDVERQKPNVFRMKLLGAEVKPVSAGNGTLKDAMNEALRDWVTNVEDTYYLIGTAAGPHPYPELVRDFQSVIGTEARQQILEQEGRLPDVIVAAVGGGSNAIGLFHPFLDDASVKIVGVEAGGRGLEGEEHCASMSAGRPGVLHGNRTYLLQNADGQILEGHSVSAGLDYPGVGPEHSWLKDSGRVDYVPILDNEALDAFQLCTRTEGIIPALESAHAIAQAVKMAPTMGKDK…	45411.1	MRMLSHSPGAPEHDGAETLNKPVAPNSYKTGPDEEGMFGIFGGRFVAETLMPLILELQQAYETAKNDPEFKAELNALSTFYAGRPSKLYYAEGLSKHLGGAKIYFKREDLNHTGSHKINNCLGQILLAKRMGKTRIIAETGAGQHGVASATVAARFGLPCIVYVGASDVERQKPNVFRMKLLGAEVKPVSAGNGTLKDAMNEALRDWVTNVEDTYYLIGTAAGPHPYPELVRDFQSVIGTEARQQILEQEGRLPDVIVAAVGGGSNAIGLFHPFLDDASVKIVGVEAGGRGLEGEEHCASMSAGRPGVLHGNRTYLLQNADGQILEGHSVSAGLDYPGVGPEHSWLKDSGRVDYVPILDNEALDAFQLCTRTEGIIPALESAHAIAQAVKMAPTMGKDK…	45385	MRMLSHSPGAPEHDGAETLNKPVAPNSYKTGPDEEGMFGIFGGRFVAETLMPLILELQQAYETAKNDPEFKAELNALSTFYAGRPSKLYYAEGLSKHLGGAKIYFKREDLNHTGSHKINNCLGQILLAKRMGKTRIIAETGAGQHGVASATVAARFGLPCIVYVGASDVERQKPNVFRMKLLGAEVKPVSAGNGTLKDAMNEALRDWVTNVEDTYYLIGTAAGPHPYPELVRDFQSVIGTEARQQILEQEGRLPDVIVAAVGGGSNAIGLFHPFLDDASVKIVGVEAGGRGLEGEEHCASMSAGRPGVLHGNRTYLLQNADGQILEGHSVSAGLDYPGVGPEHSWLKDSGRVDYVPILDNEALDAFQLCTRTEGIIPALESAHAIAQAVKMAPTMGKDK…	NZ_CP024715.1_1334724-1275	-26.1	-26.1
Bis-ABC ATPase Uup	PLF_234_00000523	67582.2	MAPPLLRLDQIKLTFGGTPLMEDASLSVSEGDRIALVGRNGSGKSTLLKIAAGMVEPTSGEVFKHPGATVRYLPQVPDMEGFANVRAYVEAGLGPTDDPHRVTYLLDHLGLTGEEKPDHLSGGEARRAALARVIAPQPDVLLLDEPTNHLDLTTIEWLESELRQIRSAIVLISHDRRFLENVSRATVWLDRGVTRRLEQGFAHLEEWRDKVLEEEERDLYKLGRQIAREEHWLRYGVTARRKRNMRRLGELHSMRAEFRNHRKEQGSAVLAASDAKESGKLVIEAKGLNKAYGERVLVKDFSIRVQRGDRIGLVGPNGAGKTTLLSLLTDKLAPDSGTLRLGVNLEMAELDQKRDSLNPDETLAHYLTDGRGENLIVNGEQRHVVSYMKDFLFQPEQAR…	67582.2	MAPPLLRLDQIKLTFGGTPLMEDASLSVSEGDRIALVGRNGSGKSTLLKIAAGMVEPTSGEVFKHPGATVRYLPQVPDMEGFANVRAYVEAGLGPTDDPHRVTYLLDHLGLTGEEKPDHLSGGEARRAALARVIAPQPDVLLLDEPTNHLDLTTIEWLESELRQIRSAIVLISHDRRFLENVSRATVWLDRGVTRRLEQGFAHLEEWRDKVLEEEERDLYKLGRQIAREEHWLRYGVTARRKRNMRRLGELHSMRAEFRNHRKEQGSAVLAASDAKESGKLVIEAKGLNKAYGERVLVKDFSIRVQRGDRIGLVGPNGAGKTTLLSLLTDKLAPDSGTLRLGVNLEMAELDQKRDSLNPDETLAHYLTDGRGENLIVNGEQRHVVSYMKDFLFQPEQAR…	67616.3	MAPPLLRLDQIKLTFGGTPLMEDASLSVSEGDRIALVGRNGSGKSTLLKIAAGMVEPTSGEVFKHPGATVRYLPQVPDMEGFANVRAYVEAGLGPTDDPHRVTYLLDHLGLTGEEKPDHLSGGEARRAALARVIAPQPDVLLLDEPTNHLDLTTIEWLESELRQIRSAIVLISHDRRFLENVSRATVWLDRGVTRRLEQGFAHFEEWRDKVLEEEERDLYKLGRQIAREEHWLRYGVTARRKRNMRRLGELHSMRAEFRNHRKEQGSAVLAASDAKESGKLVIEAKGLNKAYGERVLVKDFSIRVQRGDRIGLVGPNGAGKTTLLSLLTDKLAPDSGTLRLGVNLEMAELDQKRDSLNPDETLAHYLTDGRGENLIVNGEQRHVVSYMKDFLFQPEQAR…	NZ_CP024715.1_986753-1818	34.1	34.1
ABC transporter, fused permease protein	PLF_234_00000524	90156.4	MNSARSFSLALRFALREMRGGAFRFLYFSCLYRAWRGRPLAASIRLRAGAVPASPRKARAYLAADISFALNQREVTPAERAFIEKQGKMAASATMRSMARMPDGSDQSLVEVKAVDDAYPLYGTLKVSPQQSLADMTREKDGAYGAAVSRDFLDRMGLSLGARVLLGSQTFELRALIENEPDLLSSGFNFAPRFLVSLEGLHAAGLAQPGSLVNHIYKVALPDGAPDAAIANVRRQAATGFPDAGWNIRTRANAAPALSANVERFSQFLTLVGLTALIVGGVGVANAVRAYLDGKRGVIATFKSLGAPARFAVLVYLIQIMVIGLIGIAIGLVLAAIIPYATGAALAAYLPVAAGGGFFPGALALAAIFGLVTTLAFAIIPLGRARDIPATALFREQGG…	89340.4	MNSARSFSLALRFALREMRGGLSGFYIFLACIALGVAAIGGVNSVARSVSSGITAQGQSILGGDISFALNQREVTPAERAFIEKQGKMAASATMRSMARMPDGSDQSLVEVKAVDDAYPLYGTLKVSPQQSLADMTREKDGAYGAAVSRDFLDRMGLSLGARVLLGSQTFELRALIENEPDLLSSGFNFAPRFLVSLEGLHAAGLAQPGSLVNHIYKVALPDGAPDAAIANVRRQAATGFPDAGWNIRTRANAAPALSANVERFSQFLTLVGLTALIVGGVGVANAVRAYLDGKRGVIATFKSLGAPARFAVLVYLIQIMVIGLIGIAIGLVLAAIIPYATGAALAAYLPVAAGGGFFPGALALAAIFGLVTTLAFAIIPLGRARDIPATALFREQGGE…	89340.4	MNSARSFSLALRFALREMRGGLSGFYIFLACIALGVAAIGGVNSVARSVSSGITAQGQSILGGDISFALNQREVTPAERAFIEKQGKMAASATMRSMARMPDGSDQSLVEVKAVDDAYPLYGTLKVSPQQSLADMTREKDGAYGAAVSRDFLDRMGLSLGARVLLGSQTFELRALIENEPDLLSSGFNFAPRFLVSLEGLHAAGLAQPGSLVNHIYKVALPDGAPDAAIANVRRQAATGFPDAGWNIRTRANAAPALSANVERFSQFLTLVGLTALIVGGVGVANAVRAYLDGKRGVIATFKSLGAPARFAVLVYLIQIMVIGLIGIAIGLVLAAIIPYATGAALAAYLPVAAGGGFFPGALALAAIFGLVTTLAFAIIPLGRARDIPATALFREQGGE…	NZ_CP024715.1_1497290+2550	-816	0
Homodimeric efflux ABC transporter, ATP-binding/permease protein	PLF_234_00000525	72777.6	MADMKTHYRQATASKRIGEPIHQVGANNKGAINRSVIFASLTVFKRKISVHALSCGFRKTAFSAVKARVEQPRSDRQSIEIDMNRELTAEEGRKRRSLKPLKRMMPFLAPYKVLVAGALFSLVLAAVTTLAVPVALRRMIDHGFTGSNAVFVNNYFGMLVLLAFALALASGLRYFFVISLGERVLADLRNAVFSHVTALSPEFFDRSQSGEIVSRLSSDTTQIKSVVGATASVALRNMILGIGALAMMVVTSPKLSALVIAAIPIIVIPLIAFGRSVRRRSRMTQDMLARANAYASEQIGAMRTLQAFTNESMVVGSFAHAVEKAYQAARSSIQARAILTAFAIFLVFSSIVAVLWFGSRDVLAGTMSAGTLGQFVLYAVFAGSSFGALSEVGGELAQA…	72777.6	MADMKTHYRQATASKRIGEPIHQVGANNKGAINRSVIFASLTVFKRKISVHALSCGFRKTAFSAVKARVEQPRSDRQSIEIDMNRELTAEEGRKRRSLKPLKRMMPFLAPYKVLVAGALFSLVLAAVTTLAVPVALRRMIDHGFTGSNAVFVNNYFGMLVLLAFALALASGLRYFFVISLGERVLADLRNAVFSHVTALSPEFFDRSQSGEIVSRLSSDTTQIKSVVGATASVALRNMILGIGALAMMVVTSPKLSALVIAAIPIIVIPLIAFGRSVRRRSRMTQDMLARANAYASEQIGAMRTLQAFTNESMVVGSFAHAVEKAYQAARSSIQARAILTAFAIFLVFSSIVAVLWFGSRDVLAGTMSAGTLGQFVLYAVFAGSSFGALSEVGGELAQA…	72763.6	MADMKTHYRQATASKRVGEPIHQVGANNKGAINRSVIFASLTVFKRKISVHALSCGFRKTAFSAVKARVEQPRSDRQSIEIDMNRELTAEEGRKRRSLKPLKRMMPFLAPYKVLVAGALFSLVLAAVTTLAVPVALRRMIDHGFTGSNAVFVNNYFGMLVLLAFALALASGLRYFFVISLGERVLADLRNAVFSHVTALSPEFFDRSQSGEIVSRLSSDTTQIKSVVGATASVALRNMILGIGALAMMVVTSPKLSALVIAAIPIIVIPLIAFGRSVRRRSRMTQDMLARANAYASEQIGAMRTLQAFTNESMVVGSFAHAVEKAYQAARSSIQARAILTAFAIFLVFSSIVAVLWFGSRDVLAGTMSAGTLGQFVLYAVFAGSSFGALSEVGGELAQA…	NZ_CP024715.1_957463-2046	-14	-14
Ferric iron ABC transporter, permease protein	PLF_234_00000532	80271.2	MTQHNRRLDAVLAIALIAFALLPWYRIEDGFLHFSWIEVLFSESAEAPGILQIFVFGRSWIGAIALLMLICAVARFFLPVGKRSGVLIAASLVGFIFLALQGLAIGFSGWNWTISETLFGPLSDGQPSFGAGRILTGLCFLLIFSFGLAERGVMKGDPLLSHRSRFWWRSSASLSSIPCSACSLARCRISTVRSIRMALSAIFRIPPSGALPAVVGEGRCGVAWRTLWLALMTATGSTILGLAFALVATRTNFPFKKGLRLLTILPIITPPFVVGLALTLLFGRAGVVTEQISSLFGVEPGRWLYGLTGIWIAQVLSFTPISFLVLIGVVEGVSPSMEEASQTLRADRWRTFKRVSLPLMAPGLANAFLIAFIESMADFGNPMVLGGSHGVLSTEIFFA…	80034.7	MTQHNRRLDAVLAIALIAFALLPWYRIEDGFLHFSWIEVLFSESAEAPGILQIFVFGRSWIGAIALLMLICAVARFFLPVGKRSGVLIAASLVGFIFLALQGLAIGFSGWNWTISETLFGPLSDGQPSFGAGAILTGLCFLLIFSFGLAERGVMKGDAFVVSSITLLVALVGVFVFYPVLSMFVGSVQDFDGSFNPDGFIGNIQDSSIWSLACVVGEGRCGVAWRTLWLALMTATGSTILGLAFALVATRTNFPFKKGLRLLTILPIITPPFVVGLALTLLFGRAGVVTEQISSLFGVEPGRWLYGLTGIWIAQVLSFTPISFLVLIGVVEGVSPSMEEASQTLRADRWRTFKRVSLPLMAPGLANAFLIAFIESMADFGNPMVLGGSHGVLSTEIFFA…	80034.7	MTQHNRRLDAVLAIALIAFALLPWYRIEDGFLHFSWIEVLFSESAEAPGILQIFVFGRSWIGAIALLMLICAVARFFLPVGKRSGVLIAASLVGFIFLALQGLAIGFSGWNWTISETLFGPLSDGQPSFGAGAILTGLCFLLIFSFGLAERGVMKGDAFVVSSITLLVALVGVFVFYPVLSMFVGSVQDFDGSFNPDGFIGNIQDSSIWSLACVVGEGRCGVAWRTLWLALMTATGSTILGLAFALVATRTNFPFKKGLRLLTILPIITPPFVVGLALTLLFGRAGVVTEQISSLFGVEPGRWLYGLTGIWIAQVLSFTPISFLVLIGVVEGVSPSMEEASQTLRADRWRTFKRVSLPLMAPGLANAFLIAFIESMADFGNPMVLGGSHGVLSTEIFFA…	NZ_CP024716.1_676674-2226	-236.5	0
Sulfate and thiosulfate import ATP-binding protein CysA (EC 3.6.3.25)	PLF_234_00000543	42597.1	MLPFGRSRDGGAMKQAWPRRRQGKGLGMEVRVAGVRKEFARFPALHNVSLTIQSGELIALLGPSGSGKTTLLRLIAGLETPTEGMIFFGDEDASQKSVQERNVGFVFQHYALFRHMTVADNIGFGLKVRPGGTRPSTAEIRRRALELLDLVQLSGLEKRYPAQLSGGQRQRVALARAMAIEPRVLLLDEPFGALDAQVRKELRRWLREIHDKTGHTTVFVTHDQDEALELADRVVVMSQGRIEQVGTPDEVYDKPNSPFVYGFIGESSTLPVRVENGEVWLADRNIGLGAENMPDGDAQLYFRPHDVELLDGCGGCIAGTVIASRRSGGKRRVELEVGGARERIEIEIPAEHPAAEKSRIAFRPRYWTLFRAGDSELPAPKAAATT	42597.1	MLPFGRSRDGGAMKQAWPRRRQGKGLGMEVRVAGVRKEFARFPALHNVSLTIQSGELIALLGPSGSGKTTLLRLIAGLETPTEGMIFFGDEDASQKSVQERNVGFVFQHYALFRHMTVADNIGFGLKVRPGGTRPSTAEIRRRALELLDLVQLSGLEKRYPAQLSGGQRQRVALARAMAIEPRVLLLDEPFGALDAQVRKELRRWLREIHDKTGHTTVFVTHDQDEALELADRVVVMSQGRIEQVGTPDEVYDKPNSPFVYGFIGESSTLPVRVENGEVWLADRNIGLGAENMPDGDAQLYFRPHDVELLDGCGGCIAGTVIASRRSGGKRRVELEVGGARERIEIEIPAEHPAAEKSRIAFRPRYWTLFRAGDSELPAPKAAATT	39600.6	MEVRVAGVRKEFARFPALHNVSLTIQSGELIALLGPSGSGKTTLLRLIAGLETPTEGMIFFGDEDASQKSVQERNVGFVFQHYALFRHMTVADNIGFGLKVRPGGTRPSTAEIRRRALELLDLVQLSGLEKRYPAQLSGGQRQRVALARAMAIEPRVLLLDEPFGALDAQVRKELRRWLREIHDKTGHTTVFVTHDQDEALELADRVVVMSQGRIEQVGTPDEVYDKPNSPFVYGFIGESSTLPVRVENGEVWLADRNIGLGAENMPDGDAQLYFRPHDVELLDGCGGCIAGTVIASRRSGGKRRVELEVGGARERIEIEIPAEHPAAEKSRIAFRPRYWTLFRAGDSELPAPKAAATT	NZ_CP024715.1_1519089+1080	-2996.5	-2996.5
TldE protein, part of TldE/TldD proteolytic complex	PLF_234_00000544	46786	MISDNSADKLVERAAELVAAAKRAGADEVDAVVMRARSVSVSVRLGKVEGTESSESDDFALRVFVGRRIASVSANAGADPHRLAERVVAMARVAPEDPYERLADPSLLVKSPRDLDLFDATEIDTARLTEDALAMEAAALAVSGVTNSGGAGASRSLGGMVLVTSTGFSGHYAATRFGRSVSAIAGEGTGMERDYDFSSRLHFADLDAPEAIGRSAGERAVRRLGARQAKTGPVTVVYDPRLARGIAGHLASAINGASVARKMSFLRNSLGKPVLKQGINVTDNPLRVRGPSSRPFDGEGIEGQPLTMVEDGVLQHWLLSGSSARELGLQGNGRGVPSGSGVTPASTNFAIEPGTQSPEELIRAVGTGFYVTEVFGQGVDMISGQYSRGASGFWIENGE…	46845.1	MISDNSADKLVERAAELVAAAKRAGADEVDAVVMRARSVSVSVRLGKVEGTESSESDDFALRVFVGRRIASVSANAGADPHRLAERVVAMARVAPEDPYERLADPSLLVKSPRDLDLFDATEIDTARLTEDALAMEAAALAVSGVTNSGGAGASRSLGGMVLVTSTGFSGHYAATRFGRSVSAIAGEGTGMERDYDFSSRLHFADLDAPEAIGRSAGERAVRRLGARQAKTGPVTVVYDPRLARGIAGHLASAINGASVARKMSFLRNSLGKPVLKQGINVTDNPLRVRGPSSRPFDGEGIEGQPLTMVEDGVLQHWLLSGSSARELGLQGNGRGVRSGSGVTPASTNFAIEPGTQSPEELIRAVGTGFYVTEVFGQGVDMISGQYSRGASGFWIENGE…	46845.1	MISDNSADKLVERAAELVAAAKRAGADEVDAVVMRARSVSVSVRLGKVEGTESSESDDFALRVFVGRRIASVSANAGADPHRLAERVVAMARVAPEDPYERLADPSLLVKSPRDLDLFDATEIDTARLTEDALAMEAAALAVSGVTNSGGAGASRSLGGMVLVTSTGFSGHYAATRFGRSVSAIAGEGTGMERDYDFSSRLHFADLDAPEAIGRSAGERAVRRLGARQAKTGPVTVVYDPRLARGIAGHLASAINGASVARKMSFLRNSLGKPVLKQGINVTDNPLRVRGPSSRPFDGEGIEGQPLTMVEDGVLQHWLLSGSSARELGLQGNGRGVRSGSGVTPASTNFAIEPGTQSPEELIRAVGTGFYVTEVFGQGVDMISGQYSRGASGFWIENGE…	NZ_CP024716.1_199479+1344	59.1	0
Transcription-repair coupling factor	PLF_234_00000545	128332	MPVFSKLGLKPGAIANKGRHIVIDGVADGFEAFCLARLVEEIGERGPIMYIVRDGQRIADLEQVLGFVSPDLPVLHLPAWDCLPYDRVSPGADAAARRLAALSALCALKKAPHPAVILTTANAVLQKLPPQAALGEQVISARPGNQLDMNDLAARLERNGFERVSTVRDIGEYAVRGGILDLYAPGAEEPLRLDFFGDTLETIRAFDPASQRTTGTRKEFVLQPMSEITLSSDMISRFRKNYVAMFGAPQRDDALYQAISEGRRFAGMEHWLPLFYDNMETVFDHAGPMPVVFDHLVHEALTERHTMVVDHYEARLRQAEGKEAGSDAVPYKPVKPEMLYLTPGQVEEAAEAAGLRIDLTPFGAPEVSGRTIIHADVHKGRSFAEERAATDVNLFEAVV…	128390	MPVFSKLGLKPGAIANKGRHIVIDGVADGFEAFCLARLVEEIGERGPIMYIVRDGQRIADLEQVLGFVSPDLPVLHLPAWDCLPYDRVSPGADAAARRLAALSALCALKKAPHPAVILTTANAVLQKLPPQAALGEQVISARPGNQLDMNDLAARLERNGFERVSTVRDIGEYAVRGGILDLYAPGAEEPLRLDFFGDTLETIRAFDPASQRTTGTRKEFVLQPMSEITLSSDMISRFRKNYVAMFGAPQRDDALYQAISEGRRFAGMEHWLPLFYDNMETVFDHAGPMPVVFDHLVHEALTERHTMVVDHYEARLRQAEGKEAGSDAVPYKPVKPEMLYLTPGQVEEAAEAAGLRIDLTPFGAPEVSGRTIIHADVHKGRSFAEERAATDVNLFEAVV…	128390	MPVFSKLGLKPGAIANKGRHIVIDGVADGFEAFCLARLVEEIGERGPIMYIVRDGQRIADLEQVLGFVSPDLPVLHLPAWDCLPYDRVSPGADAAARRLAALSALCALKKAPHPAVILTTANAVLQKLPPQAALGEQVISARPGNQLDMNDLAARLERNGFERVSTVRDIGEYAVRGGILDLYAPGAEEPLRLDFFGDTLETIRAFDPASQRTTGTRKEFVLQPMSEITLSSDMISRFRKNYVAMFGAPQRDDALYQAISEGRRFAGMEHWLPLFYDNMETVFDHAGPMPVVFDHLVHEALTERHTMVVDHYEARLRQAEGKEAGSDAVPYKPVKPEMLYLTPGQVEEAAEAAGLRIDLTPFGAPEVSGRTIIHADVHKGRSFAEERAATDVNLFEAVV…	NZ_CP024716.1_543645-3513	58	0
FIG003492: Threonine dehydrogenase and related Zn-dependent dehydrogenases	PLF_234_00000564	81920.6	MNIEFEPFLSTPWLIAILVPLALLVLATVFLRMRAGLIRLLAAAALALALFNPVIINEEREPLKSVVAVVVDRSQSQQLGIRHADAALKAVQDQLATMPQFETRVAEAGQPGENEDGYATRLFGPLASALLDVPPSRVAGAILITDGQVHDVPANKSALGFDAPLHALVTGRPDEFDRRIRFNKAPRYGISGKPLEMSFTVIDEGKNLGNPAPVQIRVNGEVVSEEEAQVGRETPVTITLPRAGVNIVEIATPALPGEVTDTNNRAVATVDGIRENLRVLLVSGEPHNGERTWRNLLKSDAAVDLVHFTILRPPEKQDGTPINELSLIAFPTRELFVDKVSQFDLIILDRYQHRDVLPLLYYDYIAQYVENGGALLIAAGPEYAGETSIARTPLYSALP…	75254.1	MNIEFEPFLSTPWLIAILVPLALLVLATVFLRMRAGLIRLLAAAALALALFNPVIINEEREPLKSVVAVVVDRSQSQQLGIRHADAALKAVQDQLATMPQFETRVAEAGQPGENEDGYATRLFGPLASALLDVPPSRVAGAILITDGQVHDVPANKSALGFDAPLHALVTGRPDEFDRRIRFNKAPRYGISGKPLEMSFTVIDEGKNLGNPAPVQIRVNGEVVSEEEAQVGRETPVTITLPRAGVNIVEIATPALPGEVTDTNNRAVATVDGIRENLRVLLVSGEPHNGERTWRNLLKSDAAVDLVHFTILRPPEKQDGTPINELSLIAFPTRELFVDKVSQFDLIILDRYQHRDVLPLLYYDYIAQYVENGGALLIAAGPEYAGETSIARTPLYSALP…	75254.1	MNIEFEPFLSTPWLIAILVPLALLVLATVFLRMRAGLIRLLAAAALALALFNPVIINEEREPLKSVVAVVVDRSQSQQLGIRHADAALKAVQDQLATMPQFETRVAEAGQPGENEDGYATRLFGPLASALLDVPPSRVAGAILITDGQVHDVPANKSALGFDAPLHALVTGRPDEFDRRIRFNKAPRYGISGKPLEMSFTVIDEGKNLGNPAPVQIRVNGEVVSEEEAQVGRETPVTITLPRAGVNIVEIATPALPGEVTDTNNRAVATVDGIRENLRVLLVSGEPHNGERTWRNLLKSDAAVDLVHFTILRPPEKQDGTPINELSLIAFPTRELFVDKVSQFDLIILDRYQHRDVLPLLYYDYIAQYVENGGALLIAAGPEYAGETSIARTPLYSALP…	NZ_CP024715.1_809634+2070	-6666.5	0
Soluble lytic murein transglycosylase (EC 4.2.2.n1)	PLF_234_00000581	75942.5	MLLAGCFIAAAVQPMVSLAQSSLPPEIPTPLARPFAPTATHQSPISLVTPRPRPIAPDPMATSAVSRTDNPAVIGGTLKNGLDALSAKNVASAIASRNNLPRGSLDRQILTWAIATSGMDGVPSTEIAAAASELSGWPGMATLRRNSERALFKENPSSATIIATFGSTRPQTTEGMIALARAYVATGNSTKAHQLLSPWWTRKRLSSDDEQKILKEFSAILTREDHQRRLLHSLYNGHLQSARLLAGPAQAQSLYNAYAAVAQKSPNAASAIAAVDRSWQANPVYQFLKIRYLRRAERYNEAAELLLKAPRKASVLVDPDAWWVERRILSRELLDLGKPQLAYRLAAAHAAETPTMAAEAEFHAGWYALRALNQPKLAAPHFAKITQISARPISASRAY…	75942.5	MLLAGCFIAAAVQPMVSLAQSSLPPEIPTPLARPFAPTATHQSPISLVTPRPRPIAPDPMATSAVSRTDNPAVIGGTLKNGLDALSAKNVASAIASRNNLPRGSLDRQILTWAIATSGMDGVPSTEIAAAASELSGWPGMATLRRNSERALFKENPSSATIIATFGSTRPQTTEGMIALARAYVATGNSTKAHQLLSPWWTRKRLSSDDEQKILKEFSAILTREDHQRRLLHSLYNGHLQSARLLAGPAQAQSLYNAYAAVAQKSPNAASAIAAVDRSWQANPVYQFLKIRYLRRAERYNEAAELLLKAPRKASVLVDPDAWWVERRILSRELLDLGKPQLAYRLAAAHAAETPTMAAEAEFHAGWYALRALNQPKLAAPHFAKITQISARPISASRAY…	76014.6	MLLAGCFIAAAVQPMVSLAQSSLPPEIPTPLARPFAPTATHQSPISLVTPRPRPIAPDPMATSAVSRTDNPAVIGGTLKNGLDALSAKNVASAIASRNNLPRGSLDRQILTWAIATSGMDGVPSTEIAAAASELSGWPGMATLRRNSERALFKENPSSATIIATFGSTRPQTTEGMIALARAYVATGNSTKAHQLLSPWWTRKRLSSDDEQKILKEFSAILTREDHQRRLLHSLYNGHLQSARLLAGPAQAQSLYNAYAAVAQKSPNAASAIAAVDRSWQANPVYQFLKIRYLRRAERYNEAAELLLKAPRKASVLVDPDAWWVERRILSRELLDLEKPQLAYRLAAAHAAETPTMAAEAEFHAGWYALRALNQPKLAAPHFAKITQISARPISASRAY…	NZ_CP024715.1_2060750-2100	72.1	72.1
Xaa-Pro aminopeptidase (EC 3.4.11.9)	PLF_234_00000589	65862.9	MAFQTFDVTTNPANGAPRVEKLRKKMAELGLDGFLVPRADEHQGEYVPPHAQRLGWLTGFTGSAGAALVLKNSAYIFVDGRYELQVRAQTDGKVFSYESLVSTPPASWLAENGKGLTIGFDPWLHTIYEAEALRNALEKQGGQLIPVETNLVDAVWDDQPEAPAAEVTIQPARFSGHEAKDKISEMKAAVAASGASATVLTDPSSVAWVFNIRGKDVSNTPLPLSFAIIPAQGEPELFIDERKLAIEPRAYLTQLAKLSAPADLEGHLGARAARGEAILLDPVLAAEKLRLIVTSAGGSVIEGKDPARIPRAIKNKAELDGSRAAHERDGVAMVNFLSWIDAQKPGTIDEISAAKKLEESRANAGRDFQMPLEDISFDTISGAGPNGAIIHYRVNTDTN…	65862.9	MAFQTFDVTTNPANGAPRVEKLRKKMAELGLDGFLVPRADEHQGEYVPPHAQRLGWLTGFTGSAGAALVLKNSAYIFVDGRYELQVRAQTDGKVFSYESLVSTPPASWLAENGKGLTIGFDPWLHTIYEAEALRNALEKQGGQLIPVETNLVDAVWDDQPEAPAAEVTIQPARFSGHEAKDKISEMKAAVAASGASATVLTDPSSVAWVFNIRGKDVSNTPLPLSFAIIPAQGEPELFIDERKLAIEPRAYLTQLAKLSAPADLEGHLGARAARGEAILLDPVLAAEKLRLIVTSAGGSVIEGKDPARIPRAIKNKAELDGSRAAHERDGVAMVNFLSWIDAQKPGTIDEISAAKKLEESRANAGRDFQMPLEDISFDTISGAGPNGAIIHYRVNTDTN…	65875.9	MAFQTFDVTTNPANGAPRVEKLRKKMAELGLDGFLVPRADEHQGEYVPPHAQRLGWLTGFTGSAGAALVLKNSAYIFVDGRYELQVRAQTDGKVFSYESLVSNPPASWLAENGKGLTIGFDPWLHTIYEAEALRNALEKQGGQLIPVETNLVDAVWDDQPEAPAAEVTIQPARFSGHEAKDKISEMKAAVAASGASATVLTDPSSVAWVFNIRGKDVSNTPLPLSFAIIPAQGEPELFIDERKLAIEPRAYLTQLAKLSAPADLEGHLGARAARGEAILLDPVLAAEKLRLIVTSAGGSVIEGKDPARIPRAIKNKAELDGSRAAHERDGVAMVNFLSWIDAQKPGTIDEISAAKKLEESRANAGRDFQMPLEDISFDTISGAGPNGAIIHYRVNTDTN…	NZ_CP024715.1_671386+1827	13	13
ABC transporter, permease protein 1 (cluster 4, leucine/isoleucine/valine/benzoate) / ABC transporter, permease protein 2 (cluster 4, leucine/isoleucine/valine/benzoate) / ABC transporter, ATP-binding protein 1 (cluster 4, leucine/isoleucine/valine/benzoate)	PLF_234_00000599	96957	MTTFLQILLNGLMLGGLFAIVAVGLTLIFGIVKVVNFAHGEFLMAGMFVTWLITTKLGLHPYAAVIIVLPAMFILGALTQRLLIQPLMASDDGHAQIFATVGLSTAMINLALLIFGADIANTPNFGLRTPIEIGPLRVLTGQVFIFLGAIVLVVALQLFLKNSQTGHAIRAVAQHRSAAELMGVNVSRIYILCFGLGAACVGLAAVLIAPLYPTSSNIGTYFVLTAFVVVVLGGLGSIPGAFVGALIIGVIDTMSGYYIGSDLREAVVFGIFLLILILKPSGLFGKQLNLSHLSSGIFMSISDTIDRAGMNKSRLGKGQIAFCVLLASLLLLPLAINNAFVSHIFITICLFAALSTAWNIVGGFAGQMSLGHAVFYGIGGYTGVILFNMGISPWFSMFI…	96957	MTTFLQILLNGLMLGGLFAIVAVGLTLIFGIVKVVNFAHGEFLMAGMFVTWLITTKLGLHPYAAVIIVLPAMFILGALTQRLLIQPLMASDDGHAQIFATVGLSTAMINLALLIFGADIANTPNFGLRTPIEIGPLRVLTGQVFIFLGAIVLVVALQLFLKNSQTGHAIRAVAQHRSAAELMGVNVSRIYILCFGLGAACVGLAAVLIAPLYPTSSNIGTYFVLTAFVVVVLGGLGSIPGAFVGALIIGVIDTMSGYYIGSDLREAVVFGIFLLILILKPSGLFGKQLNLSHLSSGIFMSISDTIDRAGMNKSRLGKGQIAFCVLLASLLLLPLAINNAFVSHIFITICLFAALSTAWNIVGGFAGQMSLGHAVFYGIGGYTGVILFNMGISPWFSMFI…	96976	MTTFLQILLNGLMLGGLFAIVAVGLTLIFGIVKVVNFAHGEFLMAGMFVTWLITTKLGLHPYAAVIIVLPAMFILGALTQRLLIQPLMASDDGHAQIFATVGLSTAMINLALLIFGADIANTPNFGLRTPIEIGPLRVLTGQVFIFLGAIVLVVALQLFLKNSQTGRAIRAVAQHRSAAELMGVNVSRIYILCFGLGAACVGLAAVLIAPLYPTSSNIGTYFVLTAFVVVVLGGLGSIPGAFVGALIIGVIDTMSGYYIGSDLREAVVFGIFLLILILKPSGLFGKQLNLSHLSSGIFMSISDTIDRAGMNKSRLGKGQIAFCVLLASLLLLPLAINNAFVSHIFITICLFAALSTAWNIVGGFAGQMSLGHAVFYGIGGYTGVILFNMGISPWFSMFI…	NZ_CP024716.1_357485+2724	19	19
hypothetical protein	PLF_234_00000618	44263.6	MWDAVRGVFSFLGRFIAALARLIAVPLGALWRLFLQLGTLWKAVVAIAVIGLGGLYVYFIWQTQAWTNFNPDYPAKYSYQDAATPGEEIKAEAPLPLASEPAPADADNPAPAGQPVQAAQIPSSVRKCSPSAIADVAADLTDFNVNQNAWISSMLLYKLGFFGLDWDRTPFLDNKASFQRGINAAVRRTAIELVDNIGRLRGTSQIDGDLQKARGNLQFAEDAWYFGLNPFGPKTPTPSYYRSAIKDLRAFNGRLENCQATFDARADNLIQFVDRIASDLGSTSAILKDRAENYHAGWFDTRADDRFWFAYGQLYAYYGLLRAAHSDFRNVLAEKHLDGVWDEMEKQLRDALDMQPFIVSNGNPDAWITPSHLTTMGFYILRVRSNLVDVKQVLER	44518.9	MRVWDAVRGVFSFLGRFIAALARLIAVPLGALWRLFLQLGTLWKAVVAIAVIGLGGLYVYFIWQTQAWTNFNPDYPAKYSYQDAATPGEEIKAEAPLPLASEPAPADADNPAPAGQPVQAAQIPSSVRKCSPSAIADVAADLTDFNVNQNAWISSMLLYKLGFFGLDWDRTPFLDNKASFQRGINAAVRRTAIELVDNIGRLRGTSQIDGDLQKARGNLQFAEDAWYFGLNPFGPKTPTPSYYRSAIKDLRAFNGRLENCQATFDARADNLIQFVDRIASDLGSTSAILKDRAENYHAGWFDTRADDRFWFAYGQLYAYYGLLRAAHSDFRNVLAEKHLDGVWDEMEKQLRDALDMQPFIVSNGNPDAWITPSHLTTMGFYILRVRSNLVDVKQVLER	44518.9	MRVWDAVRGVFSFLGRFIAALARLIAVPLGALWRLFLQLGTLWKAVVAIAVIGLGGLYVYFIWQTQAWTNFNPDYPAKYSYQDAATPGEEIKAEAPLPLASEPAPADADNPAPAGQPVQAAQIPSSVRKCSPSAIADVAADLTDFNVNQNAWISSMLLYKLGFFGLDWDRTPFLDNKASFQRGINAAVRRTAIELVDNIGRLRGTSQIDGDLQKARGNLQFAEDAWYFGLNPFGPKTPTPSYYRSAIKDLRAFNGRLENCQATFDARADNLIQFVDRIASDLGSTSAILKDRAENYHAGWFDTRADDRFWFAYGQLYAYYGLLRAAHSDFRNVLAEKHLDGVWDEMEKQLRDALDMQPFIVSNGNPDAWITPSHLTTMGFYILRVRSNLVDVKQVLER	NZ_CP024715.1_826940-1197	255.3	0
Proposed precorrin-4 hydrolase (analogous to cobalt-precorrin-5A hydrolase) / Precorrin-3B C(17)-methyltransferase (EC 2.1.1.131)	PLF_234_00000628	60422.7	MIPAILVLAEAALPTTRQIAAALERAEVLGLHDRVSTADKTFAHFGEALRALYEEGRPVIALCAAGIVIRALAPLLQNKRMEPPVLAVAEDGSAVVPLLGGLSGVNDLARQIAAALGIAPAITTSGELRFGINLLHPPSDLTLANPDDAKTFTSNLLAGERLKLNGKSNWLRQSKLPFADDGKLTITITPHNRTPRTNELIYHPQCVAIGIETPDESLQGQIETALAGAGLAKTSLALLLAHEKDCTSPFLHETARRLNVQLRFVTGAPDARELALRSVEHPLDLIESSGLALAVAKAPADVLFVGRKRGRLAVVGLGPGARDLMTPAVQRELEQAEDILGYETYVRMAGPFRTGQTIHMTDNREEMQRARHAFALAASGHNVAMVSSGDPGVFAMAAA…	60422.7	MIPAILVLAEAALPTTRQIAAALERAEVLGLHDRVSTADKTFAHFGEALRALYEEGRPVIALCAAGIVIRALAPLLQNKRMEPPVLAVAEDGSAVVPLLGGLSGVNDLARQIAAALGIAPAITTSGELRFGINLLHPPSDLTLANPDDAKTFTSNLLAGERLKLNGKSNWLRQSKLPFADDGKLTITITPHNRTPRTNELIYHPQCVAIGIETPDESLQGQIETALAGAGLAKTSLALLLAHEKDCTSPFLHETARRLNVQLRFVTGAPDARELALRSVEHPLDLIESSGLALAVAKAPADVLFVGRKRGRLAVVGLGPGARDLMTPAVQRELEQAEDILGYETYVRMAGPFRTGQTIHMTDNREEMQRARHAFALAASGHNVAMVSSGDPGVFAMAAA…	60396.6	MIPAILVLAEAALPTTRQIAAALERAEVLGLHDRVSTADKTFAHFGEALRALYEEGRPVIALCAAGIVIRALAPLLQNKRMEPPVLAVAEDGSAVVPLLGGLSGVNDLARQIAAALGIAPAITTSGELRFGINLLHPPSDLTLANPDDAKTFTSNLLAGERLKLNGKSNWLRQSKLPFADDGKLTITITPHNRTPRTNELIYHPQCVAIGIETPDESLQGQIETALAGAGLAKTSLALLLAHEKDCTSPFLHETARRLNVQLRFVTGAPDARELALRSVEHPLDLIESSGLALAVAKAPADVLFVGRKRGRLAVVGLGPGARDLMTPAVQRELEQAEDILGYETYVRMAGPFRTGQTIHMTDNREEMQRARHAFALAASGHNVAMVSSGDPGVFAMAAA…	NZ_CP024715.1_549595+1695	-26.1	-26.1
5-methyltetrahydrofolate--homocysteine methyltransferase (EC 2.1.1.13)	PLF_234_00000639	138667	MASSLDDLFGATAAKPDGSEVLAALTQAARERILILDGAMGTQIQGLGFHEEHFRGDRFATCDCQLQGNNDLLTLTQPKAIEEIHYAYAMAGADILETNTFSSTSIAQADYGMEAMVYDLNRDGARLARRAALRAEQKDGRRRFVAGALGPTNRTASLSPDVNNPGFRAVTFDDVRIAYSEQIRGLIDGGSDIILIETIFDTLNAKAAVFATEEVFAEKGVRLPVMISGTITDLSGRTLSGQTPTAFWYSLRHARPFTIGLNCALGANAMRAHLDELSGIADTFICAYPNAGLPNEFGQYDETPEAMAAQIEGFARDGLVNVVGGCCGSTPDHIRAIAQAVAKYEPRKPAKVPPLMRLSGLEPFTLTKDIPFVNIGERTNVTGSARFRKLVKAGDFAAA…	138681	MASSLDDLFGATAAKPDGSEVLAALTQAARERILILDGAMGTQIQGLGFHEEHFRGDRFATCDCQLQGNNDLLTLTQPKAIEEIHYAYAMAGADILETNTFSSTSIAQADYGMEAMVYDLNRDGARLARRAALRAEQKDGRRRFVAGALGPTNRTASLSPDVNNPGFRAVTFDDLRIAYSEQIRGLIDGGSDIILIETIFDTLNAKAAVFATEEVFAEKGVRLPVMISGTITDLSGRTLSGQTPTAFWYSLRHARPFTIGLNCALGANAMRAHLDELSGIADTFICAYPNAGLPNEFGQYDETPEAMAAQIEGFARDGLVNVVGGCCGSTPDHIRAIAQAVAKYEPRKPAKVPPLMRLSGLEPFTLTKDIPFVNIGERTNVTGSARFRKLVKAGDFAAA…	138681	MASSLDDLFGATAAKPDGSEVLAALTQAARERILILDGAMGTQIQGLGFHEEHFRGDRFATCDCQLQGNNDLLTLTQPKAIEEIHYAYAMAGADILETNTFSSTSIAQADYGMEAMVYDLNRDGARLARRAALRAEQKDGRRRFVAGALGPTNRTASLSPDVNNPGFRAVTFDDLRIAYSEQIRGLIDGGSDIILIETIFDTLNAKAAVFATEEVFAEKGVRLPVMISGTITDLSGRTLSGQTPTAFWYSLRHARPFTIGLNCALGANAMRAHLDELSGIADTFICAYPNAGLPNEFGQYDETPEAMAAQIEGFARDGLVNVVGGCCGSTPDHIRAIAQAVAKYEPRKPAKVPPLMRLSGLEPFTLTKDIPFVNIGERTNVTGSARFRKLVKAGDFAAA…	NZ_CP024715.1_1603521+3786	14	0
ABC-type polar amino acid transport system protein, ATP-binding protein	PLF_234_00000640	29463.6	MTSPLLRISNLAKSFGNVTALRDISFDVSAGEVVCIIGPSGCGKSTLLRCINHLTAPDGGFVEVGGEYIGRERKPDGTVRMQSHHEIDLMRPKMGFVFQQFNLWPHLSVLENIVKGPIKVQKRPRAEAEAQALALLQRFGLRDKAHMFPAGLSGGQKQRVAIARALAMGPELMLFDEPTSALDPEIVKEVLLFLRELADSGVTMVIVTHEIGFARHVADRIVFLDKGVVTETGPSEDVLSNPANPRLREFLSQISSNHSHAGGAFSPAATH	29463.6	MTSPLLRISNLAKSFGNVTALRDISFDVSAGEVVCIIGPSGCGKSTLLRCINHLTAPDGGFVEVGGEYIGRERKPDGTVRMQSHHEIDLMRPKMGFVFQQFNLWPHLSVLENIVKGPIKVQKRPRAEAEAQALALLQRFGLRDKAHMFPAGLSGGQKQRVAIARALAMGPELMLFDEPTSALDPEIVKEVLLFLRELADSGVTMVIVTHEIGFARHVADRIVFLDKGVVTETGPSEDVLSNPANPRLREFLSQISSNHSHAGGAFSPAATH	29433.6	MTSPLLRISNLAKSFGNVTALRDISFDVSAGEVVCIIGPSGCGKSTLLRCINHLTAPDGGFVEVGGEYIGRERKPDGTVRMQSHHEIDLMRPKMGFVFQQFNLWPHLSVLENIVKGPIKVQKRPRAEAEAQALALLQRFGLRDKAHMFPAGLSGGQKQRVAIARALAMGPELMLFDEPTSALDPEIVKEVLLFLRELADSGVTMVIVTHEIGFARHVADRIVFLDKGVVAETGPSEDVLSNPANPRLREFLSQISSNHSHAGGAFSPAATH	NZ_CP024715.1_1184313+816	-30	-30
gamma-aminobutyric acid ABC transporter, permease protein 2	PLF_234_00000643	50024.7	MAVQTGSRPDSLFGRALREGIMAGLLALGLFCLIIGFKTDQNINNELVLEQRWGTLAIMVAIAAVGRFLFIAFLQPWLEARKLAKSSRPAVSTENPSFVRRNFSRLGVAFLFVYPVLIVAALGWQGSLKWVDNFGVQILIYVMLAWGLNIVVGLAGLLDLGYVAFYAVGAYSYAILSSYFGLSFWVLLPIAGLLAATWGIILGFPVLRLRGDYLAIVTLAFGEIIRLVLINWTDLTRGTFGISGIAKATFFGLPFNASKDGFAAHFGLAFSAAHYKFFLYYVILLLALLTAWVTIRLRRMPVGRAWEALREDEIACRSLGINTTTTKLTAFATGAMFGGFAGSFFAARQGFVSPESFVFLESAVILAIVVLGGMGSLVGIAIAAIVMIGGTEILREMSF…	50024.7	MAVQTGSRPDSLFGRALREGIMAGLLALGLFCLIIGFKTDQNINNELVLEQRWGTLAIMVAIAAVGRFLFIAFLQPWLEARKLAKSSRPAVSTENPSFVRRNFSRLGVAFLFVYPVLIVAALGWQGSLKWVDNFGVQILIYVMLAWGLNIVVGLAGLLDLGYVAFYAVGAYSYAILSSYFGLSFWVLLPIAGLLAATWGIILGFPVLRLRGDYLAIVTLAFGEIIRLVLINWTDLTRGTFGISGIAKATFFGLPFNASKDGFAAHFGLAFSAAHYKFFLYYVILLLALLTAWVTIRLRRMPVGRAWEALREDEIACRSLGINTTTTKLTAFATGAMFGGFAGSFFAARQGFVSPESFVFLESAVILAIVVLGGMGSLVGIAIAAIVMIGGTEILREMSF…	49990.7	MAVQTGSRPDSLFGRALREGIMAGLLALGLFCLIIGFKTDQNINNELVLEQRWGTLAIMVAIAAVGRFLFIAFLQPWLEARKLAKSSRPAVSTENPSFVRRNFSRLGVAFLFVYPVLIVAALGWQGSLKWVDNFGVQILIYVMLAWGLNIVVGLAGLLDLGYVAFYAVGAYSYAILSSYFGLSFWVLLPIAGLLAATWGIILGFPVLRLRGDYLAIVTLAFGEIIRLVLINWTDLTRGTFGISGIAKATFFGLPFNASKDGFAAHFGLAFSAAHYKFFLYYVILLLALLTAWVTIRLRRMPVGRAWEALREDEIACRSLGINTTTTKLTAFATGAMFGGFAGSFFAARQGFVSPESFVLLESAVILAIVVLGGMGSLVGIAIAAIVMIGGTEILREMSF…	NZ_CP024715.1_1019382-1380	-34	-34
Isovaleryl-CoA dehydrogenase (EC 1.3.8.4)	PLF_234_00000660	41453.9	MNFGLGEEIEALRDTVRRFAESRIAPLAAETDRNNQFPMHLWREFGELGVLGITAPEDYGGAGMGYLAHCIAMEEISRASASIGLSYGAHSNLCVNQITRNGSPEQRAKYLPKLISGEHVGALAMSEPGAGSDVVSMKLAAEKRGDRYVLNGNKMWITNGPDADVLVVYAKTDLSAGPRGISAFIIEKGFKGFSTAQKLDKLGMRGSNTCELVFEDCEVPAENLLGTEGKGVNVLMSGLDYERVVLAGGPLGIMAACLDVVVPYVHERKQFDQPIGEFQLMQCKLADMYVTFNASRAYVYAMAAACDRGETTRKDAAGCILYSAENATQMALQAIQSLGGNGYINDYPTGRLLRDAKLYEIGAGTSEIRRMLIGRELFQETR	41453.9	MNFGLGEEIEALRDTVRRFAESRIAPLAAETDRNNQFPMHLWREFGELGVLGITAPEDYGGAGMGYLAHCIAMEEISRASASIGLSYGAHSNLCVNQITRNGSPEQRAKYLPKLISGEHVGALAMSEPGAGSDVVSMKLAAEKRGDRYVLNGNKMWITNGPDADVLVVYAKTDLSAGPRGISAFIIEKGFKGFSTAQKLDKLGMRGSNTCELVFEDCEVPAENLLGTEGKGVNVLMSGLDYERVVLAGGPLGIMAACLDVVVPYVHERKQFDQPIGEFQLMQCKLADMYVTFNASRAYVYAMAAACDRGETTRKDAAGCILYSAENATQMALQAIQSLGGNGYINDYPTGRLLRDAKLYEIGAGTSEIRRMLIGRELFQETR	41443.8	MNFGLGEEIEALRDTVRRFAESRIAPLAAETDRNNQFPMHLWREFGELGVLGITAPEDYGGAGMGYLAHCIAMEEISRASASIGLSYGAHSNLCVNQITRNGSPEQRAKYLPKLISGEHVGALAMSEPGAGSDVVSMKLAAEKRGDRYVLNGNKMWITNGPDADVLVVYAKTDLSAGPRGISAFIIEKGFKGFSTAQKLDKLGMRGSNTCELVFEDCEVPAENLLGTEGKGVNVLMSGLDYERVVLAGGPLGIMAACLDVVVSYVHERKQFDQPIGEFQLMQCKLADMYVTFNASRAYVYAMAAACDRGETTRKDAAGCILYSAENATQMALQAIQSLGGNGYINDYPTGRLLRDAKLYEIGAGTSEIRRMLIGRELFQETR	NZ_CP024715.1_1430092-1149	-10.1	-10.1
Maltodextrin ABC transporter, permease protein MdxF	PLF_234_00000665	33467.6	MFKRLSPPVLLLLPAFIILAAVVLFPLALSLYSSFTPFRLTRPETLFRFIGLRNYERILSDWVFWAAFLRTVFFLTIALNLEMLLGLGLALLVNKATWGKRTLRTLMMFPMMFSPVLVGFQFKFMFNDNIGLVNNALQSLGLTDRAIPWLIDGNLALVAILTAEVWSSTAVFAILILAGLLAMPQDPVEAARVDGCTPWQTFRYVIWPYLMPFAYIAMTIRSLDEARAYDIVKIMTDGGPARRTELIWTLVGRTAYSDAQMGLANAMAYVAILLSILFTVIFFRKLAAARTQIGAEW	33467.6	MFKRLSPPVLLLLPAFIILAAVVLFPLALSLYSSFTPFRLTRPETLFRFIGLRNYERILSDWVFWAAFLRTVFFLTIALNLEMLLGLGLALLVNKATWGKRTLRTLMMFPMMFSPVLVGFQFKFMFNDNIGLVNNALQSLGLTDRAIPWLIDGNLALVAILTAEVWSSTAVFAILILAGLLAMPQDPVEAARVDGCTPWQTFRYVIWPYLMPFAYIAMTIRSLDEARAYDIVKIMTDGGPARRTELIWTLVGRTAYSDAQMGLANAMAYVAILLSILFTVIFFRKLAAARTQIGAEW	33437.6	MFKRLSPPVLLLLPAFIILAAVVLFPLALSLYSSFTPFRLTRPETLFRFIGLRNYERILSDWVFWAAFLRTVFFLTIALNLEMLLGLGLALLVNKATWGKRTLRTLMMFPMMFSPVLVGFQFKFMFNDNIGLVNNALQSLGLTDRAIPWLIDGNLALVAILTAEVWSSTAVFAILILAGLLAMPQDPVEAARVDGCTPWQTFRYVIWPYLMPFAYIAMTIRSLDVARAYDIVKIMTDGGPARRTELIWTLVGRTAYSDAQMGLANAMAYVAILLSILFTVIFFRKLAAARTQIGAEW	NZ_CP024715.1_1655052+894	-30	-30
Two-component system sensor histidine kinase	PLF_234_00000680	86899.4	MVGVFYLFGAATGLIQFSQRSDHQDLAHSFMDTQPEGTVISDPRGQIVYPNQAYARMTGATDADGIRPLDQVLASEPAASDAIYRLTNAVRDGLSAQEEVRISGGLSRGANGSLAPVWYRIKARALEGGAEFKGPLVAWQVADISEERAEQERFFQELQEAINHLDHAPAGFFSANPAGRIIYLNATLAEWLGVDLTQFTPGSLTLNDIVAGSGMALIKAVKAEPGTSRNTVIDLDLIKRNGQSLAVRFYHRVQTARDGMPGTTRTIVLDRAEGDDSSVAQRSAEVRFTRFFNSAPMAIAAVDAEGHTLRTNARFLDIFSGVVDRDAIDRRVKLENVVHERDRETFNKALAAAFAGQASISPVDTVLPGNEERHIRFYMSPVTDLGGEAAEEAAVISAV…	98845.3	MPARRAGILNEDRIELPDDAIGASAERRSTRDLRKPSRAGIQHERAVGLMSRQTDNTYPKPLVMPKRGPSAALRLLIVGILLMGAAFIYFLFRDQLGDGFALVLMGVLSMVGVFYLFGAATGLIQFSQRSDHQDLAHSFMDTQPEGTVISDPRGQIVYANQAYARMTGATDADGIRPLDQVLASEPAASDAIYRLTNAVRDGLSAQEEVRISGGLSRGANGSLAPVWYRIKARALEGGAEFKGPLVAWQVADISEERAEQERFFQELQEAINHLDHAPAGFFSANPAGRIIYLNATLAEWLGVDLTQFTPGSLTLNDIVAGSGMALIKAVKAEPGTSRNTVIDLDLIKRNGQSLAVRFYHRVQTARDGMPGTTRTIVLDRAEGDDSSVAQRSAEVRFTR…	98845.3	MPARRAGILNEDRIELPDDAIGASAERRSTRDLRKPSRAGIQHERAVGLMSRQTDNTYPKPLVMPKRGPSAALRLLIVGILLMGAAFIYFLFRDQLGDGFALVLMGVLSMVGVFYLFGAATGLIQFSQRSDHQDLAHSFMDTQPEGTVISDPRGQIVYANQAYARMTGATDADGIRPLDQVLASEPAASDAIYRLTNAVRDGLSAQEEVRISGGLSRGANGSLAPVWYRIKARALEGGAEFKGPLVAWQVADISEERAEQERFFQELQEAINHLDHAPAGFFSANPAGRIIYLNATLAEWLGVDLTQFTPGSLTLNDIVAGSGMALIKAVKAEPGTSRNTVIDLDLIKRNGQSLAVRFYHRVQTARDGMPGTTRTIVLDRAEGDDSSVAQRSAEVRFTR…	NZ_CP024715.1_304069+2721	11945.9	0
TRAP dicarboxylate transporter, DctM subunit, unknown substrate 6	PLF_234_00000684	50328.3	MGLLPVNLFGAIPDRIFGQMSNETLLAIPFFTFMGLILERSGMAEDLLDTIGQLFGPVRGGLAYAVIIVGALLAATTGVVAASVISMGLISLPIMLRYGYDRKVASGTIAAAGTLAQIIPPSLVLIVLADQLGRSVGDMYKGALVPGLLLVGVYVGFIVVMSILRPNSVPALPLQARTLKGWKLARRVVLSLVPPLVLIFLVLGTIFIGVATPTEGGAMGAVGALLLAIINGRLNLKMLTSALYATTKLSSFVIFILLGARVFSLTFYGVNGHVWVEHLMTSVPGGEVGFLIVANILVFFLAFFLDYFELAFIIIPLLAPVADSLGIDLIWFGVMLAMNMQTSFMHPPFGFSLFYLRSVAPSRPYKDKVTGATIPPVTSGQIYMGSIPFLLIQVVAVGV…	55019	MVAFFAENLAPLMFLSLVVVLLLGYPVAFALAFVGFAFGFIGIELGLLPVNLFGAIPDRIFGQMSNETLLAIPFFTFMGLILERSGMAEDLLDTIGQLFGPVRGGLAYAVIIVGALLAATTGVVAASVISMGLISLPIMLRYGYDRKVASGTIAAAGTLAQIIPPSLVLIVLADQLGRSVGDMYKGALVPGLLLVGVYVGFIVVMSILRPNSVPALPLQARTLKGWKLARRVVLSLVPPLVLIFLVLGTIFIGVATPTEGGAMGAVGALLLAIINGRLNLKMLTSALYATTKLSSFVIFILLGARVFSLTFYGVNGHVWVEHLMTSVPGGEVGFLIVANILVFFLAFFLDYFELAFIIIPLLAPVADSLGIDLIWFGVMLAMNMQTSFMHPPFGFSLFY…	55019	MVAFFAENLAPLMFLSLVVVLLLGYPVAFALAFVGFAFGFIGIELGLLPVNLFGAIPDRIFGQMSNETLLAIPFFTFMGLILERSGMAEDLLDTIGQLFGPVRGGLAYAVIIVGALLAATTGVVAASVISMGLISLPIMLRYGYDRKVASGTIAAAGTLAQIIPPSLVLIVLADQLGRSVGDMYKGALVPGLLLVGVYVGFIVVMSILRPNSVPALPLQARTLKGWKLARRVVLSLVPPLVLIFLVLGTIFIGVATPTEGGAMGAVGALLLAIINGRLNLKMLTSALYATTKLSSFVIFILLGARVFSLTFYGVNGHVWVEHLMTSVPGGEVGFLIVANILVFFLAFFLDYFELAFIIIPLLAPVADSLGIDLIWFGVMLAMNMQTSFMHPPFGFSLFY…	NZ_CP024715.1_1779764+1569	4690.7	0
Transcriptional regulator	PLF_234_00000685	44329.5	MTAHTNSPRIMVIGTGDTKSDELLFMADVIERAGGSPVMIDVSILGNPPYEPAYSKHDVAEAAGTTVQAIIDSGDEHSAMALMAEGATALVRGLSQRGQVDGMIALGGSLGTDLALDIAAILPLVVPKFIVSTIAYSHLLPPERIAPDLMMILWAGGLYGLNPICRSVLSQACGAVVGAAKLVEKPSAEKPLIGMTHLGSSCLKYMRFLKPELEKRGYDVAIFHATGMGGRAYEAVAAQKGFVAVFDFCIQEVTNAESGSVVTSGPDRMENAGRAGIPQIIAPGAVDMVDMPAWQNVPEQFRDRPYHAHNRLIASITVSPEQRRAVARVVAAKLERAAAPVAFILPTGGVQEWDRNGEPLHEPEALGAFLDEMRGAVSGTITFEEVDAHINAPEFASRA…	44279.4	MTAHTNSPRIMVIGTGDTKSDELLFMADVIERAGGSPVMIDVSILGNPPYEPAYSKHDVAEAAGTTVQAIIDSGDEHSAMALMAEGATALVRGLSQRGQVDGMIALGGSLGTDLALDIAAILPLVVPKFIVSTIAYSHLLPPERIAPDLMMILWAGGLYGLNPICRSVLSQACGAVVGAAKLVEKPSAEKPLIGMTSLGSSCLKYMRFLKPELEKRGYDVAIFHATGMGGRAYEAVAAQKGFVAVFDFCIQEVTNAESGSVVTSGPDRMENAGRAGIPQIIAPGAVDMVDMPAWQNVPEQFRDRPYHAHNRLIASITVSPEQRRAVARVVAAKLERAAAPVAFILPTGGVQEWDRNGEPLHEPEALGAFLDEMRGAVSGTITFEEVDAHINAPEFASRA…	44279.4	MTAHTNSPRIMVIGTGDTKSDELLFMADVIERAGGSPVMIDVSILGNPPYEPAYSKHDVAEAAGTTVQAIIDSGDEHSAMALMAEGATALVRGLSQRGQVDGMIALGGSLGTDLALDIAAILPLVVPKFIVSTIAYSHLLPPERIAPDLMMILWAGGLYGLNPICRSVLSQACGAVVGAAKLVEKPSAEKPLIGMTSLGSSCLKYMRFLKPELEKRGYDVAIFHATGMGGRAYEAVAAQKGFVAVFDFCIQEVTNAESGSVVTSGPDRMENAGRAGIPQIIAPGAVDMVDMPAWQNVPEQFRDRPYHAHNRLIASITVSPEQRRAVARVVAAKLERAAAPVAFILPTGGVQEWDRNGEPLHEPEALGAFLDEMRGAVSGTITFEEVDAHINAPEFASRA…	NZ_CP024716.1_1141754-1257	-50.1	0
Transcriptional regulator, DeoR family	PLF_234_00000686	37857.3	MKNAHPVSRKLSGCAFQKSLSSVKSHAITRWVLRLSEHASKGGKTTGMAVSNKASIENLMTNGLTTGQVPNDSRHARQLVRRQQIAETVMAEGSMRIEDLTERFGISLMTAHRDVDELVSRGLFRKSRGIVSAAPTSLIEASDLYRVTRQSEEKKLIAEAAMQFVEPGQAIFFDDSTTVLQMVPHLPGKGPLTVITNSLILMNEVRDMKDVTLLGLGGQLYNWCNAFVGGMTIHEIRRLRADVAFISIAAITDDLLFHQSPEMVETKRAMLDCAARRILLADHTKFERRALHNFGALSDFDVVIVDEKTPFAHIERMQAQGINVVVARASEKVDVIPARRR	32796.5	MAVSNKASIENLMTNGLTTGQVPNDSRHARQLVRRQQIAETVMAEGSMRIEDLTERFGISLMTAHRDVDELVSRGLFRKSRGIVSAAPTSLIEASDLYRVTRQSEEKKLIAEAAMQFVEPGQAIFFDDSTTVLQMVPHLPGKGPLTVITNSLILMNEVRDMKDVTLLGLGGQLYNWCNAFVGGMTIHEIRRLRADVAFISIAAITDDLLFHQSPEMVETKRAMLDCAARRILLADHTKFERRALHNFGALSDFDVVIVDEKTPFAHIERMQAQGINVVVARASEKVDVIPARRR	37857.3	MKNAHPVSRKLSGCAFQKSLSSVKSHAITRWVLRLSEHASKGGKTTGMAVSNKASIENLMTNGLTTGQVPNDSRHARQLVRRQQIAETVMAEGSMRIEDLTERFGISLMTAHRDVDELVSRGLFRKSRGIVSAAPTSLIEASDLYRVTRQSEEKKLIAEAAMQFVEPGQAIFFDDSTTVLQMVPHLPGKGPLTVITNSLILMNEVRDMKDVTLLGLGGQLYNWCNAFVGGMTIHEIRRLRADVAFISIAAITDDLLFHQSPEMVETKRAMLDCAARRILLADHTKFERRALHNFGALSDFDVVIVDEKTPFAHIERMQAQGINVVVARASEKVDVIPARRR	NZ_CP024716.1_817527-1026	0	5060.8
8-amino-7-oxononanoate synthase (EC 2.3.1.47)	PLF_234_00000692	40475.4	MKLDTYLTRLENLERKGRRRNLALADGLDFSSNDYLGLATHPGIKAAVEAALQRGVPLGATGSRLLRGNHAEHEALEAEAAAHFSAPRMIYFGSGYMANLAALSTLPQPGDLIVYDELIHASAHAGIRAGRAEAVGARHNDAQAFEDRIRAWRENGGRGTPWIVVESIYSMDGDQAPLKALHAIATRYDGVLYIDEAHATGVYGANGGGFAATLGDAEHIVTLHTCGKALGGSGALLGAHATLCDYLVNRASGFIFTTAPSPLQAAALREALRILRDQPERRARLFSRISHANERIATALGQPVSGTQIIPIIVGDNERAVRLAAQMQAQGFDIRAIRPPTVPHGTARLRISITLNVGLADIDRMVETLSYATFREAA	40452.4	MKLDTYLTRLENLERKGRRRNLALADGLDFSSNDYLGLATHPGIKAAVEAALQRGVPLGATGSRLLRGNHAEHEALEAEAAAHFSAPRMIYFGSGYMANLAALSTLPQPGDLIVYDELIHASAHAGIRAGRAEAVGARHNDAQAFEDRIRAWRENGGRGTPWIVVESIYSMDGDQAPLKALHAIATRYDGVLYIDEAHATGVYGANGGGFAATLGDAENIVTLHTCGKALGGSGALLGAHATLCDYLVNRASGFIFTTAPSPLQAAALREALRILRDQPERRARLFSRISHANERIATALGQPVSGTQIIPIIVGDNERAVRLAAQMQAQGFDIRAIRPPTVPHGTARLRISITLNVGLADIDRMVETLSYATFREAA	40452.4	MKLDTYLTRLENLERKGRRRNLALADGLDFSSNDYLGLATHPGIKAAVEAALQRGVPLGATGSRLLRGNHAEHEALEAEAAAHFSAPRMIYFGSGYMANLAALSTLPQPGDLIVYDELIHASAHAGIRAGRAEAVGARHNDAQAFEDRIRAWRENGGRGTPWIVVESIYSMDGDQAPLKALHAIATRYDGVLYIDEAHATGVYGANGGGFAATLGDAENIVTLHTCGKALGGSGALLGAHATLCDYLVNRASGFIFTTAPSPLQAAALREALRILRDQPERRARLFSRISHANERIATALGQPVSGTQIIPIIVGDNERAVRLAAQMQAQGFDIRAIRPPTVPHGTARLRISITLNVGLADIDRMVETLSYATFREAA	NZ_CP024716.1_457427-1137	-23	0
D-glycerate 2-kinase (EC 2.7.1.165)	PLF_234_00000704	39546.1	MSAIADPKKFLTSLFDAAVAAADPELVIRANLPEKPKGRTIVIEAAHPVPDGAGLAASRRLFNAVSGLSEDDLVVALISGGGSALLPSPPEGMTLEDEIAVNKALLASGAPISAMNAVRKHLSTIKGGRLAAAAHPAKVFSLVVSDIPGDNPAFVASGPTVPDETSRDEALKIIERYRLDLPQAALAHIKSENAHAPQPDDGVFARNEVRVIASAAVSLEAAAREASRHGVEAVILSDSVEGEAREVAHVHAAIAREVAERDRPFKKPVVILSGGETTVTIGSPGGKGGRNSEFLLSFALDIDGYANIHALAADTDGIDGSEDNAGAFADGGTVSRLQKLGEDGMARLNANDAWTAFDALGDLFVPGPTGTNVNDLRAILITV	39546.1	MSAIADPKKFLTSLFDAAVAAADPELVIRANLPEKPKGRTIVIEAAHPVPDGAGLAASRRLFNAVSGLSEDDLVVALISGGGSALLPSPPEGMTLEDEIAVNKALLASGAPISAMNAVRKHLSTIKGGRLAAAAHPAKVFSLVVSDIPGDNPAFVASGPTVPDETSRDEALKIIERYRLDLPQAALAHIKSENAHAPQPDDGVFARNEVRVIASAAVSLEAAAREASRHGVEAVILSDSVEGEAREVAHVHAAIAREVAERDRPFKKPVVILSGGETTVTIGSPGGKGGRNSEFLLSFALDIDGYANIHALAADTDGIDGSEDNAGAFADGGTVSRLQKLGEDGMARLNANDAWTAFDALGDLFVPGPTGTNVNDLRAILITV	44332.5	MSAIADPKKFLTSLFDAAVAAADPELVIRANLPEKPKGRTIVIGAGKGSAQMAAAFERAWAEKHDAPLEGVVVTRYGYGAPCERIRIIEAAHPVPDGAGLAASRRLFNAVSGLSEDDLVVALISGGGSALLPSPPEGMTLEDEIAVNKALLASGAPISAMNAVRKHLSTIKGGRLAAAAHPAKVFSLVVSDIPGDNPAFVASGPTVPDETSRDEALKIIERYRLDLPQAALAHIKSENAHAPQPDDGVFARNEVRVIASAAVSLEAAAREASRHGVEAVILSDSVEGEAREVAHVHAAIAREVAERDRPFKKPVVILSGGETTVTIGSPGGKGGRNSEFLLSFALDIDGYANIHALAADTDGIDGSEDNAGAFADGGTVSRLQKLGEDGMARLNANDAW…	NZ_CP024715.1_1793901+1287	4786.4	4786.4
hypothetical protein	PLF_234_00000715	67208.3	MMSALAGNIKQARADNAEKAGIEGAAKKFAGLDLGSLLSGGAAYPSAVAGGASPTSGAATGTTPTTGATVDLSGDKQKFIDTLLPAAIEHGQRIGVDPRIIVAQAAQETGWGRSAPGNNFFGIKSHGQGGGQNLTTHEVINGQRVKINDSFRTFASPQDSVAGYADFIASNKRYRPMREAQGLDAQLQALGASGYATDPNYARSVGAIARSINLPQQAQPQGVQVASLDPSIGMAQAYAPEPQPQTAAAAINQIAPQQPVPEAKISDALLRQNDMALGGALAPQGQAPQQVADTSGYFPAAPSADSAPIMGSYAAPRQGGVNIQRLLEAASDPWMNDAQRSVIGMALQQQMQQNDPMRALQAQKLQLEMDALRAKPQTEYGFTTLPDGTVLRTDKRSGN…	67208.3	MMSALAGNIKQARADNAEKAGIEGAAKKFAGLDLGSLLSGGAAYPSAVAGGASPTSGAATGTTPTTGATVDLSGDKQKFIDTLLPAAIEHGQRIGVDPRIIVAQAAQETGWGRSAPGNNFFGIKSHGQGGGQNLTTHEVINGQRVKINDSFRTFASPQDSVAGYADFIASNKRYRPMREAQGLDAQLQALGASGYATDPNYARSVGAIARSINLPQQAQPQGVQVASLDPSIGMAQAYAPEPQPQTAAAAINQIAPQQPVPEAKISDALLRQNDMALGGALAPQGQAPQQVADTSGYFPAAPSADSAPIMGSYAAPRQGGVNIQRLLEAASDPWMNDAQRSVIGMALQQQMQQNDPMRALQAQKLQLEMDALRAKPQTEYGFTTLPDGTVLRTDKRSGN…	67077.1	MSALAGNIKQARADNAEKAGIEGAAKKFAGLDLGSLLSGGAAYPSAVAGGASPTSGAATGTTPTTGATVDLSGDKQKFIDTLLPAAIEHGQRIGVDPRIIVAQAAQETGWGRSAPGNNFFGIKSHGQGGGQNLTTHEVINGQRVKINDSFRTFASPQDSVAGYADFIASNKRYRPMREAQGLDAQLQALGASGYATDPNYARSVGAIARSINLPQQAQPQGVQVASLDPSIGMAQAYAPEPQPQTAAAAINQIAPQQPVPEAKISDALLRQNDMALGGALAPQGQAPQQVADTSGYFPAAPSADSAPIMGSYAAPRQGGVNIQRLLEAASDPWMNDAQRSVIGMALQQQMQQNDPMRALQAQKLQLEMDALRAKPQTEYGFTTLPDGTVLRTDKRSGNA…	NZ_CP024715.1_1672732+1917	-131.2	-131.2
Inner membrane protein of type IV secretion of T-DNA complex, TonB-like, VirB10	PLF_234_00000720	40441.8	MTQENIPVQPGTLDGERGLPTVNENGSGRTRKVLLFLFVVGFIVVLLLLLVFHMRGNAENNPHSYKTMVQTSTVPMRTFKLPPPPPPAPPEPPAPPPAPAMPIAEPAAAALSLPPLPDDTPAKDDVLDKSASALMVVTKSSGDTVVQTTNARIQALLDSQKNTKQDAGSLGTLLHGTQTDARMASLLRNRDFLLAKGSIINCALQTRLDSTVPGMAACVVTRNMYSDNGKVLLIERGSTISGEYDANVKQGMARIYVLWTRVKTPNGVVIDLDSPGADPLGGAGLPGYIDSHFWKRFGGALMLSTIETLGRYATQKVGGGGSNQINLNTGGGESTSNLASTALKDTINIPPTLYKNQGEEIGIYIARDLDFSSVYDVKPK	40433.8	MTQENIPVQPGTLDGERGLPTVNENGSGRTRKVLLFLFVVGFIVVLLLLLVFHMRGNAENNHHSDKTMVQTSTVPMRTFKLPPPPPPAPPEPPAPPPAPAMPIAEPAAAALSLPPLPDDTPAKDDVLDKSASALMVVTKSSGDTVVQTTNARIQALLDSQKNTKQDAGSLGTLLHGTQTDARMASLLRNRDFLLAKGSIINCALQTRLDSTVPGMAACVVTRNMYSDNGKVLLIERGSTISGEYDANVKQGMARIYVLWTRVKTPNGVVIDLDSPGADPLGGAGLPGYIDSHFWKRFGGALMLSTIETLGRYATQKVGGGGSNQINLNTGGGESTSNLASTALKDTINIPPTLYKNQGEEIGIYIARDLDFSSVYDVKPK	41022.4	MTQENIPVQPGTLDGERGLPTVNENGSGRTRKVLLFLFVVGFIVVLLLLLVFHMRGNAENNHHSDKTMVQTSTVPMRTFKLPPPPPPAPPEPPAPPEPPAPPPAPAMPIAEPAAAALSLPPLPDDTPAKDDVLDKSASALMVVTKSSGDTVVQTTNARIQALLDSQKNTKQDAGSLGTLLHGTQTDARMASLLRNRDFLLAKGSIINCALQTRLDSTVPGMAACVVTRNMYSDNGKVLLIERGSTISGEYDANVKQGMARIYVLWTRVKTPNGVVIDLDSPGADPLGGAGLPGYIDSHFWKRFGGALMLSTIETLGRYATQKVGGGGSNQINLNTGGGESTSNLASTALKDTINIPPTLYKNQGEEIGIYIARDLDFSSVYDVKPK	NZ_CP024716.1_61533-1161	580.6	588.6
Nitrous oxide reductase maturation protein NosF (ATPase)	PLF_234_00000728	36107.3	MTEHRNAEKRHLQTGMATFGTGSETVVLDKVTKSYGGFNAISDASFRLMAGENIALVGHNGAGKTTMIKLMLGLIRPTKGAVRVLGEDPAAGAFAARLRLGYLPEHVSFNMALTGAETLGFYARLKQVPFGQADALLERVGLAHAAHRRVGTYSKGMRQRLGLAQALLGQPAVLLLDEPTTGLDPALRQSFYEILESLRQEGTTILMSSHALTELETKVGRVIIANKGKVIADGSIDALRRISRLPMRTRVEVNDVSCLPVETGNLLLRWHRLGPDLYETEAPAEGKMELVRRIVAMNDKLNELDIIPPTLDELYAHFLNMGDMAVQEAAE	36107.3	MTEHRNAEKRHLQTGMATFGTGSETVVLDKVTKSYGGFNAISDASFRLMAGENIALVGHNGAGKTTMIKLMLGLIRPTKGAVRVLGEDPAAGAFAARLRLGYLPEHVSFNMALTGAETLGFYARLKQVPFGQADALLERVGLAHAAHRRVGTYSKGMRQRLGLAQALLGQPAVLLLDEPTTGLDPALRQSFYEILESLRQEGTTILMSSHALTELETKVGRVIIANKGKVIADGSIDALRRISRLPMRTRVEVNDVSCLPVETGNLLLRWHRLGPDLYETEAPAEGKMELVRRIVAMNDKLNELDIIPPTLDELYAHFLNMGDMAVQEAAE	36135.3	MTEHRNAEKRHLQTGMATFGTGSETVVLDKVTKSYGGFNAISDASFRLMAGENIALVGHNGAGKTTMIKLMLGLIRPTKGAVRVLGEDPAAGAFAARLRLGYLPEHVSFNMALTGAETLGFYARLKQVPFGQADALLERVGLAHAAHRRVGTYSKGMRQRLGLAQALLGQPAVLLLDEPTTGLDPALRQSFYEILESLRQEGTTILMSSHALTELETRVGRVIIANKGKVIADGSIDALRRISRLPMRTRVEVNDVSCLPVETGNLLLRWHRLGPDLYETEAPAEGKMELVRRIVAMNDKLNELDIIPPTLDELYAHFLNMGDMAVQEAAE	NZ_CP024716.1_263263+996	28	28
Phage integrase	PLF_234_00000735	35638.7	MIIVGETKIDTGDKYAPIIDYNLNYISGKNPKHRLVEHYSVAELTAKYINILWDDGPHKYNVRSFLGEIDEILKGARFSGFDQEMLDSIIGTLRERGNSNATINRKMAALSKLLRKAHKMGDIFNLPEFIRQKERVGRIRFLEQEEEKRLFAAIKSRCEDSYRLSVFLVNTGCRLGEAIGLTWNDIQEQRVTFWVTKSNRSRTVPLTRRARKASHIPRERLKGPFSMLNQVRFRQIWNEAKAEVGLGADDQIVPHILRHTCASRLVRGGIDIRRVQMWLGHQTLQMTMRYAHLATHDLDSCVKVLEIH	35638.7	MIIVGETKIDTGDKYAPIIDYNLNYISGKNPKHRLVEHYSVAELTAKYINILWDDGPHKYNVRSFLGEIDEILKGARFSGFDQEMLDSIIGTLRERGNSNATINRKMAALSKLLRKAHKMGDIFNLPEFIRQKERVGRIRFLEQEEEKRLFAAIKSRCEDSYRLSVFLVNTGCRLGEAIGLTWNDIQEQRVTFWVTKSNRSRTVPLTRRARKASHIPRERLKGPFSMLNQVRFRQIWNEAKAEVGLGADDQIVPHILRHTCASRLVRGGIDIRRVQMWLGHQTLQMTMRYAHLATHDLDSCVKVLEIH	35639.7	MIIVGETKIDTGDKYAPIIDYNLNYISGKNPKHRLVEHYSVAELTAKYINILWDDGPHKYNVRSFLGEIDEILKGARFSGFDQEMLDSIIGTLRERGNSNATINRKMAALSKLLRKAHKMGDIFNLPEFIRQKERVGRIRFLEQEEEKRLFAAIKSRCEDSYRLSVFLVDTGCRLGEAIGLTWNDIQEQRVTFWVTKSNRSRTVPLTRRARKASHIPRERLKGPFSMLNQVRFRQIWNEAKAEVGLGADDQIVPHILRHTCASRLVRGGIDIRRVQMWLGHQTLQMTMRYAHLATHDLDSCVKVLEIH	NZ_CP024715.1_2053522-927	1	1
SSU ribosomal protein S2p (SAe)	PLF_234_00000746	28000.7	MALPDFSMRQLLEAGVHFGHQTHRWNPKMAPFIYGERNNIHILDLSQTVPLLNSALKVVSDTVARGGRVLYVGTKRQASDIIADAGNRSAQYYVNARWLGGMMTNWKTISNSIQRLRKLDELLAGEAQGFTKKERLNLEREREKLDRALGGIKDMGSVPDLMFIIDTNKEAIAIQEAKRLGIPVVAVIDSNCDPDQIDYPIPGNDDAARAIALYCDLIARAALDGIARQQGAMGIDVGAQVEAPVEPALQAPAEGA	27998.7	MALPDFSMRQLLEAGVHFGHQTHRWNPKMAPFIYGERNNIHILDLSQTVPLLNSALKVVSDTVARGGRVLFVGTKRQASDIIADAANRSAQYYVNARWLGGMMTNWKTISNSIQRLRKLDELLAGEAQGFTKKERLNLEREREKLDRALGGIKDMGSVPDLMFIIDTNKEAIAIQEAKRLGIPVVAVIDSNCDPDQIDYPIPGNDDAARAIALYCDLIARAALDGIARQQGAMGIDVGAQVEAPVEPALQAPAEGA	27998.7	MALPDFSMRQLLEAGVHFGHQTHRWNPKMAPFIYGERNNIHILDLSQTVPLLNSALKVVSDTVARGGRVLFVGTKRQASDIIADAANRSAQYYVNARWLGGMMTNWKTISNSIQRLRKLDELLAGEAQGFTKKERLNLEREREKLDRALGGIKDMGSVPDLMFIIDTNKEAIAIQEAKRLGIPVVAVIDSNCDPDQIDYPIPGNDDAARAIALYCDLIARAALDGIARQQGAMGIDVGAQVEAPVEPALQAPAEGA	NZ_CP024715.1_442021-771	-2	0
Transcriptional regulator, AraC family	PLF_234_00000753	33372.7	MRFSPIDHWMITIMRSGQSWTGMNGQVVENHPGLVEIRSLGQPFSGRTLAASSTSLIIPADAFADRGGLPITCNNVALGGHRAQLLIGYLTSVEASLGKLAQGDLAGVKANLRELVFDAIAPLVEHIDEKDNVSQIALMTKARRFIQNNLASPDLTPDALGRELALSRTRLYELFETFGGVANYIRRRRMLAAHAMLADPADTRKVAEVGEVIGFDSAANFSRAFTHQFGYSPSNIRKQTATGAPATRLIYHRRLRSKAYCSHLAFSDLFFPAFFFMSAEPPKSIEFTENFHDSSANCLNYEC	39316.2	MAGTYVRIADNASAGKRAARRWFSVTQHVWNLDGILIVQQDTSAFHFERSANEVRFSPIDHWMITIMRSGQSWTGMNGQVVENHPGLVEIRSLGQPFSGRTLAASSTSLIIPADAFADRGGLPITCNNVALGGHRAQLLIGYLTSVEASLGKLAQGDLAGVKANLRELVFDAIAPLVEHIDEKDNVSQIALMTKARRFIQNNLASPDLTPDALGRELALSRTRLYELFETFGGVANYIRRRRMLAAHAMLADPADTRKVAEVGEVIGFDSAANFSRAFTHQFGYSPSNIRKQTATGAPATRLIYHRRLRSKAYCSHLAFSDLFFPAFFFMSAEPPKSIEFTENFHDSSANCLNYEC	39316.2	MAGTYVRIADNASAGKRAARRWFSVTQHVWNLDGILIVQQDTSAFHFERSANEVRFSPIDHWMITIMRSGQSWTGMNGQVVENHPGLVEIRSLGQPFSGRTLAASSTSLIIPADAFADRGGLPITCNNVALGGHRAQLLIGYLTSVEASLGKLAQGDLAGVKANLRELVFDAIAPLVEHIDEKDNVSQIALMTKARRFIQNNLASPDLTPDALGRELALSRTRLYELFETFGGVANYIRRRRMLAAHAMLADPADTRKVAEVGEVIGFDSAANFSRAFTHQFGYSPSNIRKQTATGAPATRLIYHRRLRSKAYCSHLAFSDLFFPAFFFMSAEPPKSIEFTENFHDSSANCLNYEC	NZ_CP024716.1_513679-1071	5943.5	0
Cytochrome d ubiquinol oxidase subunit II (EC 1.10.3.-)	PLF_234_00000781	38705	MDGFDLGVGTLLPFVARTDVERRVVINTIGPVWEGNQVWLILGGGAIFAAWPPLYAVSFSGFYLAMFVILFALILRPVGFKFRSKRDGETWRNSWDWALFIGGFVPALIFGVAVGNVLQGVPFRLNGDLQIFYEGSFFGLLNPFALLCGILSVTMLTMHGAAWLVLKTDGVIQARARAYGSVAALLTVILYIVAGAISWLWVSGYRITSAVVMDGPSNPLQKTVELDHGAWFANYANYPILLIAPALGILGALAVLATLRGGRELAPLLFGKLSIFGIISSVGVSMFPFILPSSIDPQSSLTVWDSSSSHQTLFIMLVVTVVFIPIIVAYTAWVYKVLWGKVDKSMIEDESNHAY	42034.1	MILSDLLDYQTLRIIWWVLLGVLLIGFAAMDGFDLGVGTLLPFVARTDVERRVVINTIGPVWEGNQVWLILGGGAIFAAWPPLYAVSFSGFYLAMFVILFALILRPVGFKFRSKRDGETWRNSWDWALFIGGFVPALIFGVAVGNVLQGVPFRLNGDLQIFYEGSFFGLLNPFALLCGILSVTMLTMHGAAWLVLKTDGVIQARARAYGSVAALLTVILYIVAGAISWLWVSGYRITSAVVMDGPSNPLQKTVELDHGAWFANYANYPILLIAPALGILGALAVLATLRGGRELAPLLFGKLSIFGIISSVGVSMFPFILPSSIDPQSSLTVWDSSSSHQTLFIMLVVTVVFIPIIVAYTAWVYKVLWGKVDKSMIEDESNHAY	42034.1	MILSDLLDYQTLRIIWWVLLGVLLIGFAAMDGFDLGVGTLLPFVARTDVERRVVINTIGPVWEGNQVWLILGGGAIFAAWPPLYAVSFSGFYLAMFVILFALILRPVGFKFRSKRDGETWRNSWDWALFIGGFVPALIFGVAVGNVLQGVPFRLNGDLQIFYEGSFFGLLNPFALLCGILSVTMLTMHGAAWLVLKTDGVIQARARAYGSVAALLTVILYIVAGAISWLWVSGYRITSAVVMDGPSNPLQKTVELDHGAWFANYANYPILLIAPALGILGALAVLATLRGGRELAPLLFGKLSIFGIISSVGVSMFPFILPSSIDPQSSLTVWDSSSSHQTLFIMLVVTVVFIPIIVAYTAWVYKVLWGKVDKSMIEDESNHAY	NZ_CP024716.1_474761+1155	3329.1	0
FMN adenylyltransferase (EC 2.7.7.2) / Riboflavin kinase (EC 2.7.1.26)	PLF_234_00000792	36343	MKKSSFQRLTGTEGLPPALHDCVVAIGNFDGVHRGHQAVLERALELAERESRPAVVLTFEPHPRSFFKQDQPVDRLTDAAEKAEILRLMGFDAVMEQPFTAEFSQRSAEDFVQHILVEKLRASRVVTGYDFHFGKGRRGTPEFLCEAGKKAGFSVTLVDAFTDEGGMLVSSTRIRNLLSEGEVAEAAGLLGYRYRICGEVIHGKKLGRTLGFPTANMALAPQTSLKHGIYAVRFRLDDAMLYDGVASFGRRPTVDDEGAPLLETFLFDFSGDLYGKTAAVSFFGFLRGEVKFDGLDPLIDQMKQDEAQARALLADVRPISGLDRMLSFN	36333	MKKSSFQRLTGTEGLPPALHDCVVAIGNFDGVHRGHQAVLERALELAERESRPAVVLTFEPHPRSFFKQDQPVDRLTDAAEKAEILRLMGFDAVMEQPFTAEFSQRSAEDFVQHILVEKLRASRVVTGYDFHFGKGRRGTPEFLCEAGKKAGFSVTLVDAFTDEGGMLVSSTRIRNLLSEGEVAEAAGLLGYRYRICGEVIHGKKLGRTLGFPTANMALAPQTSLKHGIYAVRFRLDDAMLYDGVASFGRRPTVDDEGAPLLETFLFDFSGDLYGKTAAVSFFGFLRGEVKFDGLDSLIDQMKQDEAQARALLADVRPISGLDRMLSFN	36333	MKKSSFQRLTGTEGLPPALHDCVVAIGNFDGVHRGHQAVLERALELAERESRPAVVLTFEPHPRSFFKQDQPVDRLTDAAEKAEILRLMGFDAVMEQPFTAEFSQRSAEDFVQHILVEKLRASRVVTGYDFHFGKGRRGTPEFLCEAGKKAGFSVTLVDAFTDEGGMLVSSTRIRNLLSEGEVAEAAGLLGYRYRICGEVIHGKKLGRTLGFPTANMALAPQTSLKHGIYAVRFRLDDAMLYDGVASFGRRPTVDDEGAPLLETFLFDFSGDLYGKTAAVSFFGFLRGEVKFDGLDSLIDQMKQDEAQARALLADVRPISGLDRMLSFN	NZ_CP024716.1_184557+990	-10	0
Methenyltetrahydrofolate cyclohydrolase (EC 3.5.4.9) / Methylenetetrahydrofolate dehydrogenase (NADP+) (EC 1.5.1.5)	PLF_234_00000807	32578.3	MQDAASSAENGAITMAQLIDGKKLAEDVVSTVKTETEKLVAATGVVPGIAVVIVGEDPASQVYVASKSRKAKECGFHSVQHDLPETASEQELLNLIEGLNNDPAIHGILVQLPLPGHIDSGRVIQTIAPEKDVDGFHFINVGKLGTGEVETAFVPCTPAGAMIMIERVHGRDLSGLNAVVIGRSNIVGKPMFNLLLAANATVTVAHSRTKDLPAIARNADILVAAVGRPQMVKGDWVKPGATVIDVGINRIPAPERGEGKTRLVGDVDFAEAEKVAGAITPVPGGVGPMTIAMLMANTLTAACRSAGMKKPVF	32578.3	MQDAASSAENGAITMAQLIDGKKLAEDVVSTVKTETEKLVAATGVVPGIAVVIVGEDPASQVYVASKSRKAKECGFHSVQHDLPETASEQELLNLIEGLNNDPAIHGILVQLPLPGHIDSGRVIQTIAPEKDVDGFHFINVGKLGTGEVETAFVPCTPAGAMIMIERVHGRDLSGLNAVVIGRSNIVGKPMFNLLLAANATVTVAHSRTKDLPAIARNADILVAAVGRPQMVKGDWVKPGATVIDVGINRIPAPERGEGKTRLVGDVDFAEAEKVAGAITPVPGGVGPMTIAMLMANTLTAACRSAGMKKPVF	33212	MCANDVMQDAASSAENGAITMAQLIDGKKLAEDVVSTVKTETEKLVAATGVVPGIAVVIVGEDPASQVYVASKSRKAKECGFHSVQHDLPETASEQELLNLIEGLNNDPAIHGILVQLPLPGHIDSGRVIQTIAPEKDVDGFHFINVGKLGTGEVETAFVPCTPAGAMIMIERVHGRDLSGLNAVVIGRSNIVGKPMFNLLLAANATVTVAHSRTKDLPAIARNADILVAAVGRPQMVKGDWVKPGATVIDVGINRIPAPERGEGKTRLVGDVDFAEAEKVAGAITPVPGGVGPMTIAMLMANTLTAACRSAGMKKPVF	NZ_CP024716.1_736853-960	633.7	633.7
Phosphoadenylyl-sulfate reductase [thioredoxin] (EC 1.8.4.8)	PLF_234_00000815	21251.3	MISQIDRATPVLFLDTGKHFRATLDYRHQLVGRLGLADVRDILPVADSLAKEDPFGALSMTDKDRCCFIRKVEPMARAVAPYRAWMTGRKQFQASTRNGLPVFESVGPRIRINPLARWRAEDLRAYAEKYSLPPHPLTAQGYRSIGCMPCTRPVSEGEDQRAGRWAGSEKTECGIHLSGLADSLKGIPKAV	21745.9	MLLHMISQIDRATPVLFLDTGKHFRATLDYRHQLVGRLGLADVRDILPVADSLAKEDPFGALSMTDKDRCCFIRKVEPMARAVAPYRAWMTGRKQFQASTRNGLPVFESVGPRIRINPLARWRAEDLRAYAEKYSLPPHPLTAQGYRSIGCMPCTRPVSEGEDQRAGRWAGSEKTECGIHLSGLADSLKGIPKAV	21745.9	MLLHMISQIDRATPVLFLDTGKHFRATLDYRHQLVGRLGLADVRDILPVADSLAKEDPFGALSMTDKDRCCFIRKVEPMARAVAPYRAWMTGRKQFQASTRNGLPVFESVGPRIRINPLARWRAEDLRAYAEKYSLPPHPLTAQGYRSIGCMPCTRPVSEGEDQRAGRWAGSEKTECGIHLSGLADSLKGIPKAV	NZ_CP024715.1_1600158+588	494.6	0
Plasmid replication protein RepC	PLF_234_00000818	43711.8	MAVEGCRSPYWRRRKKARQIPQGAAADKWQLHRWLCEAKTILGINDRSLAVLSALLSFYPEVTLTGEGNLVVFPSNKQLALRAHGMADATLRRHLAALVEAGLIARQDSPNGKRYARRAKGGELQIAFGFSLAPLLARAPEFEAAAEEIKTAKAQLREMREQLTLLRRDIAKLIEFALIEGLEGPWAHLNQRFRDIVEAIPRRADVQELAMLVEQMREIRENVDKLLKTNKKAENLSGNESQNERQLNESKPDSHFDETALSHEDQRVFENSQVQKEPSISLDMVLRACPEIETYASGSIRIWQDLIETAGKVRIFLGIDNKLYDMATKTLGIHNAAITIAYILQRYDHIRSAGGYLRILSEKAASGAFSIKPLMMSAMCNRKQPARC	44470.7	MEIQLASTPFGSRRMSFALLAAQKKARQIPQGAAADKWQLHRWLCEAKTILGINDRSLAVLSALLSFYPEVTLTGEGNLVVFPSNKQLALRAHGMADATLRRHLAALVEAGLIARQDSPNGKRYARRAKGGELQIAFGFSLAPLLARAPEFEAAAEEIKTAKAQLREMREQLTLLRRDIAKLIEFALIEGLEGPWAHLNQRFRDIVEAIPRRADVQELAMLVEQMREIRENVDKLLKTNKKAENLSGNESQNERQLNESKPDSHFDETALSHEDQRVFENSQVQKEPSISLDMVLRACPEIETYASGSIRIWQDLIETAGKVRIFLGIDNKLYDMATKTLGIHNAAITIAYILQRYDHIRSAGGYLRILSEKAASGAFSIKPLMMSAMCNRKQPARC	44470.7	MEIQLASTPFGSRRMSFALLAAQKKARQIPQGAAADKWQLHRWLCEAKTILGINDRSLAVLSALLSFYPEVTLTGEGNLVVFPSNKQLALRAHGMADATLRRHLAALVEAGLIARQDSPNGKRYARRAKGGELQIAFGFSLAPLLARAPEFEAAAEEIKTAKAQLREMREQLTLLRRDIAKLIEFALIEGLEGPWAHLNQRFRDIVEAIPRRADVQELAMLVEQMREIRENVDKLLKTNKKAENLSGNESQNERQLNESKPDSHFDETALSHEDQRVFENSQVQKEPSISLDMVLRACPEIETYASGSIRIWQDLIETAGKVRIFLGIDNKLYDMATKTLGIHNAAITIAYILQRYDHIRSAGGYLRILSEKAASGAFSIKPLMMSAMCNRKQPARC	NZ_CP024716.1_2614+1194	758.9	0
Apolipoprotein N-acyltransferase / Copper homeostasis protein CutE	PLF_234_00000845	57538.2	MIARLAGRIILLNGWRRALAAFLSGAFATLTQPPFDIFVAGFVSFPVLVWLIDGAIARTDAGPLRRLLLAAKVGWWFGFGYFVSGLWWIGTALLVDADQFAWALPLAVLGLPAFLALFYAFAAMIARLLWSDGLGRILAFAFGFALAEWLRTFIFTGFPWNLIGYAAMPVPLLMQSVAVIGLVGMSALAVFVFAAPALLTGGHFARTGIGLAIFLALAHVGFGAWTLSRAPAIVDENGPLAVRIVQPSIAQAMKWDNAERRAIFDKLVGLTEEAPAEGKPRPDVIVWPETAIPYILESTPQALAHIGDALQEGQVLLAGAVREEKGADGGEPRYYNSIYTIDDRGRIVSTADKVHLVPFGEYLPFESFLRGLGLQEVVEMPGGFTAGTTRHALAVKDGR…	57511.1	MIARLAGRIILLSGWRRALAAFLSGAFATLTQPPFDIFVAGFVSFPVLVWLIDGAIARTDAGPLRRLLLAAKVGWWFGFGYFVSGLWWIGTALLVDADQFAWALPLAVLGLPAFLALFYAFAAMIARLLWSDGLGRILAFAFGFALAEWLRTFIFTGFPWNLIGYAAMPVPLLMQSVAVIGLVGMSALAVFVFAAPALLTGGHFARTGIGLAIFLALAHVGFGAWTLSRAPAIVDENGPLAVRIVQPSIAQAMKWDNAERRAIFDKLVGLTEEAPAEGKPRPDVIVWPETAIPYILESTPQALAHIGDALQEGQVLLAGAVREEKGADGGEPRYYNSIYTIDDRGRIVSTADKVHLVPFGEYLPFESFLRGLGLQEVVEMPGGFTAGTTRHALAVKDGR…	57511.1	MIARLAGRIILLSGWRRALAAFLSGAFATLTQPPFDIFVAGFVSFPVLVWLIDGAIARTDAGPLRRLLLAAKVGWWFGFGYFVSGLWWIGTALLVDADQFAWALPLAVLGLPAFLALFYAFAAMIARLLWSDGLGRILAFAFGFALAEWLRTFIFTGFPWNLIGYAAMPVPLLMQSVAVIGLVGMSALAVFVFAAPALLTGGHFARTGIGLAIFLALAHVGFGAWTLSRAPAIVDENGPLAVRIVQPSIAQAMKWDNAERRAIFDKLVGLTEEAPAEGKPRPDVIVWPETAIPYILESTPQALAHIGDALQEGQVLLAGAVREEKGADGGEPRYYNSIYTIDDRGRIVSTADKVHLVPFGEYLPFESFLRGLGLQEVVEMPGGFTAGTTRHALAVKDGR…	NZ_CP024715.1_1376584+1599	-27.1	0
Chaperone protein DnaK	PLF_234_00000855	68211.2	MAKVIGIDMGTTNSCVAVMDGKNAKVIENAEGARTTPSIIAFTDGDERLAGQPAKRQAVTNPEGTLFAVKRLIGRRYDDPMVTKDKDLVPYKIVKGDNGDAWVEVHGKKYSPSQISAMILQKMKETAESYLGETVTQAVITVPAYFNDAQRQATKDAGKIAGLEVLRIINEPTAAALAYGLDKSEGKTIAVYDLGGGTFDVSVLEIGDGVFEVKSTNGDTFLGGEDFDIRLVEYLVAEFKKESGIDLKNDKLALQRLKEAAEKAKIELSSSQQTEINLPFITADQTGPKHLAIKLSRAKFESLVDDLVQRTVEPCKAALKDAGLKAGEIDEVVLVGGMTRMPKIQEVVKAFFGKEPHKGVNPDEVVAMGAAIQGGVLQGDVKDVLLLDVTPLSLGIETL…	68193.2	MAKVIGIDLGTTNSCVAVMDGKNAKVIENAEGARTTPSIIAFTDGDERLAGQPAKRQAVTNPEGTLFAVKRLIGRRYDDPMVTKDKDLVPYKIVKGDNGDAWVEVHGKKYSPSQISAMILQKMKETAESYLGETVTQAVITVPAYFNDAQRQATKDAGKIAGLEVLRIINEPTAAALAYGLDKSEGKTIAVYDLGGGTFDVSVLEIGDGVFEVKSTNGDTFLGGEDFDIRLVEYLVAEFKKESGIDLKNDKLALQRLKEAAEKAKIELSSSQQTEINLPFITADQTGPKHLAIKLSRAKFESLVDDLVQRTVEPCKAALKDAGLKAGEIDEVVLVGGMTRMPKIQEVVKAFFGKEPHKGVNPDEVVAMGAAIQGGVLQGDVKDVLLLDVTPLSLGIETL…	68193.2	MAKVIGIDLGTTNSCVAVMDGKNAKVIENAEGARTTPSIIAFTDGDERLAGQPAKRQAVTNPEGTLFAVKRLIGRRYDDPMVTKDKDLVPYKIVKGDNGDAWVEVHGKKYSPSQISAMILQKMKETAESYLGETVTQAVITVPAYFNDAQRQATKDAGKIAGLEVLRIINEPTAAALAYGLDKSEGKTIAVYDLGGGTFDVSVLEIGDGVFEVKSTNGDTFLGGEDFDIRLVEYLVAEFKKESGIDLKNDKLALQRLKEAAEKAKIELSSSQQTEINLPFITADQTGPKHLAIKLSRAKFESLVDDLVQRTVEPCKAALKDAGLKAGEIDEVVLVGGMTRMPKIQEVVKAFFGKEPHKGVNPDEVVAMGAAIQGGVLQGDVKDVLLLDVTPLSLGIETL…	NZ_CP024715.1_1347858+1914	-18	0
DNA translocase FtsK	PLF_234_00000859	88966.7	MRNLRENFPYSNGNRVENASDPKLQRGQAEAQNPASDGAWKIHFSLGENVRFTRTPEVELMRRRGEVLPDVNEQHPRAEAPVPAVDVKKAAQAQPMAVAALQKTVSQNMVRTPVAPVPPVIPSAPASVAPTVDNEPRQAASAAPATTTTTTTQTPVPAFAYVSDSAFWEGCDIDIALMPSTLVVAAVPAEPRKPAPSVESILARFRVREWQKPQEETPVAVVAPQPVQPIAETAKPVAAEPFVEEPAAPAVEMAVAQGESTEDEVVLSVAEAEEHEAEEVAAPAAIVEAPAPVKAAPSIALYQPQPLPRAETPVIFGAYEFPPRALLQEPPSLEGNVITQEMLERSAGLLESVLEDFGVRGEIIHVRPGPVVTLYEFEPAPGVKSSRVIGLADDIARSM…	88980.7	MRNLRENFPYSNGNRVENASDPKLQRGQAEAQNPASDGAWKIHFSLGENVRFTRTPEVELMRRRGEVLPDVNEQHPRAEAPVPAVDVKKAAQAQPMAVAALQKTVSQNMVRTPVAPVPPVIPSAPASVAPTVDNEPRQAASAAPATTTTTTTQTPVPAFAYLSDSAFWEGCDIDIALMPSTLVVAAVPAEPRKPAPSVESILARFRVREWQKPQEETPVAVVAPQPVQPIAETAKPVAAEPFVEEPAAPAVEMAVAQGESTEDEVVLSVAEAEEHEAEEVAAPAAIVEAPAPVKAAPSIALYQPQPLPRAETPVIFGAYEFPPRALLQEPPSLEGNVITQEMLERSAGLLESVLEDFGVRGEIIHVRPGPVVTLYEFEPAPGVKSSRVIGLADDIARSM…	88980.7	MRNLRENFPYSNGNRVENASDPKLQRGQAEAQNPASDGAWKIHFSLGENVRFTRTPEVELMRRRGEVLPDVNEQHPRAEAPVPAVDVKKAAQAQPMAVAALQKTVSQNMVRTPVAPVPPVIPSAPASVAPTVDNEPRQAASAAPATTTTTTTQTPVPAFAYLSDSAFWEGCDIDIALMPSTLVVAAVPAEPRKPAPSVESILARFRVREWQKPQEETPVAVVAPQPVQPIAETAKPVAAEPFVEEPAAPAVEMAVAQGESTEDEVVLSVAEAEEHEAEEVAAPAAIVEAPAPVKAAPSIALYQPQPLPRAETPVIFGAYEFPPRALLQEPPSLEGNVITQEMLERSAGLLESVLEDFGVRGEIIHVRPGPVVTLYEFEPAPGVKSSRVIGLADDIARSM…	NZ_CP024716.1_493224-2466	14	0
ABC transporter, substrate-binding protein (cluster 5, nickel/peptides/opines)	PLF_234_00000862	53634.3	MGNLLKAGLITAAMLASINGAFAKDTLVVGEVLEPPGLDPTANAAAGIRQVTYANLYEGLVRIVEDGTVKPLLAESWTISDDKKTYRFKLRQGVKFHDGTPFDCSIVKFSYERAVAPDSTNAQKGLFEPIASTECPDPATAVVTLKRPTSNFLFNMGWGDAVMVAPNSAAGNKTNAVGTGPFKFKRWVQGDRVELERNPDYWGEPSKLSAVTFRFVSDPSAAAAAILAGDIDAFPMFQAPELISRFKSDDKLQVEVGDTAGKVLLSLNNAKAPFNNVKVRQALAHAIDSKALIEGTYSGFGTPIGSHYAPVDPGYVDLSQTYPYDPAKAKQMLEEAGVPAGTQITITLPPPAYARRGGEIIAAMLAEVGIQANLVPIEFAQWLDQVFKRSDFDATIIAH…	53674.4	MGNLLKAGLITAAMLASINGAFAKDTLVVGEVLEPPGLDPTANAAAGIRQVTYANLYEGLVRIVEDGTVKPLLAESWTISDDKKTYRFKLRQGVKFHDGTPFDCSIVKFSYERAVAPDSTNAQKGLFEPIASTECPDPATAVVTLKRPTSNFLFNMGWGDAVMVAPNSAAGNKTKPVGTGPFKFKRWVQGDRVELERNPDYWGEPSKLSAVTFRFVSDPSAAAAAILAGDIDAFPMFQAPELISRFKSDDKLQVEVGDTAGKVLLSLNNAKAPFNNVKVRQALAHAIDSKALIEGTYSGFGTPIGSHYAPVDPGYVDLSQTYPYDPAKAKQMLEEAGVPAGTQITITLPPPAYARRGGEIIAAMLAEVGIQANLVPIEFAQWLDQVFKRSDFDATIIAH…	53674.4	MGNLLKAGLITAAMLASINGAFAKDTLVVGEVLEPPGLDPTANAAAGIRQVTYANLYEGLVRIVEDGTVKPLLAESWTISDDKKTYRFKLRQGVKFHDGTPFDCSIVKFSYERAVAPDSTNAQKGLFEPIASTECPDPATAVVTLKRPTSNFLFNMGWGDAVMVAPNSAAGNKTKPVGTGPFKFKRWVQGDRVELERNPDYWGEPSKLSAVTFRFVSDPSAAAAAILAGDIDAFPMFQAPELISRFKSDDKLQVEVGDTAGKVLLSLNNAKAPFNNVKVRQALAHAIDSKALIEGTYSGFGTPIGSHYAPVDPGYVDLSQTYPYDPAKAKQMLEEAGVPAGTQITITLPPPAYARRGGEIIAAMLAEVGIQANLVPIEFAQWLDQVFKRSDFDATIIAH…	NZ_CP024716.1_976080-1479	40.1	0
Enoyl-CoA hydratase (EC 4.2.1.17) => degradation of branched-chain amino acids and alpha-keto acids	PLF_234_00000865	28068	MAYETIIVETRDSVGLIRLNRPQALNALNRAVLEELTDALAAFDADGKVGAVVLTGSEKAFAAGADIKEMQLINFVDAYLQDMFADWQKVDRIRKPIIAAVSGYALGGGCELAMMCDFIIAGSNAKFGQPEITLGAIPGMGGSQRLTRYVGKSKAMDMCLTGRMMDAAEAERCGLVSRVVAPEALLEEALKAAERIASFSRVSVYMAKEAVNRAYETTLDEGLRFERRLFHSLFATEDQKEGMSAFVDKRTPSFKNR	28068	MAYETIIVETRDSVGLIRLNRPQALNALNRAVLEELTDALAAFDADGKVGAVVLTGSEKAFAAGADIKEMQLINFVDAYLQDMFADWQKVDRIRKPIIAAVSGYALGGGCELAMMCDFIIAGSNAKFGQPEITLGAIPGMGGSQRLTRYVGKSKAMDMCLTGRMMDAAEAERCGLVSRVVAPEALLEEALKAAERIASFSRVSVYMAKEAVNRAYETTLDEGLRFERRLFHSLFATEDQKEGMSAFVDKRTPSFKNR	28042	MAYETIIVETRDSVGLIRLNRPQALNALNRAVLEELTDALAAFDADGKVGAVVLTGSEKAFAAGADIKEMQSINFVDAYLQDMFADWQKVDRIRKPIIAAVSGYALGGGCELAMMCDFIIAGSNAKFGQPEITLGAIPGMGGSQRLTRYVGKSKAMDMCLTGRMMDAAEAERCGLVSRVVAPEALLEEALKAAERIASFSRVSVYMAKEAVNRAYETTLDEGLRFERRLFHSLFATEDQKEGMSAFVDKRTPSFKNR	NZ_CP024715.1_1404508+774	-26	-26
Exopolyphosphatase (EC 3.6.1.11)	PLF_234_00000886	57117.1	MKRLACVLTGSRGAIRIRTLKNPEERTADTVHQGASGGQSGTIQARNPSEGGKRKLRKNAAAEAGNARSAPDSGRPKTQNEAEAKGSPGQRKRARRRHRGKASRGTEAASAKPPAAEAAHAEARPCGKISNRRRRARKKKQQACQQNGQPAHVAESAAKAAHHTPRTENHAPAPQAKRKAGTPQPARHAHGEAPLYAALDLGTNNCRLLVASPTRPGQFRVVDAFSRIVRLGEGLSTTGALSDNAMHRAVEALKICRDKLAGKKIRRSRLIATEACRSAANGEEFLARVREETGLELEIVDRQTEARLAVSGCGTLVTPDTDAVVLFDIGGGSSEIALIDVSQRRSPRLTEHITAWTSLPVGVVTLAERFGGRNVTEESFGAMVDHVTEFVSRFRERNC…	57012	MKRLACVLTGSRGAIRIRTLKNPEERTADTVHQGASGGQSGTIQARNPSEGGKRKLRKNAAAEAGNARSAPDSGRPKTQNEAEAKGSPGQRKRARRRHRGKASRGTEAASAKPPAAEAAHAEARPCGKISNRRRRARKKKQQACQQNGQPAHVAESAAKAAHHTPRTENHAPAPQAKRKAGTPQPARHAHGEAPLYAALDLGTNNCRLLVASPTRPGQFRVVDAFSRIVRLGEGLSTTGALSDNAMHRAVEALKICRDKLAGKKIRRSRLIATEACRSAANGEEFLARVREETGLELEIVDRQTEARLAVSGCGTLVTPDTDAVVLFDIGGGSSEIALIDVSQRRSPRLTEHITAWTSLPVGVVTLAERFGGRNVTEESFGAMVDHVTELLSRFAERNC…	54945.5	MKNPEERTADTVHQGASGGQSGTIQARNPSEGGKRKLRKNAAAEAGNARSAPDSGRPKTQNEAEAKGSPGQRKRARRRHRGKASRGTEAASAKPPAAEAAHAEARPCGKISNRRRRARKKKQQACQQNGQPAHVAESAAKAAHHTPRTENHAPAPQAKRKAGTPQPARHAHGEAPLYAALDLGTNNCRLLVASPTRPGQFRVVDAFSRIVRLGEGLSTTGALSDNAMHRAVEALKICRDKLAGKKIRRSRLIATEACRSAANGEEFLARVREETGLELEIVDRQTEARLAVSGCGTLVTPDTDAVVLFDIGGGSSEIALIDVSQRRSPRLTEHITAWTSLPVGVVTLAERFGGRNVTEESFGAMVDHVTELLSRFAERNCLGPLAASPRFHLLGTSGTV…	NZ_CP024716.1_639086+1530	-2171.6	-2066.5
NADH pyrophosphatase (EC 3.6.1.22), decaps 5'-NAD modified RNA	PLF_234_00000894	33607.1	MAFRLYDLPEMEPSRFVGFAGNRIERLSEKRPDDSAFTALELPETRIMILGDHKLLLDYGQEDAPRALFSLEEAHQFVLDLCEPVLLGLQDGTPLVALTATLYPEALPAPFRLQDYRSVYTEGLVPADLLGALAQAAALTAWHESHRFCGRCGTKTEMRAGGAKCLCPQCGAEHFPRTDPVAIMLPVRGEKCILARGPHFVAGSYSCLAGLIEHGETIEAAVRRESFEEMKLAIGRVAYHASQPWPFPYSLMIGCHAEVLSDDFTVDRSELEDGRWFSKAEVRTMLEGTHENGLRVPHXXPSQPI	34787.5	MAFRLYDLPEMEPSRFVGFAGNRIERLSEKRPDDSAFTALELPETRIMILGDHKLLLDYGQEDAPRALFSLEEAHQFVLDLCEPVLLGLQDGTPLVALTATLYPEALPAPFRLQDYRSVYTEGLVPADLLGALAQAAALTAWHESHRFCGRCGTKTEMRAGGAKCLCPQCGAEHFPRTDPVAIMLPVRGEKCILARGPHFVAGSYSCLAGLIEHGETIEAAVRRESFEEMKLAIGRVAYHASQPWPFPYSLMIGCHAEVLSDDFTVDRSELEDGRWFSKAEVRTMLEGTHENGLRVPPCGAIATHLIKAWAYDAG	34821.5	MAFRLYDLPEMEPSRFVGFAGNRIERLSEKRPDDSAFTALELPETRIMILGDHKLLLDYGQEDAPRALFSLEEAHQFVLDLCEPVLLGLQDGTPLVALTATLYPEALPAPFRLQDYRSVYTEGLVPADLLGALAQAAALTAWHESHRFCGRCGTKTEMRAGGAKCLCPQCGAEHFPRTDPVAIMLPVRGEKCILARGPHFVAGSYSCLAGFIEHGETIEAAVRRESFEEMKLAIGRVAYHASQPWPFPYSLMIGCHAEVLSDDFTVDRSELEDGRWFSKAEVRTMLEGTHENGLRVPPCGAIATHLIKAWAYDAG	NZ_CP024715.1_1447344+948	1214.4	34
Oxidoreductase, Gfo/Idh/MocA family	PLF_234_00000901	35674.9	MFRWGVLSTAKIGVTQVIPALAASDNGVVHAIASRDHTRARAVAGRFGAPLAFGSYEELLASKEVDGVYIPLPTSQHIEWTLKAAEAGKHVLCEKPIALCAGDIDQLIEARDRHGVTIAEALMVYYHPQWIKLRALLAEGAIGNLSHVQGVFSYFNVDPGNMRNQPGLGGGALPDIGVYPTVVTRMVTGREPLSVRASVEYDPGFGTDRYANVSARFDGFDLTFYVATQLAGRQCMVFHGDKGFIEVYAPFNTGKYGHGRITLHDASHMQATEWSFGDANHYQLQAQSFVRAARGENVPLFSLENSRANQKFIDAIYSAGRSGVSETV	35674.9	MFRWGVLSTAKIGVTQVIPALAASDNGVVHAIASRDHTRARAVAGRFGAPLAFGSYEELLASKEVDGVYIPLPTSQHIEWTLKAAEAGKHVLCEKPIALCAGDIDQLIEARDRHGVTIAEALMVYYHPQWIKLRALLAEGAIGNLSHVQGVFSYFNVDPGNMRNQPGLGGGALPDIGVYPTVVTRMVTGREPLSVRASVEYDPGFGTDRYANVSARFDGFDLTFYVATQLAGRQCMVFHGDKGFIEVYAPFNTGKYGHGRITLHDASHMQATEWSFGDANHYQLQAQSFVRAARGENVPLFSLENSRANQKFIDAIYSAGRSGVSETV	35644.9	MFRWGVLSTAKIGVTQVIPALAASDNGVVHAIASRDHARARAVAGRFGAPLAFGSYEELLASKEVDGVYIPLPTSQHIEWTLKAAEAGKHVLCEKPIALCAGDIDQLIEARDRHGVTIAEALMVYYHPQWIKLRALLAEGAIGNLSHVQGVFSYFNVDPGNMRNQPGLGGGALPDIGVYPTVVTRMVTGREPLSVRASVEYDPGFGTDRYANVSARFDGFDLTFYVATQLAGRQCMVFHGDKGFIEVYAPFNTGKYGHGRITLHDASHMQATEWSFGDANHYQLQAQSFVRAARGENVPLFSLENSRANQKFIDAIYSAGRSGVSETV	NZ_CP024715.1_1346646+987	-30	-30
Phenylalanyl-tRNA synthetase beta chain (EC 6.1.1.20)	PLF_234_00000905	85987.2	MKFTLSWLKDHLETDATLDEIVEKLTDIGLEVESVDDRAAFRAFTIARVLTATRHPDADKLQVLSVDTGDGKPVQVVCGAPNARAGLVGVLGRPGDYVPGLDVTLSVGKIRGVESFGMMCSERELDFSDEHNGIIDLAENAPVGTSFAAYMGFNDPIIEIGLTPNRADCTGIRGIARDLAAAGLGTLKNTLPDAVKGEGETPVKVILDQDAGNPFCTGFALRMVKGVKNGPSPKWMQQRLKAIGLRPINALVDITNYVTFDQGRPLHVFDAAKVKGNLTVRTARDGETILALDQREYKLNAGMYVIADENGPESIAGIMGGEHSGCDENTVDVLIESALWDPRMIARTGRELGIVTDARYRFERGVDPEMMVPGAEIATKLVLELCGGQPTVLDVVGYK…	85934.2	MKFTLSWLKDHLETDATLDEIVEKLTDIGLEVESVDDRAAFRAFTIARVLTATRHPDADKLQVLSVDTGDGKPVQVVCGAPNARAGLVGVLGRPGDYVPGLDVTLSVGKIRGVESFGMMCSERELELSDEHNGIIDLAENAPVGTSFAAYMGLDDPIIEIGLTPNRADCTGIRGIARDLAAAGLGTLKNTLPDAVKGEGETPVKVILDQDAGNPFCTGFALRMVKGVKNGPSPKWMQQRLKAIGLRPINALVDITNYVTFDQGRPLHVFDAAKVKGNLTVRTARDGETILALDQREYKLNAGMYVIADENGPESIAGIMGGEHSGCDENTVDVLIESALWDPRMIARTGRELGIVTDARYRFERGVDPEMMVPGAEIATKLVLELCGGQPTVLDVVGYK…	85934.2	MKFTLSWLKDHLETDATLDEIVEKLTDIGLEVESVDDRAAFRAFTIARVLTATRHPDADKLQVLSVDTGDGKPVQVVCGAPNARAGLVGVLGRPGDYVPGLDVTLSVGKIRGVESFGMMCSERELELSDEHNGIIDLAENAPVGTSFAAYMGLDDPIIEIGLTPNRADCTGIRGIARDLAAAGLGTLKNTLPDAVKGEGETPVKVILDQDAGNPFCTGFALRMVKGVKNGPSPKWMQQRLKAIGLRPINALVDITNYVTFDQGRPLHVFDAAKVKGNLTVRTARDGETILALDQREYKLNAGMYVIADENGPESIAGIMGGEHSGCDENTVDVLIESALWDPRMIARTGRELGIVTDARYRFERGVDPEMMVPGAEIATKLVLELCGGQPTVLDVVGYK…	NZ_CP024715.1_1344162+2415	-53	0
RND efflux system, membrane fusion protein	PLF_234_00000912	40865.6	MIKRLILAIIFLVVVVGGLIGFNLFRSKMIKDFFANMQQPAQTVSTVTVEPGVWQPGVEAIGTASALNGVDLTVQLDGVLQKINFKANQDVKQGDILLQMEDSIQRADLAAAEAEAVLAQQNLKRADTLRTRGVGAVSNVDTTAMPANAAVALVKKMRATLAQKSVKAPFSGVIGIPKVDIGQYLTPGTVIATLQNIDIMRIDFTVPEQLLATIKLGQTVKVGSNADTLDFTGKIVGIDPKIDPTTRLVSVRAEVDNPDHKLTPGQFVQVRVELPEESNVIALPQTSIVSSLYGDYVYVVRPEQKQESAKASEAAKVQEGQKQVAQQVFIKLGRRSAGNVEVTSGLKPGDIIITAGQNRLSSGVPVKIDNTVNPSGNPADRQ	40796.4	MIKRLILAIIFLVVVVGGLIGFNLFRSKMIKDFFANMQQPAQTVSTVTVEPGVWQPGVEAIGTASALNGVDLTVQLDGVLQKINFKANQDVKQGDILLQMEDSIQRADLAAAEAEAVLAQQNLKRADTLRTRGVGAVSNVDTTASAANAAVALVEKMRATLAQKSVKAPFSGVIGIPKVDIGQYLTPGTVIATLQNIDIMRIDFTVPEQLLATIKLGQTVKVGSNADTLDFTGKIVGIDPKIDPTTRLVSVRAEVDNPDHKLTPGQFVQVRVELPEESNVIALPQTSIVSSLYGDYVYVVRPEQKQESAKASEAAKVQEGQKQVAQQVFIKLGRRSAGNVEVTSGLKPGDIIITAGQNRLSSGVPVKIDNTVNPSGNPADRQ	40796.4	MIKRLILAIIFLVVVVGGLIGFNLFRSKMIKDFFANMQQPAQTVSTVTVEPGVWQPGVEAIGTASALNGVDLTVQLDGVLQKINFKANQDVKQGDILLQMEDSIQRADLAAAEAEAVLAQQNLKRADTLRTRGVGAVSNVDTTASAANAAVALVEKMRATLAQKSVKAPFSGVIGIPKVDIGQYLTPGTVIATLQNIDIMRIDFTVPEQLLATIKLGQTVKVGSNADTLDFTGKIVGIDPKIDPTTRLVSVRAEVDNPDHKLTPGQFVQVRVELPEESNVIALPQTSIVSSLYGDYVYVVRPEQKQESAKASEAAKVQEGQKQVAQQVFIKLGRRSAGNVEVTSGLKPGDIIITAGQNRLSSGVPVKIDNTVNPSGNPADRQ	NZ_CP024715.1_364598-1149	-69.2	0
Uncharacterized inner membrane protein RarD	PLF_234_00000913	34053.1	MISPGGDGMADQAISDTRLSDGSRGFLMALGAYGLWGALPFYLKALSHVPAMEVVSHRVIWSVPVALVLLILLGQFRGILSAVRQPRMLAMAALTAALVTMNWSVYVWAVAHDQVMGAALGYYINPLFNVVLGRLFLGERLTKTQYVAVGLAFVAVVLLTINAGGLPWVSLALPISFGLYGFFRKSLPMPPLQGFTLEVLILCIPALAYVAWLAATEQDHFVAGPVSNITLLLLAGPFTAIPLILYVGGAKLLRYATLGLMQYMTPTMLFFFAIFIFHEPFSTAQLAAFVLIWAGLALYTWSSLSQHGRNRAQA	34053.1	MISPGGDGMADQAISDTRLSDGSRGFLMALGAYGLWGALPFYLKALSHVPAMEVVSHRVIWSVPVALVLLILLGQFRGILSAVRQPRMLAMAALTAALVTMNWSVYVWAVAHDQVMGAALGYYINPLFNVVLGRLFLGERLTKTQYVAVGLAFVAVVLLTINAGGLPWVSLALPISFGLYGFFRKSLPMPPLQGFTLEVLILCIPALAYVAWLAATEQDHFVAGPVSNITLLLLAGPFTAIPLILYVGGAKLLRYATLGLMQYMTPTMLFFFAIFIFHEPFSTAQLAAFVLIWAGLALYTWSSLSQHGRNRAQA	34110.2	MISPGGGDGMADQAISDTRLSDGSRGFLMALGAYGLWGALPFYLKALSHVPAMEVVSHRVIWSVPVALVLLILLGQFRGILSAVRQPRMLAMAALTAALVTMNWSVYVWAVAHDQVMGAALGYYINPLFNVVLGRLFLGERLTKTQYVAVGLAFVAVVLLTINAGGLPWVSLALPISFGLYGFFRKSLPMPPLQGFTLEVLILCIPALAYVAWLAATEQDHFVAGPVSNITLLLLAGPFTAIPLILYVGGAKLLRYATLGLMQYMTPTMLFFFAIFIFHEPFSTAQLAAFVLIWAGLALYTWSSLSQHGRNRAQA	NZ_CP024715.1_2088781+948	57.1	57.1
SAM-dependent methyltransferase, BioC-like	PLF_234_00000916	32218.5	MSAQTNENAIFDRDLMLAFRRRAFQRAEPGADFLLRRVADDLEKRLGAVERRFPVAVDLAGHTGAAAAAIAQTGKADYVLRIERDTEFLQGPFPAIVGDEEALPLKPGSADLIVSLMALHATNDTPGAMVQIARALKPDGLFLAALSGSGTLGELRESLLQAEIELTGGASPRVMPFADVRDVGSLLQRAGFALPVTDVENITVRYDSLFNLMADLRAMGMQNILHGRSRKPVSKRLFLRAAEIYAERFSDPDGRIRATFSIIWLSGWAPHESQQKPLKPGSAKASLAEALKKAEDG	32218.5	MSAQTNENAIFDRDLMLAFRRRAFQRAEPGADFLLRRVADDLEKRLGAVERRFPVAVDLAGHTGAAAAAIAQTGKADYVLRIERDTEFLQGPFPAIVGDEEALPLKPGSADLIVSLMALHATNDTPGAMVQIARALKPDGLFLAALSGSGTLGELRESLLQAEIELTGGASPRVMPFADVRDVGSLLQRAGFALPVTDVENITVRYDSLFNLMADLRAMGMQNILHGRSRKPVSKRLFLRAAEIYAERFSDPDGRIRATFSIIWLSGWAPHESQQKPLKPGSAKASLAEALKKAEDG	32219.5	MSAQTNENAIFDRDLMLAFRRRAFQRAEPGADFLLRRVADDLEERLGAVERRFPVAVDLAGHTGAAAAAIAQTGKADYVLRIERDTEFLQGPFPAIVGDEEALPLKPGSADLIVSLMALHATNDTPGAMVQIARALKPDGLFLAALSGSGTLGELRESLLQAEIELTGGASPRVMPFADVRDVGSLLQRAGFALPVTDVENITVRYDSLFNLMADLRAMGMQNILHGRSRKPVSKRLFLRAAEIYAERFSDPDGRIRATFSIIWLSGWAPHESQQKPLKPGSAKASLAEALKKAEDG	NZ_CP024715.1_1113091+894	1	1
ATP phosphoribosyltransferase (EC 2.4.2.17) => HisGs	PLF_234_00000939	25487.6	MSVTLAFPSKGRLKENTLAVLEKAGYKVVLPDDDRNYRARVEGEDDLDILFLSASEIARKLGYGSVDLGVTGEDLVRETLAHADERVAIEAQLGFGHADVVVAVPEVWRDVTTMADLDDVAADFRQRHGRRLRIATKYWRLTQQFFSQKHGIQVYRIVESLGATEGAPAAGSADMIVDITSTGSTLRANRLKVLEDGIILRSQACLVSARRSHTSRRVEEIAARIRAGLEI	25467.7	MSVTLALPSKGRLKEKTLAVLEKAGYKVVLPDDDRNYRARVEGEDDLDILFLSASEIARKLGYGSVDLGVTGEDLVRETLAHADERVAIEAQLGFGHADVVVAVPEVWRDVTTMADLDDVAADFRQRHGRRLRIATKYWRLTQQFFSQKHGIQVYRIVESLGATEGAPAAGSADMIVDITSTGSTLRANRLKVLEDGIILRSQACLVSARRSHTSRRVEEIAARIRAGLEI	25467.7	MSVTLALPSKGRLKEKTLAVLEKAGYKVVLPDDDRNYRARVEGEDDLDILFLSASEIARKLGYGSVDLGVTGEDLVRETLAHADERVAIEAQLGFGHADVVVAVPEVWRDVTTMADLDDVAADFRQRHGRRLRIATKYWRLTQQFFSQKHGIQVYRIVESLGATEGAPAAGSADMIVDITSTGSTLRANRLKVLEDGIILRSQACLVSARRSHTSRRVEEIAARIRAGLEI	NZ_CP024716.1_175841+696	-19.9	0
Coproporphyrinogen III oxidase, oxygen-independent (EC 1.3.99.22)	PLF_234_00000955	49829.2	MSQTIVEKYGEARLLRYTSYPTAPNFKAEIVPGAYGRWLNSIPDDQDTSLYLHIPFCRSMCWYCGCHTTITEKDQPILDYLDVLHKEIEMIARQRGRSFNLGEIHFGGGTPTIIQPDELVALMAALRDRLGFAGELNAAVEIDPRRMTPEMAAALAYSGITRASLGVQSFDPKVQKAINRIQTAKTTLETVSSLRKNNIQAINFDLIYGLPHQTVASCIETVDIAVEMRPNRFAVFGYAHVPGFKKHQRLIDEKALPDVQARHAQAAAIAERLVEAGYEQIGLDHFALPDDDLSIAQREGRLHRNFQGYTTDACKTLIGIGASAIGRFGNGYHQNIVPPGLYASCVASGELPTAKIYELTAEDRVRADVIEQLMCNFSVNVAAVCAAHGFDPEVLMKQN…	49829.2	MSQTIVEKYGEARLLRYTSYPTAPNFKAEIVPGAYGRWLNSIPDDQDTSLYLHIPFCRSMCWYCGCHTTITEKDQPILDYLDVLHKEIEMIARQRGRSFNLGEIHFGGGTPTIIQPDELVALMAALRDRLGFAGELNAAVEIDPRRMTPEMAAALAYSGITRASLGVQSFDPKVQKAINRIQTAKTTLETVSSLRKNNIQAINFDLIYGLPHQTVASCIETVDIAVEMRPNRFAVFGYAHVPGFKKHQRLIDEKALPDVQARHAQAAAIAERLVEAGYEQIGLDHFALPDDDLSIAQREGRLHRNFQGYTTDACKTLIGIGASAIGRFGNGYHQNIVPPGLYASCVASGELPTAKIYELTAEDRVRADVIEQLMCNFSVNVAAVCAAHGFDPEVLMKQN…	49813.2	MSQTIVEKYGEARLPRYTSYPTAPNFKAEIVPGAYGRWLNSIPDDQDTSLYLHIPFCRSMCWYCGCHTTITEKDQPILDYLDVLHKEIEMIARQRGRSFNLGEIHFGGGTPTIIQPDELVALMAALRDRLGFAGELNAAVEIDPRRMTPEMAAALAYSGITRASLGVQSFDPKVQKAINRIQTAKTTLETVSSLRKNNIQAINFDLIYGLPHQTVASCIETVDIAVEMRPNRFAVFGYAHVPGFKKHQRLIDEKALPDVQARHAQAAAIAERLVEAGYEQIGLDHFALPDDDLSIAQREGRLHRNFQGYTTDACKTLIGIGASAIGRFGNGYHQNIVPPGLYASCVASGELPTAKIYELTAEDRVRADVIEQLMCNFSVNVAAVCAAHGFDPEVLMKQN…	NZ_CP024716.1_1176901-1353	-16	-16
Ferredoxin reductase	PLF_234_00000973	48538.3	MDDRCIIIGAGHAGSQAAVSLRQEGYAGEIILINDETDIPYHKPPLSKSYLKAPEKGSLVLRPESAYRDNNIEMLFGAHVDAVSIAERTVTLGDGRVLPWSELVFATGARARIPDVPGVALEGVVTLRRMEDARRIAAMMPDVRNVVIIGGGFIGLEMAHSAIALGKKTVLIEAAPRVLGRSVAAPVSAHVEARSRAADITLLTGLGVASIEGENGRAIGVTAGDGTFFPADLVVIGTGAVPNVELAAKAGLSIDNGIRVDEHMRTSAPHVYAIGDCASYAHFHAGRHVRLESVQNATDQAKHFARTIVGRETPYREVAWFWSDQGDMKLQTAGLSFDADRHVLSGEPEENAFSVFSFQGRQAGGGRFHQSPGRSYDCASSACGGDQPKRGRYYGWYAA…	45536	MDDRCIIIGAGHAGSQAAVSLRQEGYAGEIILINDETDIPYHKPPLSKSYLKAPEKGSLVLRPESAYRDNNIEMLFGAHVDAVSIAERTVTLGDGRVLPWSELVFATGARARIPDVPGVALEGVVTLRRMEDARRIAAMMPDVRNVVIIGGGFIGLEMAHSAIALGKKTVLIEAAPRVLGRSVAAPVSAHVEARSRAADITLLTGLGVASIEGENGRAIGVTAGDGTFFPADLVVIGTGAVPNVELAAKAGLSIDNGIRVDEHMRTSAPHVYAIGDCASYAHFHAGRHVRLESVQNATDQAKHFARTIVGRETPYREVAWFWSDQGDMKLQTAGLSFDADRHVLSGEPEENAFSVFSFQGRQAGGGRFHQSPGRSYDCASSACGGDQPKRGRYYGWYAA…	47596.2	MDDRCIIIGAGHAGSQAAVSLRQEGYAGEIILINDETDIPYHKPPLSKSYLKAPEKGSLVLRPESAYRDNNIEMLFGAHVDAVSIAERTVTLGDGRVLPWSELVFATGARARIPDVPGVALEGVVTLRRMEDARRIAAMMPDVRNVVIIGGGFIGLEMAHSAIALGKKTVLIEAAPRVLGRSVAAPVSAHVEARSRAADITLLTGLGVASIEGENGRAIGVTAGDGTFFPADLVVIGTGAVPNVELAAKAGLSIDNGIRVDEHMRTSAPHVYAIGDCASYAHFHAGRHVRLESVQNATDQAKHFARTIVGRETPYREVAWFWSDQGDMKLQTAGLSFDADRHVLSGEPEENAFSVFSFQGRQAGGGRFHQSPGRSYDCASSACGGDQPKRGRYYGWYAA…	NZ_CP024716.1_689922-1341	-942.1	2060.2
Galactonate dehydratase (EC 4.2.1.6)	PLF_234_00000978	65117.2	MNKPVTPKTPKLRSRAWFDNPDNVDMTALYLERYMNYGLSQEELQSGRPIIGIAQTGSDLSPCNRHHLELAKRVRDGVREAGGIVIEFPVHPIQETGKRPTAGLDRNLAYLGLVEVLYGYPLDGVVLTIGCDKTTPACLMAAATVNIPAIALSVGPMLNGWFRGERTGSGTIVWKARELLAKGEIDYQGFVKLVASSAPSTGYCNTMGTATTMNSLAEALGMQLPGSAAIPAPYRDRQEVAYLTGRRIVEMVHEDLKPSDILTKEAFINAIRVNSAIGGSTNAPIHLNALARHIGVELTVDDWQKYGEEIPLLVNLQPAGEYLGEDYYHAGGVPAVVNQLMGQGLIHEDAITVNGKTIGENCKNATIEDGNVIKTYDQPLKKHAGFRVLRGNLFSSAIM…	66480.7	MFSNLLPTQDSEMNKPVTPKTPKLRSRAWFDNPDNVDMTALYLERYMNYGLSQEELQSGRPIIGIAQTGSDLSPCNRHHLELAKRVRDGVREAGGIVIEFPVHPIQETGKRPTAGLDRNLAYLGLVEVLYGYPLDGVVLTIGCDKTTPACLMAAATVNIPAIALSVGPMLNGWFRGERTGSGTIVWKARELLAKGEIDYQGFVKLVASSAPSTGYCNTMGTATTMNSLAEALGMQLPGSAAIPAPYRDRQEVAYLTGRRIVEMVHEDLKPSDILTKEAFINAIRVNSAIGGSTNAPIHLNALARHIGVELTVDDWQKYGEEIPLLVNLQPAGEYLGEDYYHAGGVPAVVNQLMGQGLIHEDAITVNGKTIGENCKNATIEDGNVIKTYDQPLKKHAGFR…	65117.2	MNKPVTPKTPKLRSRAWFDNPDNVDMTALYLERYMNYGLSQEELQSGRPIIGIAQTGSDLSPCNRHHLELAKRVRDGVREAGGIVIEFPVHPIQETGKRPTAGLDRNLAYLGLVEVLYGYPLDGVVLTIGCDKTTPACLMAAATVNIPAIALSVGPMLNGWFRGERTGSGTIVWKARELLAKGEIDYQGFVKLVASSAPSTGYCNTMGTATTMNSLAEALGMQLPGSAAIPAPYRDRQEVAYLTGRRIVEMVHEDLKPSDILTKEAFINAIRVNSAIGGSTNAPIHLNALARHIGVELTVDDWQKYGEEIPLLVNLQPAGEYLGEDYYHAGGVPAVVNQLMGQGLIHEDAITVNGKTIGENCKNATIEDGNVIKTYDQPLKKHAGFRVLRGNLFSSAIM…	NZ_CP024716.1_903054-1806	0	-1363.5
Outer membrane and periplasm component of type IV secretion of T-DNA complex, has secretin-like domain, VirB9	PLF_234_00001015	27390.9	MLVRALPGVGARIVFAPGENIEDVASGFTQGWEFKASHNILYLKARSMTLSHSNQSIDMAPEPGKWDTNLMVTTDQRMYDFDLRLMPGRNNQRVAYRVQFRYPAAAAAAAVAAAQKRVVQARMNARPSPVNWNYTMQVGTNSASIAPTLAYDDGRFTYLRFPNNRDFPAAFLVAEDKSESIVNSHIDPSAPDILVLHRVAKQMVLRLGNKVIGIYNESFNPDGVPARDGTTVPRVKRVIKSPGENLQ	31951.1	MKRFLLACILITLASPSWATKIPSGSKYDSRIQYVDYNSGDVVLVRALPGVGARIVFAPGENIEDVASGFTQGWEFKASHNILYLKARSMTLSHSNQSIDMAPEPGKWDTNLMVTTDQRMYDFDLRLMPGRNNQRVAYRVQFRYPAAAAAAAVAAAQKRVVQARMNARPSPVNWNYTMQVGTNSASIAPTLAYDDGRFTYLRFPNNRDFPAAFLVAEDKSESIVNSHIDPSAPDILVLHRVAKQMVLRLGNKVIGIYNESFNPDGVPARDGTTVPGVKRVIKSPGENLQ	31951.1	MKRFLLACILITLASPSWATKIPSGSKYDSRIQYVDYNSGDVVLVRALPGVGARIVFAPGENIEDVASGFTQGWEFKASHNILYLKARSMTLSHSNQSIDMAPEPGKWDTNLMVTTDQRMYDFDLRLMPGRNNQRVAYRVQFRYPAAAAAAAVAAAQKRVVQARMNARPSPVNWNYTMQVGTNSASIAPTLAYDDGRFTYLRFPNNRDFPAAFLVAEDKSESIVNSHIDPSAPDILVLHRVAKQMVLRLGNKVIGIYNESFNPDGVPARDGTTVPGVKRVIKSPGENLQ	NZ_CP024716.1_62399-870	4560.2	0
Phosphate ABC transporter, permease protein PstA (TC 3.A.1.7.1)	PLF_234_00001025	47339.2	MTDTTLNAAAAQPPRRDIGLKRRYAAERRFRLYGILAIAVGVFFLCALLFSVFSKGYTAFWQTTLYLPVKLEQQVIDPGNKHETDPNVLIAANYPLLVRNALAEKLGVARTDRPAMRDIGRFYSDGVRVQLRKMVMDDPSLIGTTQTIPVLAGADIDSAFKGQIDLSVPETNRKVSDRQVGWMKTLSDEGIMKQAFNTGLFTFGASSRPETSGLGVALVGSLYMMLIVLGLSLPIGVAASIYLEEFARKNRFTDMIEVNINNLAAVPSIVFGLLGLAVFINFFGLPRSASLVGGLVLTLMTLPTIIIATRAALRAVPPSIRSAALGLGASKTQMVFHHVLPLAAPGILTGTIIGLAHALGETAPLLLIGMVAFVADVPATPMDPSTARPVQIYMWANEA…	47296.1	MTDTTLNAAAAQPPRRDIGLKRRYAAERRFRLYGILAIAVGVFFLCALLFSVFSKGYTAFWQTTLYLPVKLEQQVIDPGNKHETDPNVLIAANYPLLVRNALAEKLGVARTDRPAMRDIGRFYSDGVRVQLRKMVMDDPSLIGTTQTIPVLAGADIDSAFKGQIDLSVPETNRKVSDRQVGWMKTLSDEGIMKQAFNTGLFTFGASSRPETSGLGVALVGSLYMMLIVLGLSLPIGVAASIYLEEFARKNRFTDMIEVNINNLAAVPSIVFGLLGLAVFINFFGLPRSASLVGGLVLTLMTLPTIIIATRAALRAVPPSIRSAALGLGASKTQMVFHHVLPLAAPGILTGTIIGLAHALGETAPLLLIGMVAFVADVPATPMDPSTALPVQIYMWANEA…	47296.1	MTDTTLNAAAAQPPRRDIGLKRRYAAERRFRLYGILAIAVGVFFLCALLFSVFSKGYTAFWQTTLYLPVKLEQQVIDPGNKHETDPNVLIAANYPLLVRNALAEKLGVARTDRPAMRDIGRFYSDGVRVQLRKMVMDDPSLIGTTQTIPVLAGADIDSAFKGQIDLSVPETNRKVSDRQVGWMKTLSDEGIMKQAFNTGLFTFGASSRPETSGLGVALVGSLYMMLIVLGLSLPIGVAASIYLEEFARKNRFTDMIEVNINNLAAVPSIVFGLLGLAVFINFFGLPRSASLVGGLVLTLMTLPTIIIATRAALRAVPPSIRSAALGLGASKTQMVFHHVLPLAAPGILTGTIIGLAHALGETAPLLLIGMVAFVADVPATPMDPSTALPVQIYMWANEA…	NZ_CP024715.1_1362139+1311	-43.1	0
Predicted erythritol ABC transporter 2, ATP-binding component	PLF_234_00001032	55675.3	MSLAAKIEGKNGDVVLAAQNVAKSYGRIHALKGVNFEIRRGQVTTLFGENGAGKSTLMKVLSGVIQPTLGTIILDGKPVTFNSSTEARDHGISIIHQELSLAPNMNVRDNIFMGREIRTATGVDFAEEERLTRELMKELEEDIDPLTPVEELRLGQQQVVEIARALSVNSRILIMDEPTSALSASEVEVLFKVIRDLTARGVAIVYISHHLEEALQITNHAVVLRDGTMTACAPREEIDLEWIVRNMVGENFDLGSPPTGYEWGDVALSVEDLTVPDPSGSGFSLVDRMSLNVRAGEIVCIYGLMGAGRTELLESVAGRLKSRGGRILLKGQDISGLTIAERIEKGLVLVPEDRQRDGLVQTMTVGKNLSLASIAEMTRGIFTSRKREKRIVDQSIRNV…	55645.3	MSLAAKIEGKNGDVVLAAQNVAKSYGRIHALKGVNFEIRRGQVTTLFGENGAGKSTLMKVLSGVIQPTLGTIILDGKPVTFNSSTEARDHGISIIHQELSLAPNMNVRDNIFMGREIRTATGVDFAEEERLTRELMKELEEDIDPLTPVEELRLGQQQVVEIARALSVNSRILIMDEPTSALSASEVEVLFKVIRDLTARGVAIVYISHHLEEALQITNHAVVLRDGTMTACAPREEIDLEWIVRNMVGENFDLGSPPTGYEWGDVALSVEDLTVPDPSGSGFSLVDRMSLNVRAGEIVCIYGLMGAGRTELLESVAGRLKSRGGRILLKGQDISGLTIAERIEKGLVLVPEDRQRDGLVQTMTVGKNLSLASIAEMTRGIFTSRKREKRIVDQSIRNV…	55645.3	MSLAAKIEGKNGDVVLAAQNVAKSYGRIHALKGVNFEIRRGQVTTLFGENGAGKSTLMKVLSGVIQPTLGTIILDGKPVTFNSSTEARDHGISIIHQELSLAPNMNVRDNIFMGREIRTATGVDFAEEERLTRELMKELEEDIDPLTPVEELRLGQQQVVEIARALSVNSRILIMDEPTSALSASEVEVLFKVIRDLTARGVAIVYISHHLEEALQITNHAVVLRDGTMTACAPREEIDLEWIVRNMVGENFDLGSPPTGYEWGDVALSVEDLTVPDPSGSGFSLVDRMSLNVRAGEIVCIYGLMGAGRTELLESVAGRLKSRGGRILLKGQDISGLTIAERIEKGLVLVPEDRQRDGLVQTMTVGKNLSLASIAEMTRGIFTSRKREKRIVDQSIRNV…	NZ_CP024716.1_821253-1545	-30	0
Protein translocase subunit SecA	PLF_234_00001034	102840	MVSFGGLARKIFGSSNDRRVKTLRQRAEQITALEKNYENLTDEQLQAKTAEFRAALAEGKSLDSLLPDAFATAREAAKRVLGMRPFDVQLIGGMVLHERGIAEMRTGEGKTLMATLPVYLNALEGKGVHVVTVNDYLATRDAETMGRLYNFLGLTVGVIKHGLDDDERRAAYACDITYGTNNELGFDYLRDNMKYERAQMVQRPHNYAIVDEVDSILIDEARTPLIISGPLEDRSDFYNLIDTFIPPLAEEDYEVDEKQKTAIFTEVGTEKVEKLLEAAGHLKGESLYDIENVAVVHHLNNALRAHKLFQRDKDYIVRNDEIVIIDEFTGRMMPGRRYSEGLHQALEAKEHVTIQPENQTLASITFQNYFRMYNKLSGMTGTAATEAEEFGNIYGLEVL…	102840	MVSFGGLARKIFGSSNDRRVKTLRQRAEQITALEKNYENLTDEQLQAKTAEFRAALAEGKSLDSLLPDAFATAREAAKRVLGMRPFDVQLIGGMVLHERGIAEMRTGEGKTLMATLPVYLNALEGKGVHVVTVNDYLATRDAETMGRLYNFLGLTVGVIKHGLDDDERRAAYACDITYGTNNELGFDYLRDNMKYERAQMVQRPHNYAIVDEVDSILIDEARTPLIISGPLEDRSDFYNLIDTFIPPLAEEDYEVDEKQKTAIFTEVGTEKVEKLLEAAGHLKGESLYDIENVAVVHHLNNALRAHKLFQRDKDYIVRNDEIVIIDEFTGRMMPGRRYSEGLHQALEAKEHVTIQPENQTLASITFQNYFRMYNKLSGMTGTAATEAEEFGNIYGLEVL…	102821	MVSFGGLARKIFGSSNDRRVKTLRQRAEQITALEKNYENLTDEQLQAKTAEFRAALAEGKSLDSLLPDAFATAREAAKRVLGMRPFDVQLIGGMVLHERGIAEMRTGEGKTLMATLPVYLNALEGKGVHVVTVNDYLATRDAETMGRLYNFLGLTVGVIKHGLDDDERRAAYACDITYGTNNELGFDYLRDNMKYERAQMVQRPHNYAIVDEVDSILIDEARTPLIISGPLEDRSDFYNLIDTFIPPLAEEDYEVDEKQKTAIFTEVGTEKVEKLLEAAGHLKGESLYDIENVAVVHHLNNALRAHKLFQRDKDYIVRNDEIVIIDEFTGRMMPGRRYSEGLHQALEAKEHVTIQPENQTLASITFQNYFRMYNKLSGMTGTAATEAEEFGNIYGLEVL…	NZ_CP024715.1_1172941+2721	-19	-19
Putative permease often clustered with de novo purine synthesis	PLF_234_00001037	44929.5	MVKKPTPARQTVTKTIRQSETIGRNGDIHVNVEVESFSGASVRRQAGFWLGAMAFFVLFLVVFSSVLLPFVAGMALAYFLDPVADRLEKVGLSRLAASIVILLIFLMILIIGLMIVVPILATQLADFISNLPGYITQLQSLLANRDSEWLKKYIGIDSTVIQQNLSSLLQQGAGFLSTLLQSLWNSGKSLIDIAGLFVVTPVVAFYMLLDWDRMVNSIDSWVPRKQLHTVRRIAREMNAAVAGFIRGQGTLCLILGTYYAIGLTLTGLNFGLLIGFFAGLISFIPYIGSFVGLALAIGVALVQFWPDWIMVCTVAAVFFLGQFIEGNILQPKLVGSSVGLHPVWLMFALFAFGSLFGFTGMLVAVPAAAAVGVLVRFALNSYLRSPMYDPANHRSNPDA…	44929.5	MVKKPTPARQTVTKTIRQSETIGRNGDIHVNVEVESFSGASVRRQAGFWLGAMAFFVLFLVVFSSVLLPFVAGMALAYFLDPVADRLEKVGLSRLAASIVILLIFLMILIIGLMIVVPILATQLADFISNLPGYITQLQSLLANRDSEWLKKYIGIDSTVIQQNLSSLLQQGAGFLSTLLQSLWNSGKSLIDIAGLFVVTPVVAFYMLLDWDRMVNSIDSWVPRKQLHTVRRIAREMNAAVAGFIRGQGTLCLILGTYYAIGLTLTGLNFGLLIGFFAGLISFIPYIGSFVGLALAIGVALVQFWPDWIMVCTVAAVFFLGQFIEGNILQPKLVGSSVGLHPVWLMFALFAFGSLFGFTGMLVAVPAAAAVGVLVRFALNSYLRSPMYDPANHRSNPDA…	41470.6	VEVESFSGASVRRQAGFWLGAMAFFVLFLVVFSSVLLPFVAGMALAYFLDPVADRLEKVGLSRLAASIVILLIFLMILIIGLMIVVPILATQLADFISNLPGYITQLQSLLANRDSEWLKKYIGIDSTVIQQNLSSLLQQGAGFLSTLLQSLWNSGKSLIDIAGLFVVTPVVAFYMLLDWDRMVNSIDSWVPRKQLHTVRRIAREMNAAVAGFIRGQGTLCLILGTYYAIGLTLTGLNFGLLIGFFAGLISFIPYIGSFVGLALAIGVALVQFWPDWIMVCTVAAVFFLGQFIEGNILQPKLVGSSVGLHPVWLMFALFAFGSLFGFTGMLVAVPAAAAVGVLVRFALNSYLRSPMYDPANHRSNPDAGPLIEAGDNTGREK	NZ_CP024715.1_1+1149	-3458.9	-3458.9
5,10-methylenetetrahydrofolate reductase (EC 1.5.1.20)	PLF_234_00001088	30582.4	MEQRLWETVTRLAPLQPDFVSVTYGAGGSTRERTVRTVARILKETDIKPAAHLTCVDATREDVDRVAREFAALGVNRFVALRGDPANGIGEKYVPTPGGYQNGAELVGGLRNIADFDISVSAYPEKHPESPDFATDIDMLKRKVDNGATRAITQFFFENDLYERYVERVRRAGIYIPIVPGVLPVHNFKQVRNFCARSATHIPAWLAERFDGLDNDPQTHQLVAAAIAAEQVMDLIERGVQDFHFYTMNRADLPFAICHMIGIRPKTQAALEVA	33891.1	MGFYGLSCRPDVGQTTRVSFEFFPPKTEEMEQRLWETVTRLAPLQPDFVSVTYGAGGSTRERTVRTVARILKETDIKPAAHLTCVDATREDVDRVAREFAALGVNRFVALRGDPANGIGEKYVPTPGGYQNGAELVGGLRNIADFDISVSAYPEKHPESPDFATDIDMLKRKVDNGATRAITQFFFENDLYERYVERVRRAGIYIPIVPGVLPVHNFKQVRNFCARSATHIPAWLAERFDGLDNDPQTHQLVAAAIAAEQVMDLIERGVQDFHFYTMNRADLPFAICHMIGIRPKTQAALEVA	33891.1	MGFYGLSCRPDVGQTTRVSFEFFPPKTEEMEQRLWETVTRLAPLQPDFVSVTYGAGGSTRERTVRTVARILKETDIKPAAHLTCVDATREDVDRVAREFAALGVNRFVALRGDPANGIGEKYVPTPGGYQNGAELVGGLRNIADFDISVSAYPEKHPESPDFATDIDMLKRKVDNGATRAITQFFFENDLYERYVERVRRAGIYIPIVPGVLPVHNFKQVRNFCARSATHIPAWLAERFDGLDNDPQTHQLVAAAIAAEQVMDLIERGVQDFHFYTMNRADLPFAICHMIGIRPKTQAALEVA	NZ_CP024715.1_709893-912	3308.7	0
ATP-dependent protease subunit HslV (EC 3.4.25.2)	PLF_234_00001096	19838.6	MIEHNPTTIYGTTIVTVRKDGKVVIAGDGQVSLGNTVMKGNARKVRRIGKGNVIAGFAGATADAFTLLERLEAKLEQYPDQLMRASVELTKDWRTDRYLRKLEAMMLVADSKVTLALTGTGDVLEPEQGVMAIGSGGNYALAAARALIETDKSAEEIARKAMNIAADICIYTNHNIIVESLDAQ	19838.6	MIEHNPTTIYGTTIVTVRKDGKVVIAGDGQVSLGNTVMKGNARKVRRIGKGNVIAGFAGATADAFTLLERLEAKLEQYPDQLMRASVELTKDWRTDRYLRKLEAMMLVADSKVTLALTGTGDVLEPEQGVMAIGSGGNYALAAARALIETDKSAEEIARKAMNIAADICIYTNHNIIVESLDAQ	19808.6	MIEHNPTTIYGTTIVTVRKDGKVVIAGDGQVSLGNTVMKGNARKVRRIGKGNVIAGFAGATADAFTLLERLEAKLEQYPDQLMRASVELAKDWRTDRYLRKLEAMMLVADSKVTLALTGTGDVLEPEQGVMAIGSGGNYALAAARALIETDKSAEEIARKAMNIAADICIYTNHNIIVESLDAQ	NZ_CP024715.1_1303545-555	-30	-30
Acetyl-CoA synthetase (EC 6.2.1.1)	PLF_234_00001097	75064.2	MHYAMPDGSIWLQMLKEEIMSEKLYPVLPEAKKNTLIDNETYLEWYEESVSDPDGFWAKHGRRIDWFKPFTKVKNTDFNGDVTIKWYEDGVTNVSYNCIDRHLKSRGDKVAIIWEGDNPYIDKKITYRELYENVCRMANVLKKHGVKKGDRVTIYLPMIPEAAYAMLACARIGAVHSVVFAGFSPEALAGRIVDCESTFVITADEGVRGGKPVALKENTDTAIDIAAKQYVMVNKVLVVRRTGGKVSWGRGRDLWYHQEVASVEPHCEPEPMNAEDPLFILYTSGSTGKPKGVLHTTGGYLVYASMTHQYVFDYHDGEIYWCTADVGWVTGHSYIVYGPLANGATTLMFEGVPNFPDQGRFWEVVDKHHVNIFYTAPTALRALMGAGDEFVTRSSRSTL…	77165.6	MALCVGAASSGWRKPGNLFWVHYAMPDGSIWLQMLKEEIMSEKLYPVLPEAKKNTLIDNETYLEWYEESVSDPDGFWAKHGRRIDWFKPFTKVKNTDFNGDVTIKWYEDGVTNVSYNCIDRHLKSRGDKVAIIWEGDNPYIDKKITYRELYENVCRMANVLKKHGVKKGDRVTIYLPMIPEAAYAMLACARIGAVHSVVFAGFSPEALAGRIVDCESTFVITADEGVRGGKPVALKENTDTAIDIAAKQYVMVNKVLVVRRTGGKVSWGRGRDLWYHQEVASVEPHCEPEPMNAEDPLFILYTSGSTGKPKGVLHTTGGYLVYASMTHQYVFDYHDGEIYWCTADVGWVTGHSYIVYGPLANGATTLMFEGVPNFPDQGRFWEVVDKHHVNIFYTAPTA…	75064.2	MHYAMPDGSIWLQMLKEEIMSEKLYPVLPEAKKNTLIDNETYLEWYEESVSDPDGFWAKHGRRIDWFKPFTKVKNTDFNGDVTIKWYEDGVTNVSYNCIDRHLKSRGDKVAIIWEGDNPYIDKKITYRELYENVCRMANVLKKHGVKKGDRVTIYLPMIPEAAYAMLACARIGAVHSVVFAGFSPEALAGRIVDCESTFVITADEGVRGGKPVALKENTDTAIDIAAKQYVMVNKVLVVRRTGGKVSWGRGRDLWYHQEVASVEPHCEPEPMNAEDPLFILYTSGSTGKPKGVLHTTGGYLVYASMTHQYVFDYHDGEIYWCTADVGWVTGHSYIVYGPLANGATTLMFEGVPNFPDQGRFWEVVDKHHVNIFYTAPTALRALMGAGDEFVTRSSRSTL…	NZ_CP024715.1_1038989+2013	0	-2101.4
Acetylspermidine deacetylase (EC 3.5.1.48); Deacetylases, including yeast histone deacetylase and acetoin utilization protein	PLF_234_00001098	35512.5	MLYSGCMTTRLYWHPIYLEHLTPPGHPERPDRIRALMSELEGPDFYRLDRVEAPHAGEAAILLAHPEEHLEAVRSKIPEPVEDGEASQPIVKLDGDTYVSPKSMDAALTAIGAAMAAVDDVMSGAADNVFVASRPPGHHAERSRAMGFCVFNNIAIAARHAQRHHGLERIAIVDWDVHHGNGTQDIFKDDPGVMFCSTHQFPLYPGSGDKHETGVGNIVNAPLSPNTGSREFREAFNSRILPALDNFRPDLILISAGFDAHFRDPLAEINLDESDFDWATGKLMERAERFCDHRLVSVLEGGYDLEGLSQSASVHITRLLKG	35512.5	MLYSGCMTTRLYWHPIYLEHLTPPGHPERPDRIRALMSELEGPDFYRLDRVEAPHAGEAAILLAHPEEHLEAVRSKIPEPVEDGEASQPIVKLDGDTYVSPKSMDAALTAIGAAMAAVDDVMSGAADNVFVASRPPGHHAERSRAMGFCVFNNIAIAARHAQRHHGLERIAIVDWDVHHGNGTQDIFKDDPGVMFCSTHQFPLYPGSGDKHETGVGNIVNAPLSPNTGSREFREAFNSRILPALDNFRPDLILISAGFDAHFRDPLAEINLDESDFDWATGKLMERAERFCDHRLVSVLEGGYDLEGLSQSASVHITRLLKG	35511.6	MLYSGCMTTRLYWHPIYLEHLTPPGHPERPDRIRALMSELEGPDFYRLDRVEAPHAGEAAILLAHPEEHLEAVRSKIPEPVEDGEASQPIVKLDGDTYVSPKSMDAALTAIGAAMAAVDDVMSGAADNVFVASRPPGHHAERSRAMGFCVFNNIAIAARHAQRHHGLERIAIVDWDVHHGNGTQDIFKDDPGVMFCSTHQFPLYPGSGDKHETGVGNIVNAPLSPNTGSREFREAFNSRILPALDNFRPDLILISAGFDAHFRDPLAEINLDESDFDWATGKLMKRAERFCDHRLVSVLEGGYDLEGLSQSASVHITRLLKG	NZ_CP024715.1_1857469+969	-0.9	-0.9
Aspartyl-tRNA(Asn) amidotransferase subunit B (EC 6.3.5.6) @ Glutamyl-tRNA(Gln) amidotransferase subunit B (EC 6.3.5.7)	PLF_234_00001107	54713.5	MSIIDTRTPEPKRFISGATGDWEVVIGMEVHAQVTSESKLFSGASTAFGAEPNSNVSLVDAAMPGMLPVINLECVRQAVRTGIGLNAQINLKSVFDRKNYFYPDLPQGYQISQFKQPIVGEGKIMISVGPDNKGQFEDVEIGIERLHLEQDAGKSMHDQHPTMSYVDLNRSGVALMEIVSKPDLRSSDEARAYLTKLRTIVRYLGTCDGNMDEGSMRADVNVSVRRPGGEFGTRCEIKNVNSIRFVGQAIEYEARRQIAILEDGGVIDQETRLFDPVKGETRSMRSKEEAHDYRYFPDPDLLPLEFDQAFVDALAAKLPELPDVKKQRLVETLGISVYDASILVTEKAIADYYEAVAEGRDGKAAANWVINDLLGALNKAGKDIEESPISPAQLGAIID…	54713.5	MSIIDTRTPEPKRFISGATGDWEVVIGMEVHAQVTSESKLFSGASTAFGAEPNSNVSLVDAAMPGMLPVINLECVRQAVRTGIGLNAQINLKSVFDRKNYFYPDLPQGYQISQFKQPIVGEGKIMISVGPDNKGQFEDVEIGIERLHLEQDAGKSMHDQHPTMSYVDLNRSGVALMEIVSKPDLRSSDEARAYLTKLRTIVRYLGTCDGNMDEGSMRADVNVSVRRPGGEFGTRCEIKNVNSIRFVGQAIEYEARRQIAILEDGGVIDQETRLFDPVKGETRSMRSKEEAHDYRYFPDPDLLPLEFDQAFVDALAAKLPELPDVKKQRLVETLGISVYDASILVTEKAIADYYEAVAEGRDGKAAANWVINDLLGALNKAGKDIEESPISPAQLGAIID…	54725.6	MSIIDTRTPEPKRFISGATGDWEVVIGMEVHAQVTSESKLFSGASTAFGAEPNSNVSLVDAAMPGMLPVINLECVRQAVRTGIGLNAQINLKSVFDRKNYFYPDLPQGYQISQFKQPIVGEGKIMISVGPDNKGQFEDVEIGIERLHLEQDAGKSMHDQHPTMSYVDLNRSGVALMEIVSKPDLRSSDEARAYLIKLRTIVRYLGTCDGNMDEGSMRADVNVSVRRPGGEFGTRCEIKNVNSIRFVGQAIEYEARRQIAILEDGGVIDQETRLFDPVKGETRSMRSKEEAHDYRYFPDPDLLPLEFDQAFVDALAAKLPELPDVKKQRLVETLGISVYDASILVTEKAIADYYEAVAEGRDGKAAANWVINDLLGALNKAGKDIEESPISPAQLGAIID…	NZ_CP024715.1_175852+1503	12.1	12.1
Cell division protein FtsZ	PLF_234_00001114	56971.2	MTINLQKPDITELKPRITVFGVGGGGGNAVNNMINAGLRGVDFVVANTDAQALTMSKSDRIIQLGAAVTEGLGAGSQPEVGRAAAEECIDEIVDHLNGTHMCFVTAGMGGGTGTGAAPVVARAARERGILTVGVVTKPFHFEGARRMKTADLGIEELQKNVDTLIVIPNQNLFRIANDKTTFADAFAMADQVLYSGVACITDLMVKEGLINLDFADVRSVMREMGKAMMGTGEASGEGRAMAAAEAAIANPLLDETSMRGAKGLLISITGGRDMTLFEVDEAATRIREEVDPEANIILGATFDEGLEGVIRVSVVATGIDKQQGDAAPAPLEFRQPVKPTAAQAKPMAPHGALRPPVAEQPRQADPVAQVIQAAEAEMPVAPAASAASAEPEFRPQSRI…	60628.2	MTINLQKPDITELKPRITVFGVGGGGGNAVNNMINAGLRGVDFVVANTDAQALTMSKSDRIIQLGAAVTEGLGAGSQPEVGRAAAEECIDEIVDHLNGTHMCFVTAGMGGGTGTGAAPVVARAARERGILTVGVVTKPFHFEGARRMKTADLGIEELQKNVDTLIVIPNQNLFRIANDKTTFADAFAMADQVLYSGVACITDLMVKEGLINLDFADVRSVMREMGKAMMGTGEASGEGRAMAAAEAAIANPLLDETSMRGAKGLLISITGGRDMTLFEVDEAATRIREEVDPEANIILGATFDEGLEGVIRVSVVATGIDKQQGDAAPAPLEFRQPVKPTAAQAKPMAPHGALRPPVAEQPRQADPVAQVIQAAEAEMPVAPAASAASAEPEFRPQSRI…	60628.2	MTINLQKPDITELKPRITVFGVGGGGGNAVNNMINAGLRGVDFVVANTDAQALTMSKSDRIIQLGAAVTEGLGAGSQPEVGRAAAEECIDEIVDHLNGTHMCFVTAGMGGGTGTGAAPVVARAARERGILTVGVVTKPFHFEGARRMKTADLGIEELQKNVDTLIVIPNQNLFRIANDKTTFADAFAMADQVLYSGVACITDLMVKEGLINLDFADVRSVMREMGKAMMGTGEASGEGRAMAAAEAAIANPLLDETSMRGAKGLLISITGGRDMTLFEVDEAATRIREEVDPEANIILGATFDEGLEGVIRVSVVATGIDKQQGDAAPAPLEFRQPVKPTAAQAKPMAPHGALRPPVAEQPRQADPVAQVIQAAEAEMPVAPAASAASAEPEFRPQSRI…	NZ_CP024715.1_682324-1701	3657	0
Chromosome (plasmid) partitioning protein ParB	PLF_234_00001118	32550.5	MNDDPSKKRLGRGLAALIGEIDRPVEERKAPVPIERNIPIEFVTRNPRNPRRMFSETELEDLAQSIKEHGVVQPIVVRPAPGQPDRFELIAGERRWLASQRAGVDTIPVIVRDVDDRVALEIAIIENVQRADLNSVEEAMGYQQLIDNHDYTQNDLAQVIGKSRSHVANTLRLLKLPQRVQDFIVDGALSAGHARSLITTENPTALAERIVKEGLSVRQVEALVQAEARGGSEAKPGKAAPAEKDADTKALEKLLSDVTGMKVEINHRERGGDVKIHYSSLEQLDEICRRLQS	32550.5	MNDDPSKKRLGRGLAALIGEIDRPVEERKAPVPIERNIPIEFVTRNPRNPRRMFSETELEDLAQSIKEHGVVQPIVVRPAPGQPDRFELIAGERRWLASQRAGVDTIPVIVRDVDDRVALEIAIIENVQRADLNSVEEAMGYQQLIDNHDYTQNDLAQVIGKSRSHVANTLRLLKLPQRVQDFIVDGALSAGHARSLITTENPTALAERIVKEGLSVRQVEALVQAEARGGSEAKPGKAAPAEKDADTKALEKLLSDVTGMKVEINHRERGGDVKIHYSSLEQLDEICRRLQS	32569.6	MNDDPSKKRLGRGLAALIGEIDRPVEERKAPVPIERNIPIEFVTRNPRNPRRMFSETELEDLAQSIKEHGVVQPIVVRPAPGQPDRFELIAGERRWLASQRAGVDTIPVIVRDVDDRVALEIAIIENVQRADLNSVEEAMGYQQLIDNHDYTQNDLAQVIGKSRSHVANTLRLLKLPQRVQDFIVDGALSAGHARSLITTENPTALAERIVKEGLSVRQVEALVQAEARGGSEAKPGKAAPAEKDADTKALEKLLSDVTGMKVEINHRERGGDVKIRYSSLEQLDEICRRLQS	NZ_CP024715.1_1281775-882	19.1	19.1
Cytochrome P450	PLF_234_00001126	43338.1	MTSPTERPKQDWDPRSEAVLSDQIGAYDAMRHQCPVAHSDYLGWSLFSYDDVVRVLDDHETFSSVVSAHLSVPSGMDPPQHTAFRQLVERYFEPERIKAFEPICREISKKLVCELPRDAEIDLVTQFAQLYAVRIQCAFLGWPDSLQGPLLDWVHKNHAATLARDTKAMAAIALEFDEYIRDLLDERRKLGADAPDDVTTRLLRDRIDRRNLTHEEIVSILRNWTVGELGTITACVGILCHYLAKSQQTQALMRGGPDLLPAAIDEILRLHAPLISNRRVTTRAVVVGGREIPAGEKITLMWASANRDEAVFDKPDELRLNRDPALNLLYGRGIHVCPGAELARAGLRILMEELLGQTRKLDLVPGSVPALAVYPASGFSRLPARIS	43338.1	MTSPTERPKQDWDPRSEAVLSDQIGAYDAMRHQCPVAHSDYLGWSLFSYDDVVRVLDDHETFSSVVSAHLSVPSGMDPPQHTAFRQLVERYFEPERIKAFEPICREISKKLVCELPRDAEIDLVTQFAQLYAVRIQCAFLGWPDSLQGPLLDWVHKNHAATLARDTKAMAAIALEFDEYIRDLLDERRKLGADAPDDVTTRLLRDRIDRRNLTHEEIVSILRNWTVGELGTITACVGILCHYLAKSQQTQALMRGGPDLLPAAIDEILRLHAPLISNRRVTTRAVVVGGREIPAGEKITLMWASANRDEAVFDKPDELRLNRDPALNLLYGRGIHVCPGAELARAGLRILMEELLGQTRKLDLVPGSVPALAVYPASGFSRLPARIS	43410.2	MTSPTERPKQDWDPRSEAVLSDQIGAYDAMRHQCPVAHSDYLGWSLFSYDDVVRVLDDHETFSSVVSAHLSVPSGMDPPQHTAFRQLVERYFEPERIKAFEPICREISKKLVCELPRDAEIDLVTQFAQLYAVRIQCAFLGWPDSLQGPLLDWVHKNHAATLARDTKAMAAIALEFDEYIRDLLDERRKLGADAPDDVTTRLLRDRIDRRNLTHEEIVSILRNWTVGELGTITACVGILCHYLAKSQQTQALMRGGPDLLPAAIDEILRLHAPLISNRRVTTRAVVVGGREIPAGEKITLMWASANRDEAVFDKPDELRLNRDPALNLLYGRGIHVCPGAELARAELRILMEELLGQTRKLDLVPGSVPALAVYPASGFSRLPARIS	NZ_CP024716.1_352951+1164	72.1	72.1
Tetrapartite efflux system, membrane fusion component FusE-like	PLF_234_00001152	31488.5	MKKLLAHSGRVFLTLVMVVMAGLLGWHLWDYYMNAPWTRDGKIRADVVRIAPDVSGLVSEVLVHDNQTVHKGDVIFRIDQARYKLALQTAEAKADSSKAALDMANRDLVRYRQLNDTTVTRQKLEQVETAAQQAEAAHRQAELDRDLAALNMERKAPVNGVITNFSLQPGDYVSAGSAVTALVDTDSYYVSGYFEENKLERIHIGDPVVVDVMGSKVQLKGKVEGIAGGIEDRERSDSQSLLANVSPTFNWVRLAQRVPVRVKLEDVPQGIHLVAGRTVSVSVVD	31488.5	MKKLLAHSGRVFLTLVMVVMAGLLGWHLWDYYMNAPWTRDGKIRADVVRIAPDVSGLVSEVLVHDNQTVHKGDVIFRIDQARYKLALQTAEAKADSSKAALDMANRDLVRYRQLNDTTVTRQKLEQVETAAQQAEAAHRQAELDRDLAALNMERKAPVNGVITNFSLQPGDYVSAGSAVTALVDTDSYYVSGYFEENKLERIHIGDPVVVDVMGSKVQLKGKVEGIAGGIEDRERSDSQSLLANVSPTFNWVRLAQRVPVRVKLEDVPQGIHLVAGRTVSVSVVD	31775.8	MKKLLAHSGRVFLTLVMVVMAGLLGWHLWDYYMNAPWTRDGKIRADVVRIAPDVSGLVSEVLVHDNQTVHKGDVIFRIDQARYKLALQTAEAKADSSKAALDMANRDLVRYRQLNDTTVTRQKLEQVETAAQQAEAAHRQAELDRDLAALNMERSSIKAPVNGVITNFSLQPGDYVSAGSAVTALVDTDSYYVSGYFEENKLERIHIGDPVVVDVMGSKVQLKGKVEGIAGGIEDRERSDSQSLLANVSPTFNWVRLAQRVPVRVKLEDVPQGIHLVAGRTVSVSVVD	NZ_CP024716.1_713584-867	287.3	287.3
LSU ribosomal protein L24p (L26e)	PLF_234_00001168	11207.9	MQKIRKGDSVVVLSGKDKGRKGEVLKVMPKDEQALVSGINIVKRHQRQTQTQEAGIISKEAPIHLSNLAIADPKDGKPTRVGFRVEDGKKVRVAKRSGALIDG	11207.9	MQKIRKGDSVVVLSGKDKGRKGEVLKVMPKDEQALVSGINIVKRHQRQTQTQEAGIISKEAPIHLSNLAIADPKDGKPTRVGFRVEDGKKVRVAKRSGALIDG	11177.8	MQKIRKGDSVVVLSGKDKGRKGEVLKVTPKDEQALVSGINIVKRHQRQTQTQEAGIISKEAPIHLSNLAIADPKDGKPTRVGFRVEDGKKVRVAKRSGALIDG	NZ_CP024715.1_495490-312	-30.1	-30.1
Transporter, LysE family	PLF_234_00001171	23158.4	MHPYLFELASLMAIFVFAIVSPGADLAMVIRQSLLHGRREAIITSFGIGTALMMHVTYTVLGLGLIISRSIYLFNIVKWCGVANLVYIGFKALRAGTTKIEAGPDLKEPRRKQGFAKAFGLGFAANALNPKAVFFFLSIFSTVVHVHTPTEVKLGYGVVMATALISWFVGVSFFMTTPKMRAAFSRASKWIDRTSGVVFIALGLKLATEKAM	23158.4	MHPYLFELASLMAIFVFAIVSPGADLAMVIRQSLLHGRREAIITSFGIGTALMMHVTYTVLGLGLIISRSIYLFNIVKWCGVANLVYIGFKALRAGTTKIEAGPDLKEPRRKQGFAKAFGLGFAANALNPKAVFFFLSIFSTVVHVHTPTEVKLGYGVVMATALISWFVGVSFFMTTPKMRAAFSRASKWIDRTSGVVFIALGLKLATEKAM	23207.5	MHPYLFELASLMAIFVFAIVSPGADLAMVIRQSLLHGRREAIITSFGIGTALMMHVTYTVLGLGLIISRSIYLFNIVKWCGVAYLVYIGFKALRAGTTKIEAGPDLKEPRRKQGFAKAFGLGFAANALNPKAVFFFLSIFSTVVHVHTPTEVKLGYGVVMATALISWFVGVSFFMTTPKMRAAFSRASKWIDRTSGVVFIALGLKLATEKAM	NZ_CP024715.1_1151733-639	49.1	49.1
Na(+) H(+) antiporter subunit D	PLF_234_00001189	57158	MDWKTHLVVAPIVLPLVTAAVLLLFDERRRRLKMAISFVSMVCLIALAITLVGMASEKAPEAIVYLIGNWPAPFGIVLVLDRLAALMLVLASLLGLAALSFSFASWHKASPHFHTIFQLLLMGLNGAFLTGDLFNLFVFFEVMLAASYGLALHGSGPARVKAGMHYIAVNLVASSLFLIGVSLIYGVTGTLNMADLAQRISHVAAQDRMLLEAGAAVLGVAFLIKAGMWPLNFWLAPAYTAAAAPVAAVFAIMSKVGIYVLLRLSPLMFGISAGSSYGFGNDWLYFGGMITLAFGLIGVVASQAMGRLASYSILVSTGTLLAAIGSGNTAMPGAALFYMVSSTLAIAAFFLLIELVERGQDAAANVLAVTMEAYGDDEEEEDEEEVGTVLPATLAILGT…	57147.9	MDWKTHLVVAPIVLPLVTAAVLLLFDERRRRLKMAISFVSMVCLIALAITLVGMASEKAPEAIVYLIGNWPAPFGIVLVLDRLAALMLVLASLLGLAALSFSFASWHKASPHFHTIFQLLLMGLNGAFLTGDLFNLFVFFEVMLAASYGLALHGSGPARVKAGMHYIAVNLVASSLFLIGVSLIYGVTGTLNMADLAQRISHVAAQDRMLLEAGAAVLGVAFLIKAGMWPLNFWLAPAYTAAAAPVAAVFAIMSKVGIYVLLRLSPLMFGISAGSSYGFGNDWLYFGGMITLAFGLIGVVASQAMGRLASYSILVSSGTLLAAIGSGNTAMTGAALFYMVSSTLAIAAFFLLIELVERGQDAAANVLAVTMEAYGDDEEEEDEEEVGTVLPATLAILGT…	57147.9	MDWKTHLVVAPIVLPLVTAAVLLLFDERRRRLKMAISFVSMVCLIALAITLVGMASEKAPEAIVYLIGNWPAPFGIVLVLDRLAALMLVLASLLGLAALSFSFASWHKASPHFHTIFQLLLMGLNGAFLTGDLFNLFVFFEVMLAASYGLALHGSGPARVKAGMHYIAVNLVASSLFLIGVSLIYGVTGTLNMADLAQRISHVAAQDRMLLEAGAAVLGVAFLIKAGMWPLNFWLAPAYTAAAAPVAAVFAIMSKVGIYVLLRLSPLMFGISAGSSYGFGNDWLYFGGMITLAFGLIGVVASQAMGRLASYSILVSSGTLLAAIGSGNTAMTGAALFYMVSSTLAIAAFFLLIELVERGQDAAANVLAVTMEAYGDDEEEEDEEEVGTVLPATLAILGT…	NZ_CP024716.1_465885+1629	-10.1	0
RND efflux system, membrane fusion protein	PLF_234_00001217	42644.6	MTLNRTIRCFAAGAAFIVFAAQPALAQAPGGATPPPPQVFVVDIKPHDVPVTYEYAARISAYRNVQVRARVGGILLHRNFVEGTQVKAGEVLFEIDPAPYQAELEKAQAQVAQAEAQYQQSIRDAERAEQLVQQKVQSAAVRDSAFATRDLNKAAVAAAKAQLRTAELNLSYTKVTAPISGITSQEQVNEGSLIGTDASSSLLTSVTQLDPVYVNFSFTDTEAAEIAKLRAERGATGEDADRLKIKILFGDGKAYDHEGTIDFTSSSLDTETGTLGVRAVVENPNHRLIPGQFVRAEILDIQVKDAITVPKAALMQSAQGQFVYVVNKDNVVEVRPVTGARELKNDWLISQGLNSGDRVITEGVIKAVPGRPVQPVVQGVDDKAQAEAGKEQAADKK	42644.6	MTLNRTIRCFAAGAAFIVFAAQPALAQAPGGATPPPPQVFVVDIKPHDVPVTYEYAARISAYRNVQVRARVGGILLHRNFVEGTQVKAGEVLFEIDPAPYQAELEKAQAQVAQAEAQYQQSIRDAERAEQLVQQKVQSAAVRDSAFATRDLNKAAVAAAKAQLRTAELNLSYTKVTAPISGITSQEQVNEGSLIGTDASSSLLTSVTQLDPVYVNFSFTDTEAAEIAKLRAERGATGEDADRLKIKILFGDGKAYDHEGTIDFTSSSLDTETGTLGVRAVVENPNHRLIPGQFVRAEILDIQVKDAITVPKAALMQSAQGQFVYVVNKDNVVEVRPVTGARELKNDWLISQGLNSGDRVITEGVIKAVPGRPVQPVVQGVDDKAQAEAGKEQAADKK	42672.6	MTLNRTIRCFAAGAAFIVFAAQPALAQAPGGATPPPPQVFVVDIKPHDVPVTYEYAARISAYRNVQVRARVGGILLHRNFVEGTQVKAGEVLFEIDPAPYQAELEKAQVQVAQAEAQYQQSIRDAERAEQLVQQKVQSAAVRDSAFATRDLNKAAVAAAKAQLRTAELNLSYTKVTAPISGITSQEQVNEGSLIGTDASSSLLTSVTQLDPVYVNFSFTDTEAAEIAKLRAERGATGEDADRLKIKILFGDGKAYDHEGTIDFTSSSLDTETGTLGVRAVVENPNHRLIPGQFVRAEILDIQVKDAITVPKAALMQSAQGQFVYVVNKDNVVEVRPVTGARELKNDWLISQGLNSGDRVITEGVIKAVPGRPVQPVVQGVDDKAQAEAGKEQAADKK	NZ_CP024715.1_1728402+1194	28	28
SAM-dependent methyltransferase 2, in cluster with Hydroxyacylglutathione hydrolase	PLF_234_00001221	34525.3	MHPDIIELRSFYDTTLGHLAERAVRMALAGLWSHVPGERLVGLGYSLPYLDRFGADTERTFAFMPAGQGAVAWPSAEKSTTALVFDEELPLPDSSIDRVLMVHALEYAENAQETLKEMWRVLAPNGRLVIVVPNRRGVWARFEHTPFGSGRPYSRTQLATLLREANFTVSTVSNALHFPPASRRWMMRPCLALESMGRRLWPLFAGVLIIEAQKRLYQGLPVSQRSSRRVFVPVLAPRGTPVSGFARHRHEPASRVDRNRTFAHYAPRKRAARPFASLPEQGFSRLGRGGGICRQGSFNVDLLAEPKS	28885.1	MHPDIIELRSFYDTTLGHLAERAVRMALAGLWSHVPGERLVGLGYSLPYLDRFGADTERTFAFMPAGQGAVAWPSAEKSTTALVFDEELPLPDSSIDRVLMVHALEYAENAQETLKEMWRVLAPNGRLVIVVPNRRGVWARFEHTPFGSGRPYSRTQLATLLREANFTVSTVSNALHFPPASRRWMMRPCLALESMGRRLWPLFAGVLIIEAQKRLYQGLPVSQRSSRRVFVPVLAPRGTPVSGLRKAPARTGKPGGQK	28885.1	MHPDIIELRSFYDTTLGHLAERAVRMALAGLWSHVPGERLVGLGYSLPYLDRFGADTERTFAFMPAGQGAVAWPSAEKSTTALVFDEELPLPDSSIDRVLMVHALEYAENAQETLKEMWRVLAPNGRLVIVVPNRRGVWARFEHTPFGSGRPYSRTQLATLLREANFTVSTVSNALHFPPASRRWMMRPCLALESMGRRLWPLFAGVLIIEAQKRLYQGLPVSQRSSRRVFVPVLAPRGTPVSGLRKAPARTGKPGGQK	NZ_CP024715.1_1212789+780	-5640.2	0
Transcriptional regulator, IclR family	PLF_234_00001246	31737.2	MRSRTGSDASRRQERSAEMRKPTMLTPLEAGVEEEDRQFVTALARGLEVLRCFTPTENTLGNQEIAHKTGLPKPTVSRLTHTLVRLGYLRQDALSGLYQLDIGILRLGYAMLSNLMIRTVASPLMQVLADYAKAAVAMAARDRLSMVYLDVVQGEGNMTMRRQIGSTLPLAGSSVGRACLAAMPEDERTFILEHIREREPENWPSIRKGLDRALRDFEDYGYCLSIGEWHRDVNSVAVPLVHKQYGVLVFNCGGPSFQLPREKLEDDIGPRLIEMVHNISSAVP	29061.2	MLTPLEAGVEEEDRQFVTALARGLEVLRCFTPTENTLGNQEIAHKTGLPKPTVSRLTHTLVRLGYLRQDALSGLYQLDIGILRLGYAMLSNLMIRTVASPLMQVLADYAKAAVAMAARDRLSMVYLDVVQGEGNMTMRRQIGSTLPLAGSSVGRACLAAMPEDERTFILEHIREREPENWPSIRKGLDRALRDFEDYGYCLSIGEWHRDVNSVAVPLVHKQYGVLVFNCGGPSFQLPREKLEDDIGPRLIEMVHNISSAVP	29061.2	MLTPLEAGVEEEDRQFVTALARGLEVLRCFTPTENTLGNQEIAHKTGLPKPTVSRLTHTLVRLGYLRQDALSGLYQLDIGILRLGYAMLSNLMIRTVASPLMQVLADYAKAAVAMAARDRLSMVYLDVVQGEGNMTMRRQIGSTLPLAGSSVGRACLAAMPEDERTFILEHIREREPENWPSIRKGLDRALRDFEDYGYCLSIGEWHRDVNSVAVPLVHKQYGVLVFNCGGPSFQLPREKLEDDIGPRLIEMVHNISSAVP	NZ_CP024716.1_210847-786	-2676	0
hypothetical oxidoreductase related to N-acetylglucosamine utilization	PLF_234_00001259	39656.6	MSSENQAPVRVLSAGLGNMGRSHALAYHRNPGFEIVGLVNRTKVPVPDELAGYIIHPSFHEALKELKPDLACVATYSESHAEYAIAAMEQGADVFVEKPLATTVEDARRVIDCARANGRKLVIGYILRHHLSWMRLIEEARKLGGPYVFRMNLNQQSSGATWETHKNLMNTTSLIVDCGVHYVDVMCQITDARPVEVRGMGMRLSDEIKPDMYNYGHLQVLFDDGTVGWYEAGWGPMMSETAFFVKDVISPNGCVSIVMNEAVTKSDDVDAHTKTANIRIHRAERDADGRFLHPDTNLSMADEPGHQELCEREQAFMLKAIRENLDHDRHMNDALQSLGICLAADESVRSGQPVKL	39755.8	MSSENQAPVRVLSAGLGNMGRSHALAYHRNPGFEIVGLVNRTKVPVPDELAGYIIHPSFHEALKELKPDLACVATYSESHAEYAIAAMEQGADVFVEKPLATTVEDARRVIDCARANGRKLVIGYILRHHLSWMRLIEEARKLGGPYVFRMNLNQQSSGATWETHKNLMNTTSLIVDCGVHYVDVMCQITDARPVEVRGMGMRLSDEIKPDMYNYGHLQVLFDDGTVGWYEAGWGPMMSETAFFVKDVISPNGCVSIVMNEAVTKSDDVDAHTKTANIRIHRAERDADGRFLHPDTNLSMADEPGHQELCEREQAFMLKAIRENLDHDRHMNDALQSLRICLAADESVRSGQPVKL	39755.8	MSSENQAPVRVLSAGLGNMGRSHALAYHRNPGFEIVGLVNRTKVPVPDELAGYIIHPSFHEALKELKPDLACVATYSESHAEYAIAAMEQGADVFVEKPLATTVEDARRVIDCARANGRKLVIGYILRHHLSWMRLIEEARKLGGPYVFRMNLNQQSSGATWETHKNLMNTTSLIVDCGVHYVDVMCQITDARPVEVRGMGMRLSDEIKPDMYNYGHLQVLFDDGTVGWYEAGWGPMMSETAFFVKDVISPNGCVSIVMNEAVTKSDDVDAHTKTANIRIHRAERDADGRFLHPDTNLSMADEPGHQELCEREQAFMLKAIRENLDHDRHMNDALQSLRICLAADESVRSGQPVKL	NZ_CP024716.1_481569+1071	99.2	0
16S rRNA (guanine(527)-N(7))-methyltransferase (EC 2.1.1.170)	PLF_234_00001266	23472.5	MSADIRFDSLKTIVPAVSRETADRLIAFEDLFRKWSKAINLASPSTLADLWNRHILDSAQLFPLAKEATRWLDIGSGGGFPGIVTACFLAERSGGCIDLVESAGKKAAFLRTAAGHLHVPARVHSARIESMWEKIETPQVVTARALASLGDLFTLAEPWLSDGAKALFQKGRDYQREIDESRVGWSFDLVKHPSAIDQASVILEISNLRRKTD	23472.5	MSADIRFDSLKTIVPAVSRETADRLIAFEDLFRKWSKAINLASPSTLADLWNRHILDSAQLFPLAKEATRWLDIGSGGGFPGIVTACFLAERSGGCIDLVESAGKKAAFLRTAAGHLHVPARVHSARIESMWEKIETPQVVTARALASLGDLFTLAEPWLSDGAKALFQKGRDYQREIDESRVGWSFDLVKHPSAIDQASVILEISNLRRKTD	23531.6	MSADIRFDSLKTIVPAVSRETADRLIAFEDLFRKWSKAINLASPSTLADLWNRHILDSAQLFPLAKEATRWLDIGSGGGFRGIVTACFLAERSGGCIDLVESAGKKAAFLRTAAGHLHVPARVHSARIESMWEKIETPQVVTARALASLGDLFTLAEPWLSDGAKALFQKGRDYQREIDESRVGWSFDLVKHPSAIDQASVILEISNLRRKTD	NZ_CP024715.1_1283310-642	59.1	59.1
3-oxoacyl-[acyl-carrier-protein] synthase, KASI (EC 2.3.1.41)	PLF_234_00001273	43295.5	MRRVVVTGMGIVSSIGSNTEEVTASVREAKSGISRAEEYAKLGFRCQVHGAPDIDIESLVDRRAMRFHGRGTAWNHIAMDQAIADAGLTEEEVSNERTGIIMGSGGPSTRTIVDSADITREKGPKRVGPFAVPKAMSSTASATLATFFKIKGINYSISSACATSNHCIGNAYEMIQYGKQDRMFAGGCEDLDWTLSVLFDAMGAMSSKYNDTPSTASRAYDKNRDGFVIAGGAGVLVLEDLETALARGAKIYGEIVGYGATSDGYDMVAPSGEGAIRCMKMALSTVTSKIDYINPHATSTPAGDAPEIEAIRQIFGAGDVCPPIAATKSLTGHSLGATGVQEAIYSLLMMQNNFICESAHIEELDPAFADMPIVRKRIDNVQLNTVLSNSFGFGGTNAT…	43309.5	MRRVVVTGMGIVSSIGSNTEEVTASLREAKSGISRAEEYAKLGFRCQVHGAPDIDIESLVDRRAMRFHGRGTAWNHIAMDQAIADAGLTEEEVSNERTGIIMGSGGPSTRTIVDSADITREKGPKRVGPFAVPKAMSSTASATLATFFKIKGINYSISSACATSNHCIGNAYEMIQYGKQDRMFAGGCEDLDWTLSVLFDAMGAMSSKYNDTPSTASRAYDKNRDGFVIAGGAGVLVLEDLETALARGAKIYGEIVGYGATSDGYDMVAPSGEGAIRCMKMALSTVTSKIDYINPHATSTPAGDAPEIEAIRQIFGAGDVCPPIAATKSLTGHSLGATGVQEAIYSLLMMQNNFICESAHIEELDPAFADMPIVRKRIDNVQLNTVLSNSFGFGGTNAT…	43309.5	MRRVVVTGMGIVSSIGSNTEEVTASLREAKSGISRAEEYAKLGFRCQVHGAPDIDIESLVDRRAMRFHGRGTAWNHIAMDQAIADAGLTEEEVSNERTGIIMGSGGPSTRTIVDSADITREKGPKRVGPFAVPKAMSSTASATLATFFKIKGINYSISSACATSNHCIGNAYEMIQYGKQDRMFAGGCEDLDWTLSVLFDAMGAMSSKYNDTPSTASRAYDKNRDGFVIAGGAGVLVLEDLETALARGAKIYGEIVGYGATSDGYDMVAPSGEGAIRCMKMALSTVTSKIDYINPHATSTPAGDAPEIEAIRQIFGAGDVCPPIAATKSLTGHSLGATGVQEAIYSLLMMQNNFICESAHIEELDPAFADMPIVRKRIDNVQLNTVLSNSFGFGGTNAT…	NZ_CP024715.1_1395253-1224	14	0
Amidophosphoribosyltransferase (EC 2.4.2.14)	PLF_234_00001287	56190.4	MPPLFRDMLKLPLQSKGLAAMTSHSSENAPFMLDDDTLHEECGVFGILGHEDAAALTALGLHALQHRGQEAAGIVSYHNRRFHSERHMGLVGDHFTDAATLNRLPGNRAIGHVRYSTTGETILRNVQPLFAELEVGGIAIAHNGNFTNGITLRKQLIASGAIFQATSDTEVVLHMIARSRHSSSTDRFVEAIRQVEGGYAMLALTRTKLIAARDPIGIRPLVMGELDGKPIFCSETCALDIIGAKYIRDVENGEVVVCEIQKDGSITTRSIKPENPQPERLCLFEYVYFARPDSVVGGRSVYVARKNMGMNLAAEAGVDADVVVPVPDGGTPAALGFAQASGIPFEYGIIRNHYVGRTFIEPTQQIRALGVKLKHSANRAMIEGKRVVLVDDSIVRGTT…	53981.7	MTSHSSENAPFMLDDDTLHEECGVFGILGHEDAAALTALGLHALQHRGQEAAGIVSYHNRRFHSERHMGLVGDHFTDAATLNRLPGNRAIGHVRYSTTGETILRNVQPLFAELEVGGIAIAHNGNFTNGITLRKQLIASGAIFQATSDTEVVLHMIARSRHSSSTDRFVEAIRQVEGGYAMLALTRTKLIAARDPIGIRPLVMGELDGKPIFCSETCALDIIGAKYIRDVENGEVVVCEIQKDGSITTRSIKPENPQPERLCLFEYVYFARPDSVVGGRSVYVARKNMGMNLAAEAGVDADVVVPVPDGGTPAALGFAQASGIPFEYGIIRNHYVGRTFIEPTQQIRALGVKLKHSANRAMIEGKRVVLVDDSIVRGTTSVKIVQMIRDAGATEVHMRV…	53981.7	MTSHSSENAPFMLDDDTLHEECGVFGILGHEDAAALTALGLHALQHRGQEAAGIVSYHNRRFHSERHMGLVGDHFTDAATLNRLPGNRAIGHVRYSTTGETILRNVQPLFAELEVGGIAIAHNGNFTNGITLRKQLIASGAIFQATSDTEVVLHMIARSRHSSSTDRFVEAIRQVEGGYAMLALTRTKLIAARDPIGIRPLVMGELDGKPIFCSETCALDIIGAKYIRDVENGEVVVCEIQKDGSITTRSIKPENPQPERLCLFEYVYFARPDSVVGGRSVYVARKNMGMNLAAEAGVDADVVVPVPDGGTPAALGFAQASGIPFEYGIIRNHYVGRTFIEPTQQIRALGVKLKHSANRAMIEGKRVVLVDDSIVRGTTSVKIVQMIRDAGATEVHMRV…	NZ_CP024715.1_1874317-1491	-2208.7	0
Bacterioferritin (EC 1.16.3.1)	PLF_234_00001290	18658.8	MKGEPKVIERLNDALFLELGAVNQYWLHYRLLNDWGYTRLAKKEREESIEEMHHADKLINRIIFFEGFPNLQTVSPLRIGQNVKEVLEADLKGEYDARASYKESREICDKLGDYVSKQLFDELLADEEGHIDFLETQLDLLAKIGEERYGQLNAAPADEAE	18658.8	MKGEPKVIERLNDALFLELGAVNQYWLHYRLLNDWGYTRLAKKEREESIEEMHHADKLINRIIFFEGFPNLQTVSPLRIGQNVKEVLEADLKGEYDARASYKESREICDKLGDYVSKQLFDELLADEEGHIDFLETQLDLLAKIGEERYGQLNAAPADEAE	18638.8	MKGEPKVIERLNEALFLELGAVNQYWLHYRLLNDWGYTRLAKKEREESIEEMHHADKLINRIIFLEGFPNLQTVSPLRIGQNVKEVLEADLKGEYDARASYKESREICDKLGDYVSKQLFDELLADEEGHIDFLETQLDLLAKIGEERYGQLNAAPADEAE	NZ_CP024716.1_524989+486	-20	-20
Oxidoreductase, GMC family	PLF_234_00001304	51492.4	MYWPRGKLLGGSSPINGMVFIRGHPSDFDPWRDLGNPGWGYQDVLPYFKAMEHFERRSDVWRGQGGPLWISDPVVKEPASYDFIETCRRLGHLETEDMNGEQHDGVGFMQHTIKNGRRHSAYRSFVKPILKRSNLTVRTNAHVQRILFDGKTAVGVEVLLDGELHRILAAREVILSGGSINSPQLLMLSGVGPAAEVTRHDIPLILDLPGVGRNLLDHFCVHTGWRSTPGSSYNANLRGLRKYWEGFKYLMAHKGHLALGSSQVAAFVKSSPEEPYADLQISFRPMTFNYFPDGRMEVEDFPGLGVSIFQLRPNAQGTVTLRSPRATDKAVCTPQCMTDAYDIAAMMSGIKQVRQIMNSEPIKSRVVAEEVPGPDVQSDDEIFRFMEETGNTAQHTAGT…	59807.9	MEKFDYIIIGAGSSGCALAKGLTENATNTVLLLEAGPHADRFWVNTPAGMAKLFFHDVLNWNYYTEPMARLKGRKMYWPRGKLLGGSSPINGMVFIRGHPSDFDPWRDLGNPGWGYQDVLPYFKAMEHFERRSDVWRGQGGPLWISDPVVKEPASYDFIETCRRLGHLETEDMNGEQHDGVGFMQHTIKNGRRHSAYRSFVKPILKRSNLTVRTNAHVQRILFDGKTAVGVEVLLDGELHRILAAREVILSGGSINSPQLLMLSGVGPAAEVTRHDIPLILDLPGVGRNLLDHFCVHTGWRSTPGSSYNANLRGLRKYWEGFKYLMAHKGHLALGSSQVAAFVKSSPEEPYADLQISFRPMTFNYFPDGRMEVEDFPGLGVSIFQLRPNAQGTVTLRSP…	51492.4	MYWPRGKLLGGSSPINGMVFIRGHPSDFDPWRDLGNPGWGYQDVLPYFKAMEHFERRSDVWRGQGGPLWISDPVVKEPASYDFIETCRRLGHLETEDMNGEQHDGVGFMQHTIKNGRRHSAYRSFVKPILKRSNLTVRTNAHVQRILFDGKTAVGVEVLLDGELHRILAAREVILSGGSINSPQLLMLSGVGPAAEVTRHDIPLILDLPGVGRNLLDHFCVHTGWRSTPGSSYNANLRGLRKYWEGFKYLMAHKGHLALGSSQVAAFVKSSPEEPYADLQISFRPMTFNYFPDGRMEVEDFPGLGVSIFQLRPNAQGTVTLRSPRATDKAVCTPQCMTDAYDIAAMMSGIKQVRQIMNSEPIKSRVVAEEVPGPDVQSDDEIFRFMEETGNTAQHTAGT…	NZ_CP024715.1_882725+1392	0	-8315.5
Dihydrolipoamide dehydrogenase of 2-oxoglutarate dehydrogenase (EC 1.8.1.4)	PLF_234_00001312	48991.9	MSYDVVVIGTGPGGYVAAIKAAQLGLKVAVVEKRKTFGGTCLNIGCIPSKALLHASEVFAEAGHSFDTLGVEVTPKLNLTKMLAHKDTTVKANVSGVEFLFKKNKITPYIGTGKIVGKGKVSVTSEDGKVEEIEAKNIIIATGSDVAGIPGVKVDIDEKVIVSSTGALSFDKVPGSLIVVGGGVIGLELGSVWARLGAKVTVVEYLDKVLGPMDGEVSKQFQRLLEKQGIAFKLGAKVTGVEKVGKGAKITFEPVKGGDAETLEADAVLIATGRRPYTDGLGLQEAGVAVDERGRVAIDDHWRTNVEGIYAIGDVVQGPMLAHKAEDEGIAVAEIIAGQAGHVNFDVIPSVVYTQPEVASVGKTEEELKAAGINYKVGKFPFTANGRARAMLHTGGFVK…	48991.9	MSYDVVVIGTGPGGYVAAIKAAQLGLKVAVVEKRKTFGGTCLNIGCIPSKALLHASEVFAEAGHSFDTLGVEVTPKLNLTKMLAHKDTTVKANVSGVEFLFKKNKITPYIGTGKIVGKGKVSVTSEDGKVEEIEAKNIIIATGSDVAGIPGVKVDIDEKVIVSSTGALSFDKVPGSLIVVGGGVIGLELGSVWARLGAKVTVVEYLDKVLGPMDGEVSKQFQRLLEKQGIAFKLGAKVTGVEKVGKGAKITFEPVKGGDAETLEADAVLIATGRRPYTDGLGLQEAGVAVDERGRVAIDDHWRTNVEGIYAIGDVVQGPMLAHKAEDEGIAVAEIIAGQAGHVNFDVIPSVVYTQPEVASVGKTEEELKAAGINYKVGKFPFTANGRARAMLHTGGFVK…	49049.9	MSYDVVVIGTGPGGYVAAIKAAQLGLKVAVVEKRKTFGGTCLNIGCIPSKALLHASEVFAEAGHSFDTLGVEVTPKLNLTKMLAHKDTTVKANVSGVEFLFKKNKITPYIGTGKIVGKGKVSVTSEDGKVEEIEAKNIIIATGSDVAGIPGVKVDIDEKVIVSSTGALSFDKVPGSLIVVGGGVIGLELGSVWARLGAKVTVVEYLDKVLGPMDGEVSKQFQRLLEKQGIAFKLGAKVTGVEKVGKGAKITFEPVKGGDAETLEADAVLIATGRRPYTDGLGLQEAGVAVDERGRVAIDDHWRTNVEGIYAIGDVVQGPMLAHKAEDEGIAVAEIIAGQAGHVNFDVIPSVVYTQPEVASVGKTEEELKAAGINYKVGKFPFTANGRARAMLHTDGFVK…	NZ_CP024715.1_1150313-1404	58	58
FIG00450396: hypothetical protein	PLF_234_00001320	46602.8	MGRVSVGLGIMACVTEVYGYAASHSRGSRLPFGFKGLGRVAAFVATGLVAGGWAITALGTLETVIPAFAPVTPVLRRVPLTTPQALAVVDPRIVPSRRVRQGFIDAYTANTAYSNLDWRRSKSAHDEPIIADIGPDAVIEDKPVETALLVELRADRVRRKEPAITVLQAPIAPAAGENVLAYAEMPAASPAVSAFAKIEPLSRAEEADAGENQAGLPSGRAVPVPAMAPDQTMDMAADREAGHDLFLPDDVPLPGAKPALRRSRLHDKTQLAYAPESGATEEPQLGIFSPLLNQAARSRVAVYDISAATVYLPSGEKLEAHSGLGQMHDNPRYVSQKNRGPTPPHTYDLRMREALFHGVQAIRLTPVDGNNRYNRDGLLAHTFMLGRRGDSNGCVVFKD…	46630.8	MGRVSVGLGIMACVTEVYGYAASHSRGSRLPFGFKGLGRVAAFVATGLVAGGWAITALGTLETVIPAFAPVTPVLRRVPLTTPQALAVVDPRIVPSRRVRQGFIDAYTANTAYSNLDWRRSKSAHDEPIIADIGPDAVIEDKPVETALLVELRADRVRRKEPAITVLQAPIAPAVGENVLAYAEMPAASPAVSAFAKIEPLSRAEEADAGENQAGLPSGRAVPVPAMAPDQTMDMAADREAGHDLFLPDDVPLPGAKPALRRSRLHDKTQLAYAPESGATEEPQLGIFSPLLNQAARSRVAVYDISAATVYLPSGEKLEAHSGLGQMHDNPRYVSQKNRGPTPPHTYDLRMREALFHGVQAIRLTPVDGNNRYNRDGLLAHTFMLGRRGDSNGCVVFKD…	46614.8	MGRVSVGLGIMACVTEVYGYAASHSRGSRLPFGFKGLGRVAAFVATGLVAGGWAITALGTLETVIPAFAPVTPVLRRVPLTTPQALAVVDPRIVPSRRVRQGFIDAYTANTAYSNLDWRRSKSAHDEPIIADIGPDAVIEDKPVETALLVELRADRVRRKEPAITVLQAPIAPAVGENVLAYAEMPAASPAVSAFAKIEPLSRAEEADAGENQAGLPSGRAVPVPAMAPDQTMDMAADREAGHDLFLPDDVPLPGAKPALRRSRLHDKTQLAYAPESGATEEPQPGIFSPLLNQAARSRVAVYDISAATVYLPSGEKLEAHSGLGQMHDNPRYVSQKNRGPTPPHTYDLRMREALFHGVQAIRLTPVDGNNRYNRDGLLAHTFMLGRRGDSNGCVVFKD…	NZ_CP024716.1_965478-1302	12	-16
FIG056333: sensor	PLF_234_00001326	92479.6	MKGKHRLAAFTLAAKSLWQTALKASVSVSALFAASPAFAQGMDGARISMPFGGSVGAFEVIQFSIFLGAMGAALLSAGWLIRDRSKIANENNELRSKFADLNLIAQRNEALLNMKDQRIVVWDGHNVRADVVGQLPDACGAPQDRPAFLAFGRWLRPQSVTALERAISTLREQARAFDLTVETVNGSLLDVHGRTSGGFAVACFQSLQGVQAERASLEAQNRELADRIELMRRLLDRIEQPAWLRDGNGRIEWVNLAYAQAVDMANASQVISEGRELFGAQARQRLERDRFAEPVVQEQLTAVVHGDRRVFDVIDVSAESGSVGLGFDLTEVQAVRDELSRTLKSHAETLDQLSTAVAIFDPEMKLQFFNQAFVKLWGLDVAWLETRPSNTLIFDRLRA…	94730.3	MPELGLLGSVRKTSATVKGRPAMKGKHRLAAFTLAAKSLWQTALKASVSVSALFAASPAFAQGMDGARISMPFGGSVGAFEVIQFSIFLGAMGAALLSAGWLIRDRSKIANENNELRSKFADLNLIAQRNEALLNMKDQRIVVWDGHNVRADVVGQLPDACGAPQDRPAFLAFGRWLRPQSVTALERAISTLREQARAFDLTVETVNGSLLDVHGRTSGGFAVACFQSLQGVQAERASLEAQNRELADRIELMRRLLDRIEQPAWLRDGNGRIEWVNLAYAQAVDMANASQVISEGRELFGAQARQRLERDRFAEPVVQEQLTAVVHGDRRVFDVIDVSAESGSVGLGFDLTEVQAVRDELSRTLKSHAETLDQLSTAVAIFDPEMKLQFFNQAFVKLW…	92479.6	MKGKHRLAAFTLAAKSLWQTALKASVSVSALFAASPAFAQGMDGARISMPFGGSVGAFEVIQFSIFLGAMGAALLSAGWLIRDRSKIANENNELRSKFADLNLIAQRNEALLNMKDQRIVVWDGHNVRADVVGQLPDACGAPQDRPAFLAFGRWLRPQSVTALERAISTLREQARAFDLTVETVNGSLLDVHGRTSGGFAVACFQSLQGVQAERASLEAQNRELADRIELMRRLLDRIEQPAWLRDGNGRIEWVNLAYAQAVDMANASQVISEGRELFGAQARQRLERDRFAEPVVQEQLTAVVHGDRRVFDVIDVSAESGSVGLGFDLTEVQAVRDELSRTLKSHAETLDQLSTAVAIFDPEMKLQFFNQAFVKLWGLDVAWLETRPSNTLIFDRLRA…	NZ_CP024715.1_1317647+2514	0	-2250.7
GbcA family protein, putative N1-methylnicotinamide or trigonelline demethylase	PLF_234_00001333	46985.8	MDVRNEMLELLTGRDPNFSLEQKFYTDPDYYKLDLENIFYKDWLFVGHDCELPKTGSYMTVQIGAYPVIIVRDAQGGIRAFHNSCRHRGSRICSAEKGTAAKLVCPYHQWTYELDGRLLFARQVGPDFKPADYGLKPVHCETVAGYIYICVAEEAPNFAAFRNLVEPYLASHNIKDAKVTFESSIIEKGNWKLVWENNRECYHCAANHPELCRTYPEAPTATGVQGVMEDPEINQLWKSCASIGLPARFNISEDGRYRITRIPLLRDAVSYTMSGKAAVKKSLSDKVAGSTNIGAMLLFNYPSTWNHLMADHAISFRVLPISAEETLVTTKWLVHKDAVEGVDYDLDELTHVWIQTNDQDRKIVEENAVGIHSPAYQPGPYSVEHEGGVMQFLEWYTNT…	46985.8	MDVRNEMLELLTGRDPNFSLEQKFYTDPDYYKLDLENIFYKDWLFVGHDCELPKTGSYMTVQIGAYPVIIVRDAQGGIRAFHNSCRHRGSRICSAEKGTAAKLVCPYHQWTYELDGRLLFARQVGPDFKPADYGLKPVHCETVAGYIYICVAEEAPNFAAFRNLVEPYLASHNIKDAKVTFESSIIEKGNWKLVWENNRECYHCAANHPELCRTYPEAPTATGVQGVMEDPEINQLWKSCASIGLPARFNISEDGRYRITRIPLLRDAVSYTMSGKAAVKKSLSDKVAGSTNIGAMLLFNYPSTWNHLMADHAISFRVLPISAEETLVTTKWLVHKDAVEGVDYDLDELTHVWIQTNDQDRKIVEENAVGIHSPAYQPGPYSVEHEGGVMQFLEWYTNT…	46986.8	MDVRNEMLELLTGRDPNFSLEQKFYTDPDYYKLDLENIFYKDWLFVGHDCELPKTGSYMTVQIGAYPVIIVRDAQGGIRAFHNSCRHRGSRICSAEKGTAAKLVCPYHQWTYELDGRLLFARQVGPDFKPADYGLKPVHCETVAGYIYICVAEEAPDFAAFRNLVEPYLASHNIKDAKVTFESSIIEKGNWKLVWENNRECYHCAANHPELCRTYPEAPTATGVQGVMEDPEINQLWKSCASIGLPARFNISEDGRYRITRIPLLRDAVSYTMSGKAAVKKSLSDKVAGSTNIGAMLLFNYPSTWNHLMADHAISFRVLPISAEETLVTTKWLVHKDAVEGVDYDLDELTHVWIQTNDQDRKIVEENAVGIHSPAYQPGPYSVEHEGGVMQFLEWYTNT…	NZ_CP024715.1_718984+1248	1	1
LSU ribosomal protein L6p (L9e)	PLF_234_00001354	19180	MSRIGKKPVPVPAGVTASVEGQTVKAKGAKGELSFVVHDEVLVKMEDGAVRVDPRDQSREARSKWGMSRTMISNIFVGVKDGFEKKLEISGVGYRAAMQGKNLQLSLGFSHEVVYDVPAGITVAVPKPTEIVVTGIDKQQVGQVAAEIREYRGPEPYKGKGVKYAGEKIVRKEGKKK	19180	MSRIGKKPVPVPAGVTASVEGQTVKAKGAKGELSFVVHDEVLVKMEDGAVRVDPRDQSREARSKWGMSRTMISNIFVGVKDGFEKKLEISGVGYRAAMQGKNLQLSLGFSHEVVYDVPAGITVAVPKPTEIVVTGIDKQQVGQVAAEIREYRGPEPYKGKGVKYAGEKIVRKEGKKK	19152	MSRIGKKPVPVPAGVTASVEGQTVKAKGAKGELSFVVHDEVLVKMEDGAVRVDPRDQSKEARSKWGMSRTMISNIFVGVKDGFEKKLEISGVGYRAAMQGKNLQLSLGFSHEVVYDVPAGITVAVPKPTEIVVTGIDKQQVGQVAAEIREYRGPEPYKGKGVKYAGEKIVRKEGKKK	NZ_CP024715.1_493848-534	-28	-28
Uncharacterized MFS-type transporter	PLF_234_00001356	38725.3	MGPFAAAFMNQFGLRRVVAAALIMISAGLIGSIFMTEEWQMVALWGVVIGLGTGMTALVLGATVAARWFEKRRGLVVGLMTASNATGQLVFMPILASVSQTIGWRTSVAIVIVFLLTALMLVLILMRDHPADVGLKSFGRLAPLPEPEPRKSFGAMLASPLVTLREASSTPTFWVLFLTFFVCGFSTNGLIQTHWISLCGDFGIAPVGAAGILAVIGAFDLIGTIMSGWLSDRFDNRWLLFWFYALRGLSLIYLTFTDFSVYELALFAIFYGLDWVATVPPTVKLAAERFGPEKAGLIFGWVFTGHQVGAAAAAAFAGFVRTDYDSYTPALILAGSLCFAAAAMVFMISRPASRPALQAS	46277.3	MISARLAGFLAQRNIHYGWVIAAITFLTMLATAAAMGSAGILIDPLQREFGWTNANISFAMALRLVLFGLMGPFAAAFMNQFGLRRVVAAALIMISAGLIGSIFMTEEWQMVALWGVVIGLGTGMTALVLGATVAARWFEKRRGLVVGLMTASNATGQLVFMPILASVSQTIGWRTSVAIVIVFLLTALMLVLILMRDHPADVGLKSFGRLAPLPEPEPRKSFGAMLASPLVTLREASSTPTFWVLFLTFFVCGFSTNGLIQTHWISLCGDFGIAPVGAAGILAVIGAFDLIGTIMSGWLSDRFDNRWLLFWFYALRGLSLIYLTFTDFSVYELALFAIFYGLDWVATVPPTVKLAAERFGPEKAGLIFGWVFTGHQVGAAAAAAFAGFVRTDYDSYTP…	46277.3	MISARLAGFLAQRNIHYGWVIAAITFLTMLATAAAMGSAGILIDPLQREFGWTNANISFAMALRLVLFGLMGPFAAAFMNQFGLRRVVAAALIMISAGLIGSIFMTEEWQMVALWGVVIGLGTGMTALVLGATVAARWFEKRRGLVVGLMTASNATGQLVFMPILASVSQTIGWRTSVAIVIVFLLTALMLVLILMRDHPADVGLKSFGRLAPLPEPEPRKSFGAMLASPLVTLREASSTPTFWVLFLTFFVCGFSTNGLIQTHWISLCGDFGIAPVGAAGILAVIGAFDLIGTIMSGWLSDRFDNRWLLFWFYALRGLSLIYLTFTDFSVYELALFAIFYGLDWVATVPPTVKLAAERFGPEKAGLIFGWVFTGHQVGAAAAAAFAGFVRTDYDSYTP…	NZ_CP024715.1_823486+1293	7552	0
Maltose operon transcriptional repressor MalR, LacI family	PLF_234_00001357	37390.5	MKLREFAKHMGLSATTVSRALSGYPEVAESTRKRVMEEAIRLGYRPNVNAVRLVTGRAGAIGVVMGRNSEFHFAEFMRGMAERLGQDEVDILVSPTSPTGNDDEVQLCHRLATSGRVDAVIVTSPRPNDERIRMLHKLGMPFLVHGRSQIDIPHAWLDIDNESAVYHSIAHLLDLGHKRIAMINGRHGFTFSLHRDAGYRKALESRGIDFAPDLVEHGDFTDEIGYCLARKLLERNPRPTAFVAGSMMTALGIYRAARSFGLTIGKDISVIAHDDVISFLSAGNMVPSLTATRSSMRAAGKRCADLLMDILDGRAPTEIHELWPVELILRESATRVPE	37434.5	MKLREFAKHMGLSATTVSRALSGYPEVAESTRKRVMEEAIRLGYRPNVNAVRLVTGRAGAIGVVMGRNSEFHFAEFMRGMAERLGQDEVDILVSPTSPTGNDDEVQLCHRLATSGRVDAVIVTSPRPNDERIRMLHKLGMPFLVHGRSQIDIPHAWLDIDNESAVYHSIAHLLDLGHKRIAMINGRHGFTFSLHRDAGYRKALESRGIDFDPDLVEHGDFTDEIGYCLARKLLERNPRPTAFVAGSMMTALGIYRAARSFGLTIGKDISVIAHDDVISFLSAGNMVPSLTATRSSMRAAGKRCADLLMDILDGRAPTEIHELWPVELILRESATRVPE	37434.5	MKLREFAKHMGLSATTVSRALSGYPEVAESTRKRVMEEAIRLGYRPNVNAVRLVTGRAGAIGVVMGRNSEFHFAEFMRGMAERLGQDEVDILVSPTSPTGNDDEVQLCHRLATSGRVDAVIVTSPRPNDERIRMLHKLGMPFLVHGRSQIDIPHAWLDIDNESAVYHSIAHLLDLGHKRIAMINGRHGFTFSLHRDAGYRKALESRGIDFDPDLVEHGDFTDEIGYCLARKLLERNPRPTAFVAGSMMTALGIYRAARSFGLTIGKDISVIAHDDVISFLSAGNMVPSLTATRSSMRAAGKRCADLLMDILDGRAPTEIHELWPVELILRESATRVPE	NZ_CP024716.1_290157-1017	44	0
N-succinyl-L,L-diaminopimelate desuccinylase (EC 3.5.1.18)	PLF_234_00001367	42776.9	MTLPVNPVDNLAALIRCPSVTPAEGGALTALEKMLKLMGFSANRPVFSDDNTPDIENLYARKSGNGPHLMFAGHTDVVPPGDEKDWKHPPFAAAIEDGVMYGRGAVDMKGGIACFVAAVARHIEKHGNIKGSISFLITGDEEGPAVNGTVKLLEWAKQRGESWDASIVGEPTNPNALGDMIKIGRRGSLSGTITVHGVQGHAAYPHLAENPVRGIVTLVDSLLCPAFDEGTANFQASNLEVTTIDVGNKATNVIPNKATASFNIRFNDTWTAESLQAEIISRLERAARDNRLRQGRETPIKYELTWRERPSHVFLTHDEKLIGTLTASVEAVTGKRPELSTSGGTSDARFIKDYCPVVEFGLTGQTMHMVDERVALADLEGLTQIYERFIADFFG	42776.9	MTLPVNPVDNLAALIRCPSVTPAEGGALTALEKMLKLMGFSANRPVFSDDNTPDIENLYARKSGNGPHLMFAGHTDVVPPGDEKDWKHPPFAAAIEDGVMYGRGAVDMKGGIACFVAAVARHIEKHGNIKGSISFLITGDEEGPAVNGTVKLLEWAKQRGESWDASIVGEPTNPNALGDMIKIGRRGSLSGTITVHGVQGHAAYPHLAENPVRGIVTLVDSLLCPAFDEGTANFQASNLEVTTIDVGNKATNVIPNKATASFNIRFNDTWTAESLQAEIISRLERAARDNRLRQGRETPIKYELTWRERPSHVFLTHDEKLIGTLTASVEAVTGKRPELSTSGGTSDARFIKDYCPVVEFGLTGQTMHMVDERVALADLEGLTQIYERFIADFFG	42837	MTLPVNPVDNLAALIRCPSVTPAEGGALTALEKMLKLMGFSANRPVFSDDNTPDIENLYARKSGNGPHLMFAGHTDVVPPGDEKDWKHPPFAAAIEDGVMYGRGAVDMKGGIACFVAAVARHIEKHGNIKGSISFLITGDEEGPAVNGTVKLLEWAKQRGESWDASIVGEPTNPNALGDMIKIGRRGSLSGTITVHGVQGHAAYPHLAENPVRGIVTLVDSLLYPAFDEGTANFQASNLEVTTIDVGNKATNVIPNKATASFNIRFNDTWTAESLQAEIISRLERAARDNRLRQGRETPIKYELTWRERPSHVFLTHDEKLIGTLTASVEAVTGKRPELSTSGGTSDARFIKDYCPVVEFGLTGQTMHMVDERVALADLEGLTQIYERFIADFFG	NZ_CP024716.1_991032+1188	60.1	60.1
NADH-ubiquinone oxidoreductase chain G (EC 1.6.5.3)	PLF_234_00001368	74554.1	MAKIKVDGTEIEVPDHYTLLQAAEAAGAEVPRFCFHERLSIAGNCRMCLVEVKGGPPKPAASCAMGVRDLRPGPNGEAPEIFTNTPMVKKAREGVMEFLLINHPLDCPICDQGGECDLQDQAMAFGTDGSRFRENKRAVENKYIGPLVKTVMTRCIHCTRCVRFTTEVAGISELGLIGRGEDAEITTYLERAMTSELQGNVIDLCPVGALTSRPYAFQARPWELNKTETIDVVDAVGSNIRVDTRGREVMRIMPRVNEQVNEEWISDKTRFIWDGLRTQRLDRPYVRKDGRLVAATWPEAFAAIAAKVSATSAEKIGAVAGDLASVEEIYALKGLMTALGTANIDCRQDGAALDPALGRATYLFNSTIEGIENADALLIIGSNPRIEAAVLNARIRKRQ…	74483.1	MAKIKVDGTEIEVPDHYTLLQAAEAAGAEVPRFCFHERLSIAGNCRMCLVEVKGGPPKPAASCAMGVRDLRPGPNGEAPEIFTNTPMVKKAREGVMEFLLINHPLDCPICDQGGECDLQDQAMAFGTDGSRFRENKRAVENKYIGPLVKTVMTRCIHCTRCVRFTTEVAGISELGLIGRGEDAEITTYLERAMTSELQGNVIDLCPVGALTSRPYAFQARPWELNKTETIDVVDAVGSNIRVDTRGREVMRIMPRVNEQVNEEWISDKTRFIWDGLRTQRLDRPYVRKDGRLVAATWPEAFAAIAAKVSATSAEKIGAVAGDLASVEEIYALKGLMTALGTANIDCRQDGAALDPALGRATYLFNSTIEGIENADALLIIGSNPRIEAAVLNARIRKRQ…	74483.1	MAKIKVDGTEIEVPDHYTLLQAAEAAGAEVPRFCFHERLSIAGNCRMCLVEVKGGPPKPAASCAMGVRDLRPGPNGEAPEIFTNTPMVKKAREGVMEFLLINHPLDCPICDQGGECDLQDQAMAFGTDGSRFRENKRAVENKYIGPLVKTVMTRCIHCTRCVRFTTEVAGISELGLIGRGEDAEITTYLERAMTSELQGNVIDLCPVGALTSRPYAFQARPWELNKTETIDVVDAVGSNIRVDTRGREVMRIMPRVNEQVNEEWISDKTRFIWDGLRTQRLDRPYVRKDGRLVAATWPEAFAAIAAKVSATSAEKIGAVAGDLASVEEIYALKGLMTALGTANIDCRQDGAALDPALGRATYLFNSTIEGIENADALLIIGSNPRIEAAVLNARIRKRQ…	NZ_CP024715.1_87103+2085	-71	0
NTP pyrophosphohydrolases including oxidative damage repair enzymes	PLF_234_00001371	25644.7	MSSAALMCGSCPGPLPYAEGNRASIAENWARECAANPTLFDGEVYLAPEATLKDGVLQAGFKRTRFATLMHWRRDPSPIRPWHIFSVGVIVSGEGHLIAARMGQQNAVAGKVYFPAGSIDDNDIFDARVDYDANCRREVREETGIDLADARAETQINLVTGNRSIALFRRYYFDVPSCDLVARIEGYLSREAAPELAEIIPVKAAGMMNEATPSYVRAFADWHFGNPGLAGTDR	26964.1	MEQVEENRVHVISRADVRVLPGPLPYAEGNRASIAENWARECAANPTLFDGEVYLAPEATLKDGVLQAGFKRTRFATLMHWRRDPSPIRPWHIFSVGVIVSGEGHLIAARMGQQNAVAGKVYFPAGSIDDNDIFDARVDYDANCRREVREETGIDLADARAETQINLVTGNRSIALFRRYYFDVPSCDLVARIEGYLSREAAPELAEIIPVKAAGMMNEATPSYVRAFADWHFGNPGLAGTDR	26964.1	MEQVEENRVHVISRADVRVLPGPLPYAEGNRASIAENWARECAANPTLFDGEVYLAPEATLKDGVLQAGFKRTRFATLMHWRRDPSPIRPWHIFSVGVIVSGEGHLIAARMGQQNAVAGKVYFPAGSIDDNDIFDARVDYDANCRREVREETGIDLADARAETQINLVTGNRSIALFRRYYFDVPSCDLVARIEGYLSREAAPELAEIIPVKAAGMMNEATPSYVRAFADWHFGNPGLAGTDR	NZ_CP024715.1_632169-732	1319.4	0
Nickel ABC transporter, permease protein NikC (TC 3.A.1.5.3)	PLF_234_00001373	31363	MSDSASMVCASKTGFLSVPRQWPVRLACIIVLLLLVAAVAGPWITPYNPDDVDLVRRLQSPSLAHRVGTDHLGRNMLSRLIAGVRVSLGSVVITLALILAMGIVIGGAAGFLGGRADQVIMRITDVFLTFPTLVLALFMVGMLGTGLVNVILAIALSHWAWYARIVRGIVMSLRHREFLLAARMSGAGPVRTFWEHLLPATFSQLVVLATLDVGHIMLHVSGLSFLGLGVTPPTAEWGVMINDARQFVWTAPMLILWPGLALFLSVMAFNILGDALRDSLDPHLKAEHSH	31408	MSDSASMVCASKTGFLSVPRQWPVRLACIIVLLLLVAAVAGPWITPYNPDDVDLVRRLQSPSLAHWLGTDHLGRDMLSRLIAGVRVSLGSVVITLALILAMGIVIGGAAGFLGGRADQVIMRITDVFLTFPTLVLALFMVGMLGTGLVNVILAIALSHWAWYARIVRGIVMSLRHREFLLAARMSGAGPVRTFWEHLLPATFSQLVVLATLDVGHIMLHVSGLSFLGLGVTPPTAEWGVMINDARQFVWTAPMLILWPGLALFLSVMAFNILGDALRDSLDPHLKAEHSH	31408	MSDSASMVCASKTGFLSVPRQWPVRLACIIVLLLLVAAVAGPWITPYNPDDVDLVRRLQSPSLAHWLGTDHLGRDMLSRLIAGVRVSLGSVVITLALILAMGIVIGGAAGFLGGRADQVIMRITDVFLTFPTLVLALFMVGMLGTGLVNVILAIALSHWAWYARIVRGIVMSLRHREFLLAARMSGAGPVRTFWEHLLPATFSQLVVLATLDVGHIMLHVSGLSFLGLGVTPPTAEWGVMINDARQFVWTAPMLILWPGLALFLSVMAFNILGDALRDSLDPHLKAEHSH	NZ_CP024716.1_759708-873	45	0
Peptide chain release factor N(5)-glutamine methyltransferase (EC 2.1.1.297)	PLF_234_00001386	31845.8	MSSEEVERLDRLMAEARAKLRAAGGETPDLDARLLIEWATGATRLDLVSQPEKLIGSAEAEKLRAALERRAGGEPVHRIMGQREFYGLPFRLSAQTLEPRPDTEALVELVIPVLEQLIARHGTAEVLDMGTGTGAIIISLLHRFEHMHGIGVDVAEGALAKARINAIDNGVGERFAGLKSDWFSNVSGKFHLIVSNPPYIPHAEIAGLSREVREHDPLAALDGGPDGLDFYKALAQGVGAYLYKDGMVAVEIGAGQFQDVEALFKSTGFSLAGEANDLGGHRRAMLFGQISNTQF	31845.8	MSSEEVERLDRLMAEARAKLRAAGGETPDLDARLLIEWATGATRLDLVSQPEKLIGSAEAEKLRAALERRAGGEPVHRIMGQREFYGLPFRLSAQTLEPRPDTEALVELVIPVLEQLIARHGTAEVLDMGTGTGAIIISLLHRFEHMHGIGVDVAEGALAKARINAIDNGVGERFAGLKSDWFSNVSGKFHLIVSNPPYIPHAEIAGLSREVREHDPLAALDGGPDGLDFYKALAQGVGAYLYKDGMVAVEIGAGQFQDVEALFKSTGFSLAGEANDLGGHRRAMLFGQISNTQF	31818.7	MSSEEVERLDRLMAEARAKLRAAGGETPDLDARLLIEWATGATRLDLVSQPEKLIGSAEAEKLRAALERRAGGEPVHRIMGQREFYGLPFRLSAQTLEPRPDTEALVELVIPVLEQLIARHGTAEVLDMGTGTGAIIISLLHRFEHMHGIGVDVAEGALATARINAIDNGVGERFAGLKSDWFSNVSGKFHLIVSNPPYIPHAEIAGLSREVREHDPLAALDGGPDGLDFYKALAQGVGAYLYKDGMVAVEIGAGQFQDVEALFKSTGFSLAGEANDLGGHRRAMLFGQISNTQF	NZ_CP024715.1_1103441-888	-27.1	-27.1
Plasmid replication protein RepA	PLF_234_00001394	44605.6	MNIANQAAPLSFDDMILTQGREISRKLNLLRHENFPPDARKNLRQFSMAEAAYFLGVSPSNLKKLHLEGKGVEPTILSGGRRAYNVEQIQELRRWLDQNGRAEVKRYVPHRRGNEKLQVIGVVNFKGGSGKTTTAAHLAQHLALTGHRVLAIDLDPQASLSALHGIQPELDEFPSLYEAIRYDSERKSIREVIRRTNFPGLDIIPAMLELQEYEYDTPLAMQNGGEGKTFWNRIAKALAEVDDSYDVVVIDCPPQLGYLTLTALSAATSVLITVHPQMLDLMSMSQFLLMLGDILKTVRQAGGAVHLDWFRYLITRYEPTDVPQAQMVGFMQSMLASHMLKHQMLKSTAISDAGLTKQTLYEVDRSSMNRGTYDRAMDAMEAVNSEIRGLIHEAWGR	44605.6	MNIANQAAPLSFDDMILTQGREISRKLNLLRHENFPPDARKNLRQFSMAEAAYFLGVSPSNLKKLHLEGKGVEPTILSGGRRAYNVEQIQELRRWLDQNGRAEVKRYVPHRRGNEKLQVIGVVNFKGGSGKTTTAAHLAQHLALTGHRVLAIDLDPQASLSALHGIQPELDEFPSLYEAIRYDSERKSIREVIRRTNFPGLDIIPAMLELQEYEYDTPLAMQNGGEGKTFWNRIAKALAEVDDSYDVVVIDCPPQLGYLTLTALSAATSVLITVHPQMLDLMSMSQFLLMLGDILKTVRQAGGAVHLDWFRYLITRYEPTDVPQAQMVGFMQSMLASHMLKHQMLKSTAISDAGLTKQTLYEVDRSSMNRGTYDRAMDAMEAVNSEIRGLIHEAWGR	44506.5	MNIANQAAPLSFDDMILTQGGEISRKLNLLRHENFPPDARKNLRQFSMAEAAYFLGVSPSNLKKLHLEGKGVEPTILSGGRRAYNVEQIQELRRWLDQNGRAEVKRYVPHRRGNEKLQVIGVVNFKGGSGKTTTAAHLAQHLALTGHRVLAIDLDPQASLSALHGIQPELDEFPSLYEAIRYDSERKSIREVIRRTNFPGLDIIPAMLELQEYEYDTPLAMQNGGEGKTFWNRIAKALAEVDDSYDVVVIDCPPQLGYLTLTALSAATSVLITVHPQMLDLMSMSQFLLMLGDILKTVRQAGGAVHLDWFRYLITRYEPTDVPQAQMVGFMQSMLASHMLKHQMLKSTAISDAGLTKQTLYEVDRSSMNRGTYDRAMDAMEAVNSEIRGLIHEAWGR	NZ_CP024716.1_1+1194	-99.1	-99.1
Polyferredoxin	PLF_234_00001395	52793.1	MVSVPASRPANRLIAGEEKRLQRALARTGLWLRDHQRAIRAIQWVIIGAYAGLLIIPLMTPMPDRLSHIWSNAVLFAQFMFWGIWWPFVLVSMVLMGPTWCGVSLPGSALAERASRHGYGRATPRWIKWKGWPFVAFACTTIYGQMVSVYQYPKPVIIVLGGSTLAAMAVGFLYGREKRVWCRYLCPVSGVFAVLAKLAPVYYRVDRETWNDWERKPGTPMPHVNCAPLVPIKTMRGASACHMCGRCAGFKDAIQLSGRSPSYEVVEVAGDAPKPWESLLIIFGMMGIAAGAFQWASSPIYVDVKQWLAEWLLEHGGIAMIQPQLPWWVLTNYPDLNDMMTPLDGGLMIAYILAVACITSIAVGGLVAIANWALGGWKAARFHHLVQCLIPMAGCGVFL…	52859.1	MVSVPASRPANRLIAGEEKRLQRALARTGLWLRDHQRAIRAIQWVIIGAYAGLLIIPLMTPMPDRLSHIWSNAVLFAQFMFWGIWWPFVLVSMVLMGRTWCGVFCPEGALAEAASRHGYGRATPRWIKWKGWPFVAFACTTIYGQMVSVYQYPKPVIIVLGGSTLAAMAVGFLYGREKRVWCRYLCPVSGVFAVLAKLAPVYYRVDRETWNDWERKPGTPMPHVNCAPLVPIKTMRGASACHMCGRCAGFKDAIQLSGRSPSYEVVEVAGDAPKPWESLLIIFGMMGIAAGAFQWASSPIYVDVKQWLAEWLLEHGGIAMIQPQLPWWVLTNYPDLNDMMTPLDGGLMIAYILAVACITSIAVGGLVAIANWALGGWKAARFHHLVQCLIPMAGCGVFL…	52859.1	MVSVPASRPANRLIAGEEKRLQRALARTGLWLRDHQRAIRAIQWVIIGAYAGLLIIPLMTPMPDRLSHIWSNAVLFAQFMFWGIWWPFVLVSMVLMGRTWCGVFCPEGALAEAASRHGYGRATPRWIKWKGWPFVAFACTTIYGQMVSVYQYPKPVIIVLGGSTLAAMAVGFLYGREKRVWCRYLCPVSGVFAVLAKLAPVYYRVDRETWNDWERKPGTPMPHVNCAPLVPIKTMRGASACHMCGRCAGFKDAIQLSGRSPSYEVVEVAGDAPKPWESLLIIFGMMGIAAGAFQWASSPIYVDVKQWLAEWLLEHGGIAMIQPQLPWWVLTNYPDLNDMMTPLDGGLMIAYILAVACITSIAVGGLVAIANWALGGWKAARFHHLVQCLIPMAGCGVFL…	NZ_CP024716.1_347212+1434	66	0
7-carboxy-7-deazaguanine synthase (EC 4.3.99.3)	PLF_234_00001409	23824.9	MRTGGCDYRWAWCDNLHAVESRFRHEWKPMSVEAIWHEVTALSQKRPLTVSLSGGNPAIQPLGALIKHGKAEGYRFALETQGSVAKDWFSRLDTLVLSPKPPSSAMETDWDMLAACIEAAGTGPRTVLKFVIFDEADYAYARTVSARHPQLPVYVQPGNHTPPPPDADDAAIDIDGIMRRMEWLVDKVIADGWFEAHVLPQLHVLIWGNRRGV	27891.8	MMKPAMKPVMKPGPEIRISEIFGPTIQGEGVLIGEPTVFVRTGGCDYRCAWCDSLHAVESRFRHEWKPMSVEAIWHEVTALSQKRPLTVSLSGGNPAIQPLGALIKHGKAEGYRFALETQGSVAKDWFSRLDTLVLSPKPPSSAMETDWDMLAACIEAAGTGPRTVLKFVIFDEADYAYARTVSARHPQLPVYVQPGNHTPPPPDADDAAIDIDGIMRRMEWLVDKVIADGWFEAHVLPQLHVLIWGNRRGV	27891.8	MMKPAMKPVMKPGPEIRISEIFGPTIQGEGVLIGEPTVFVRTGGCDYRCAWCDSLHAVESRFRHEWKPMSVEAIWHEVTALSQKRPLTVSLSGGNPAIQPLGALIKHGKAEGYRFALETQGSVAKDWFSRLDTLVLSPKPPSSAMETDWDMLAACIEAAGTGPRTVLKFVIFDEADYAYARTVSARHPQLPVYVQPGNHTPPPPDADDAAIDIDGIMRRMEWLVDKVIADGWFEAHVLPQLHVLIWGNRRGV	NZ_CP024715.1_1201488+759	4066.9	0
S-adenosylmethionine synthetase (EC 2.5.1.6)	PLF_234_00001417	48839.7	MRPVKSGRYCVSKAEHFSPLDFQEGLPVSRSSYLFTSESVSEGHPDKVCDRISDEIVDMIYKEARRTGVDPWSVRIACETLATTNRVVIAGEVRVPETFLKKNKDGSIAHDAAGHPLINPSRFRSAARKAIREIGYEQDGFNWRTVKVDVLLHPQSADIAQGVDNAADRQGEEGAGDQGIMFGYACRETLDLMPAPIYYSHKILEKLAEARHKGEGDARKLGPDAKSQVTVRYENGKAAEVTQIVLSTQHLDASWDSRKVRSVVEPYIREALGDLPIAENCNWYINPTGKFVIGGPDGDAGLTGRKIIVDTYGGAAPHGGGAFFGKDTTKVDRSAAYAARYLAKNVVAAGLADRCTIQLSYAIGVAQPLSVYVDLHGTGKVAESAVEDALRKVMDLSPT…	48719.5	MRPVKSGRYCVSKAEHFSPLDFQEGLPVSRSSYLFTSESVSEGHPDKVCDRISDEIVDMIYKEARRTGVDPWSVRIACETLATTNRVVIAGEVRVPETFLKKNKDGSIAHDAAGHPLINPSRFRSAARKAIREIGYEQDGFNWRTVKVDVLLHPQSADIAQGVDNAADRQGEEGAGDQGIMFGYACRETLDLMPAPIYYSHKILEKLAEARHKGEGDARKLGPDAKSQVTVRYENGKAAEVTQIVLSTQHLDASWDSRKVRSVVEPYIREALGDLPIAENCNWYINPTGKFVIGGPDGDAGLTGRKIIVDTYGGAAPHGGGAFSGKDTTKVDRSAAYAARYLAKNVVAAGLADRCTIQLSYAIGVAQPLSVYVDLHGTGKVAESAVEDALRKVMDLSPT…	48719.5	MRPVKSGRYCVSKAEHFSPLDFQEGLPVSRSSYLFTSESVSEGHPDKVCDRISDEIVDMIYKEARRTGVDPWSVRIACETLATTNRVVIAGEVRVPETFLKKNKDGSIAHDAAGHPLINPSRFRSAARKAIREIGYEQDGFNWRTVKVDVLLHPQSADIAQGVDNAADRQGEEGAGDQGIMFGYACRETLDLMPAPIYYSHKILEKLAEARHKGEGDARKLGPDAKSQVTVRYENGKAAEVTQIVLSTQHLDASWDSRKVRSVVEPYIREALGDLPIAENCNWYINPTGKFVIGGPDGDAGLTGRKIIVDTYGGAAPHGGGAFSGKDTTKVDRSAAYAARYLAKNVVAAGLADRCTIQLSYAIGVAQPLSVYVDLHGTGKVAESAVEDALRKVMDLSPT…	NZ_CP024715.1_1378888+1347	-120.2	0
Tol biopolymer transport system, TolR protein	PLF_234_00001431	16285.9	MGMSVGNQGMQSGGRRRRGRKPALMSEINVTPFVDVMLVLLIIFMVSAPLLTVGVPIDLPDTQAKAMNADTQPMTVSVNSEGKIYLQETEIPIDEVVPKLQAIAKTGYEERIFVRGDKAADYGTVMKVMARISAAGFKNIGLVTLQEQDS	16267.8	MGMSVGNQGMQSGGRRRRGRKPALMSEINVTPFVDVMLVLLIIFMVSAPLLTVGVPIDLPDTQAKAMNADTQPITVSVNSEGKIYLQETEIPIDEVVPKLQAIAKTGYEERIFVRGDKAADYGTVMKVMARISAAGFKNIGLVTLQEQDS	16267.8	MGMSVGNQGMQSGGRRRRGRKPALMSEINVTPFVDVMLVLLIIFMVSAPLLTVGVPIDLPDTQAKAMNADTQPITVSVNSEGKIYLQETEIPIDEVVPKLQAIAKTGYEERIFVRGDKAADYGTVMKVMARISAAGFKNIGLVTLQEQDS	NZ_CP024715.1_943162-453	-18.1	0
Transcriptional regulator NarR	PLF_234_00001433	26086.8	MRRDDKIALKNQPLFADMADATFERIMRPSFVQSFPPRTMLLTENEPADFLFAVLDGLVLMSASSQDGDTALEILRPGDVFILAAVLNNDVCLQSAQTLTATRVLMVPAELVREQMSEDPAFMHAVVFELARAYRRLVKELKAQKLRSCAQRLANWIVKESLANDGADVVSIPYEKRILAAYLGMTPENLSRSFANLASHGVHVQASAIRITDKAGLLQFAAPSSLIDQEEPTRPA	26100.8	MRRDDKIALKNQPLFADMADATFERIMRPSFVQSFPPRTMLLTENEPADFLFAVLDGLVLMSASSQDGDTALEILRPGDVFILAAVLNNDVCLQSAQTLTATRVLMVPAELVREQMSEDPAFMHAVVFELARAYRRLVKELKAQKLRSCAQRLANWIVKESLANDGADVVTIPYEKRILAAYLGMTPENLSRSFANLASHGVHVQASAIRITDKAGLLQFAAPSSLIDQEEPTRPA	26100.8	MRRDDKIALKNQPLFADMADATFERIMRPSFVQSFPPRTMLLTENEPADFLFAVLDGLVLMSASSQDGDTALEILRPGDVFILAAVLNNDVCLQSAQTLTATRVLMVPAELVREQMSEDPAFMHAVVFELARAYRRLVKELKAQKLRSCAQRLANWIVKESLANDGADVVTIPYEKRILAAYLGMTPENLSRSFANLASHGVHVQASAIRITDKAGLLQFAAPSSLIDQEEPTRPA	NZ_CP024716.1_288376+711	14	0
Transcriptional regulator, AraC family	PLF_234_00001434	41679.1	MAGQETTGNRDGNFARCRDGDTKLKTASGTAVQAFTNGIDRAMNQNSLVKRSIVFFLVPNFSMIAFATAIEPLRIANQMLGYDAYQWRLTSVDGKPVTASNGVECAVNASLEDERRYLQREQRPSMVFVCSGVHVEEFRNKSVFAWLREEYNRGVAVGGLCTGAHILAAAGLLSGRRCAIHWENLPGFSEAFPKAEVYADLFEVDSNLYTCAGGTASLDMMLKLIGDDFDANLVNKICEQALTDRVRSPQDRQRLPLRARLGIQNSKVLTIIEMMEANLSEPQALINVAHTIGLSRRQVERLFRQEMGRSPARYYLEIRLDRARHLLLQSSMPVVEAAVASGFVSASHFSKCYRELYGRSPQQERAERKILVAA	41723.3	MAGQETTGNRDGNFARCRDGDTKLKTASGTAVQAFTNGIDRAMNQNSLVKRSIVFFLVPNFSMIAFATAIEPLRIANQMLGYDAYQWRLTSVDGKPVTASNGVECAVNASLEDERRYLQREQRPSMVFVCSGVHVEEFRNKSVFAWLREEYNRGVAVGGLCTGAHILAAAGLLSGRRCAIHWENLPGFSEAFPKAEVYADLFEVDSNLYTCAGGTASLDMMLKLIGDDFDANLVNKICEQALTDRVRSPQDRQRLPLRARLGIQNSKVLTIIEMMEANLSEPQALINVAHTIGLSRRQVERLFRQEMGRSPARYYLEIRLDRARHLLLQSSMPVVEVAVACGFVSASHFSKCYRELYGRSPQQERAERKILVAA	41723.3	MAGQETTGNRDGNFARCRDGDTKLKTASGTAVQAFTNGIDRAMNQNSLVKRSIVFFLVPNFSMIAFATAIEPLRIANQMLGYDAYQWRLTSVDGKPVTASNGVECAVNASLEDERRYLQREQRPSMVFVCSGVHVEEFRNKSVFAWLREEYNRGVAVGGLCTGAHILAAAGLLSGRRCAIHWENLPGFSEAFPKAEVYADLFEVDSNLYTCAGGTASLDMMLKLIGDDFDANLVNKICEQALTDRVRSPQDRQRLPLRARLGIQNSKVLTIIEMMEANLSEPQALINVAHTIGLSRRQVERLFRQEMGRSPARYYLEIRLDRARHLLLQSSMPVVEVAVACGFVSASHFSKCYRELYGRSPQQERAERKILVAA	NZ_CP024715.1_576760+1125	44.2	0
1-deoxy-D-xylulose 5-phosphate synthase (EC 2.2.1.7)	PLF_234_00001469	69184.8	MSRPSTPLLDKAPTPDRLRALPEQDLPQLAEELRTELIDAVSTTGGHLGAGLGVVELTVALHHVFNTPYDRIIWDVGHQAYPHKILTGRRDRIRTLRQAGGLSGFTKRAESEYDPFGAAHSSTSISAGLGMAVASELSGEKRNVIAVIGDGSMSAGMAYEAMNNAGALDARLIVILNDNDMSIAPPTGAMSAYLARLVSGRTYRSVREAAKQVAQKLPKFLQDKARKSEEYARAFFTGGTLFEELGFYYVGPIDGHNLDHLLPVLKNVRDTQKGPVLIHVVTQKGKGYAPAEAAADKYHGVNKFDVITGKQAKPPANAPSYTKIFGTSLIEEARHDDKIVAVTAAMPTGTGLDLFGEAFPKRVFDVGIAEQHAVTFAAGLASEGYKPFCAIYSTFLQRG…	69184.8	MSRPSTPLLDKAPTPDRLRALPEQDLPQLAEELRTELIDAVSTTGGHLGAGLGVVELTVALHHVFNTPYDRIIWDVGHQAYPHKILTGRRDRIRTLRQAGGLSGFTKRAESEYDPFGAAHSSTSISAGLGMAVASELSGEKRNVIAVIGDGSMSAGMAYEAMNNAGALDARLIVILNDNDMSIAPPTGAMSAYLARLVSGRTYRSVREAAKQVAQKLPKFLQDKARKSEEYARAFFTGGTLFEELGFYYVGPIDGHNLDHLLPVLKNVRDTQKGPVLIHVVTQKGKGYAPAEAAADKYHGVNKFDVITGKQAKPPANAPSYTKIFGTSLIEEARHDDKIVAVTAAMPTGTGLDLFGEAFPKRVFDVGIAEQHAVTFAAGLASEGYKPFCAIYSTFLQRG…	69183.8	MSRPSTPLLDKAPTPDRLRALPEQDLPQLAEELRTELIDAVSTTGGHLGAGLGVVELTVALHHVFNTPYDRIIWDVGHQAYPHKILTGRRDRIRTLRQAGGLSGFTKRAESEYDPFGAAHSSTSISAGLGMAVASELSGEKRNVIAVIGDGSMSAGMAYEAMNNAGALDARLIVILNDNDMSIAPPTGAMSAYLARLVSGRTYRSVREAAKQVAQKLPKFLQDKARKSEEYARAFFTGGTLFEELGFYYVGPIDGHNLDHLLPVLKNVRDTQKGPVLIHVVTQKGKGYAPAEAAADKYHGVNKFDVITGKQAKPPANAPSYTKIFGTSLIEEARHNDKIVAVTAAMPTGTGLDLFGEAFPKRVFDVGIAEQHAVTFAAGLASEGYKPFCAIYSTFLQRG…	NZ_CP024715.1_1861656+1932	-1	-1
2-dehydro-3-deoxyglucarate aldolase (EC 4.1.2.20)	PLF_234_00001474	27259.5	MSMSLSSRLRAGETVLSAWSSLPEPLTVEILAHSAFDAVTLDMQHGGHDEASILRSLGLVLNAGKPPVVRIPVGRFDMASRALDFGAHAVIAPMINSVDDARRFAAAMKYPPVGERSWGVFRANADYGAPGSNDYLTTANHDTLAFAMIETRDAYDALDAILDVRGIDGVFVGPSDFSIAWSNGREANPHSDAIVEPISNIAHKAAAAGKIAGIYSPSPEFARRYISLGFRFLTISNDSGYIRLAAETLVKAVRG	27259.5	MSMSLSSRLRAGETVLSAWSSLPEPLTVEILAHSAFDAVTLDMQHGGHDEASILRSLGLVLNAGKPPVVRIPVGRFDMASRALDFGAHAVIAPMINSVDDARRFAAAMKYPPVGERSWGVFRANADYGAPGSNDYLTTANHDTLAFAMIETRDAYDALDAILDVRGIDGVFVGPSDFSIAWSNGREANPHSDAIVEPISNIAHKAAAAGKIAGIYSPSPEFARRYISLGFRFLTISNDSGYIRLAAETLVKAVRG	27287.6	MSMSLSSRLRAGETVLSAWSSLPEPLTVEILAHSAFDAVTLDMQHGGHDEVSILRSLGLVLNAGKPPVVRIPVGRFDMASRALDFGAHAVIAPMINSVDDARRFAAAMKYPPVGERSWGVFRANADYGAPGSNDYLTTANHDTLAFAMIETRDAYDALDAILDVRGIDGVFVGPSDFSIAWSNGREANPHSDAIVEPISNIAHKAAAAGKIAGIYSPSPEFARRYISLGFRFLTISNDSGYIRLAAETLVKAVRG	NZ_CP024715.1_122667+768	28.1	28.1
3'-to-5' exoribonuclease RNase R	PLF_234_00001479	86692.6	MARRFSKSDTGRSARTERRAATAQSKDSAAFLPTREEVLKYIEENPDRAGKRELAKAFNIKGDARVYLKDLLRELADEGLVEKRARKLSRPGSLPSVAVLDITGRDEDGGLLARPAEWDEASHGKPPVVLLRRTRLNKTSESGPVVGVGDRVLAKIFRNEDHAGPDFSARVMKRLEHHANAVLGVVRKLGNGEWRLEPVNRKQGEVQLDPAMLENAESGDLVEVELLSARRYGLPRGKVRQVVGSIDSEKALSMIAIHEHEIPHVFPDEVLREAETAGPATLEGREDWREIPLITIDPADAKDHDDAVYAEPDTDPENPGGQVVIVAIADVAAYVRPGSALDREAQKRGNSVYFPDRVVPMLPKRISNDLCSLREMEDRPALAVRMIFSADGRKKSHKF…	86706.6	MARRFSKSDTGRSARTERRAATAQSKDSAAFLPTREEVLKYIEENPDRAGKRELAKAFNIKGDARVYLKDLLRELADEGLVEKRARKLSRPGSLPSVAVLDITGRDEDGGLLARPAEWDEASHGKPPVVLLRRTRLNKTSESGPVVGVGDRVLAKIFRNEDHAGPDFSARVMKRLEHHANAVLGVVRKLGNGEWRLEPVNRKQGEVQLDPAMLENAESGDLVEVELLSARRYGLPRGKVRQVVGSIDSEKALSMIAIHEHEIPHVFPDEVLREAETAGPATLEGREDWREIPLITIDPADAKDHDDAVYAEPDTDPENPGGQVVIVAIADVAAYVRPGSALDREAQKRGNSVYFPDRVVPMLPKRISNDLCSLREMEDRPALAVRMIFSADGRKKSHKF…	86706.6	MARRFSKSDTGRSARTERRAATAQSKDSAAFLPTREEVLKYIEENPDRAGKRELAKAFNIKGDARVYLKDLLRELADEGLVEKRARKLSRPGSLPSVAVLDITGRDEDGGLLARPAEWDEASHGKPPVVLLRRTRLNKTSESGPVVGVGDRVLAKIFRNEDHAGPDFSARVMKRLEHHANAVLGVVRKLGNGEWRLEPVNRKQGEVQLDPAMLENAESGDLVEVELLSARRYGLPRGKVRQVVGSIDSEKALSMIAIHEHEIPHVFPDEVLREAETAGPATLEGREDWREIPLITIDPADAKDHDDAVYAEPDTDPENPGGQVVIVAIADVAAYVRPGSALDREAQKRGNSVYFPDRVVPMLPKRISNDLCSLREMEDRPALAVRMIFSADGRKKSHKF…	NZ_CP024716.1_574290+2352	14	0
ABC transporter, substrate-binding protein (cluster 1, maltose/g3p/polyamine/iron)	PLF_234_00001488	43299.4	MRLTRRQALGGMAALAAFPASRVWAQTKPAMPASPVTLNIVDVAGNLALTQPAFEAYAKANPDKVSKITFTKAPAPELPGKLKAQQAANRLDIDVVLTGTDALSAGHELGLWVKLLPEYSTSLPDLKTLYQEPAWRMQEAQGKQHGLAIVYYPSGPLLEYMPDKVKTVPRNLDELLVWAKENPNKFLYARPANSGPGRTFLMGLPYMLGDADPKDPMKGWDKTWAYLKELHKYIEYYPTGTGALMKELGEGTRYMTVTTTGWDINPRVLGVVPKEAAVSKLDAFHWVADAQFMAVPKGIGDDKLAVILDLMNYMLTPEAQAVTYDQGYFYPGPVVKDVPITMAPQSSQDAIAEFGRAEYADWIANNPIELPLEPAAMVAAFRRWDEDVASQPK	43299.4	MRLTRRQALGGMAALAAFPASRVWAQTKPAMPASPVTLNIVDVAGNLALTQPAFEAYAKANPDKVSKITFTKAPAPELPGKLKAQQAANRLDIDVVLTGTDALSAGHELGLWVKLLPEYSTSLPDLKTLYQEPAWRMQEAQGKQHGLAIVYYPSGPLLEYMPDKVKTVPRNLDELLVWAKENPNKFLYARPANSGPGRTFLMGLPYMLGDADPKDPMKGWDKTWAYLKELHKYIEYYPTGTGALMKELGEGTRYMTVTTTGWDINPRVLGVVPKEAAVSKLDAFHWVADAQFMAVPKGIGDDKLAVILDLMNYMLTPEAQAVTYDQGYFYPGPVVKDVPITMAPQSSQDAIAEFGRAEYADWIANNPIELPLEPAAMVAAFRRWDEDVASQPK	43285.3	MRLTRRQALGGMAALAAFPASRVWAQTKPAMPASPVTLNIVDVAGNLALTQPAFEAYAKANPDKVSKITFTKAPAPELPGKLKAQQAANRLDIDVVLTGTDALSAGHELGLWVKLLPEYSTSLPDLKTLYQEPAWRMQEAQGKQHGLAIVYYPSGPLLEYMPDKVKTVPRNLDELLVWAKENPNKFLYARPANSGPGRTFLMGLPYMLGDADPKDPMKGWDKTWAYLKELHKYIEYYPTGTGALMKELGEGTRYMTVTTTGWDINPRVLGVVPKEAAVSKLDGFHWVADAQFMAVPKGIGDDKLAVILDLMNYMLTPEAQAVTYDQGYFYPGPVVKDVPITMAPQSSQDAIAEFGRAEYADWIANNPIELPLEPAAMVAAFRRWDEDVASQPK	NZ_CP024716.1_768590-1182	-14.1	-14.1
Chorismate mutase I (EC 5.4.99.5)	PLF_234_00001521	10417.8	MSSMSNEQNTIPAELLALRASIDNIDAALIHMLAERFRCTKAVGVLKAERGLAPADPAREKRQVARLRALAADANLDPDFAEKFLNFIVQGSHSAS	11780.3	MSSMSNEQNTIPAELLALRASIDNIDAALIHMLAERFRCTKAVGVLKAERGLAPADPAREKRQVARLRALAADANLDPDFAEKFLNFIVKEVIRHHEHTAANHGGNQ	11780.3	MSSMSNEQNTIPAELLALRASIDNIDAALIHMLAERFRCTKAVGVLKAERGLAPADPAREKRQVARLRALAADANLDPDFAEKFLNFIVKEVIRHHEHTAANHGGNQ	NZ_CP024715.1_1057376-324	1362.5	0
Citrate synthase (si) (EC 2.3.3.1)	PLF_234_00001523	48787.5	MKGKTMSDKTASFTLDGKTFDLPVRKGTVGPDVVDIGPLYKNSHAFTYDPGFTSTASCESKITYIDGDEGVLLYRGYPIDQLAEHGDFLETCYLLLYGELPTATQKADFDYRVTRHTMLHEQMTKFFTGFRRDAHPMAVMVGCLGAMSAFYHDSTDITDPHQRMVASIRLIAKVPTLAAMAYKYHIGQPFVYPKNDLDFASNFLHMCFTVPCEEYKVNPVLARAMDRIFILHADHEQNASTSTVRLAGSSGANPFACIAAGVACLWGPAHGGANEAALNMLSEIGSVDRIPEYIARAKDKNDPFRLMGFGHRVYKNYDPRAKIMQKTCHEVLGELGIKDDPLLDVAMELERIALTDEYFIEKKLYPNIDFYSGITLKALGFPTEMFTVLFALARTVGWV…	48787.5	MKGKTMSDKTASFTLDGKTFDLPVRKGTVGPDVVDIGPLYKNSHAFTYDPGFTSTASCESKITYIDGDEGVLLYRGYPIDQLAEHGDFLETCYLLLYGELPTATQKADFDYRVTRHTMLHEQMTKFFTGFRRDAHPMAVMVGCLGAMSAFYHDSTDITDPHQRMVASIRLIAKVPTLAAMAYKYHIGQPFVYPKNDLDFASNFLHMCFTVPCEEYKVNPVLARAMDRIFILHADHEQNASTSTVRLAGSSGANPFACIAAGVACLWGPAHGGANEAALNMLSEIGSVDRIPEYIARAKDKNDPFRLMGFGHRVYKNYDPRAKIMQKTCHEVLGELGIKDDPLLDVAMELERIALTDEYFIEKKLYPNIDFYSGITLKALGFPTEMFTVLFALARTVGWV…	48241.8	MSDKTASFTLDGKTFDLPVRKGTVGPDVVDIGPLYKNSHAFTYDPGFTSTASCESKITYIDGDEGVLLYRGYPIDQLAEHGDFLETCYLLLYGELPTATQKADFDYRVTRHTMLHEQMTKFFTGFRRDAHPMAVMVGCLGAMSAFYHDSTDITDPHQRMVASIRLIAKVPTLAAMAYKYHIGQPFVYPKNDLDFASNFLHMCFTVPCEEYKVNPVLARAMDRIFILHADHEQNASTSTVRLAGSSGANPFACIAAGVACLWGPAHGGANEAALNMLSEIGSVDRIPEYIARAKDKNDPFRLMGFGHRVYKNYDPRAKIMQKTCHEVLGELGIKDDPLLDVAMELERIALTDEYFIEKKLYPNIDFYSGITLKALGFPTEMFTVLFALARTVGWVAQWKE…	NZ_CP024715.1_427094+1293	-545.7	-545.7
FIG00451164: hypothetical protein	PLF_234_00001572	18508.9	MAQGDDNKQAIGQIIRQEQALIFPSLDENDAFSLGQRIRDIAVKDKLGIAIDISLWGRRLFFAATAGATADNTEWLRRKFNVVRRFHVSTYRLVLEQNREDRMFAPYKALDVADYALAGGGFPIRVSGAGVIGAVIVSGLPQREDHNLVVRAVAEHVGQDPVALALPAA	18508.9	MAQGDDNKQAIGQIIRQEQALIFPSLDENDAFSLGQRIRDIAVKDKLGIAIDISLWGRRLFFAATAGATADNTEWLRRKFNVVRRFHVSTYRLVLEQNREDRMFAPYKALDVADYALAGGGFPIRVSGAGVIGAVIVSGLPQREDHNLVVRAVAEHVGQDPVALALPAA	18566.9	MAQGDDNKQAIGQIIRQEQALIFPSLDENDAFSLGQRIRDIAVKDKLGIAIDISLWDRRLFFAATAGATADNTEWLRRKFNVVRRFHVSTYRLVLEQNREDRMFAPYKALDVADYALAGGGFPIRVSGAGVIGAVIVSGLPQREDHNLVVRAVAEHVGQDPVALALPAA	NZ_CP024715.1_664559-510	58	58
Foldase protein PrsA precursor (EC 5.2.1.8)	PLF_234_00001588	36065.4	MKAILKVPCRNALAVLAASVALASFSAPFSASAVFAQDAAPGTEKAAATTAAASAEKDDPSKVLATINGKDITVGEVDQAAGDLDPQFARLPVEQRRLAALAALIDIKAMAGEAEKDKLDQTKEFKDRMEFLRERALHNEYFKNAIVDKISDADVRARYDKEIAAMPPQVEVRARHILVKTKEEAEAIIKKLEGGAKFEDLAKASSTDGTASSGGDLGYFSEGQMVPEFEKAAFALKPGEYTKEPVQTQFGYHVIQLEDRRTKQPPAYDQVKDQIRSIIMRERYIETVKKLRDGLKIDYKDPAIEKAMKDAAAAQEASGKDDASEDDAPQE	36079.4	MKAILKVPCRKALAVLAASVALASFSAPFSASAVFAQDAAPGTEKAAATTAAASAEKDDPSKVLATINGKDITVGEVDQAAGDLDPQFARLPVEQRRLAALAALIDIKAMAGEAEKDKLDQTKEFKDRMEFLRERALHNEYFKNAIVDKISDADVRARYDKEIAAMPPQVEVRARHILVKTKEEAEAIIKKLEGGAKFEDLAKASSTDGTASSGGDLGYFSEGQMVPEFEKAAFALKPGEYTKEPVQTQFGYHVIQLEDRRTKQPPAYDQVKDQIRSIIMRERYIETVKKLRDGLKIDYKDPAIEKAMKDAAAAQEASGKDDASEDDAPQE	36079.4	MKAILKVPCRKALAVLAASVALASFSAPFSASAVFAQDAAPGTEKAAATTAAASAEKDDPSKVLATINGKDITVGEVDQAAGDLDPQFARLPVEQRRLAALAALIDIKAMAGEAEKDKLDQTKEFKDRMEFLRERALHNEYFKNAIVDKISDADVRARYDKEIAAMPPQVEVRARHILVKTKEEAEAIIKKLEGGAKFEDLAKASSTDGTASSGGDLGYFSEGQMVPEFEKAAFALKPGEYTKEPVQTQFGYHVIQLEDRRTKQPPAYDQVKDQIRSIIMRERYIETVKKLRDGLKIDYKDPAIEKAMKDAAAAQEASGKDDASEDDAPQE	NZ_CP024715.1_1172602-996	14	0
Heat shock protein 60 kDa family chaperone GroEL	PLF_234_00001599	57461.3	MAAKDVKFGRTAREKMLRGVDILADAVKVTLGPKGRNVVIEKSFGAPRITKDGVSVAKEVELEDKFENMGAQMLREVASKTNDTAGDGTTTATVLGQAIVQEGAKAVAAGMNPMDLKRGIDLAVNEVVAELLKKAKKINTSEEVAQVGTISANGEAEIGKMIAEAMQKVGNEGVITVEEAKTAETELEVVEGMQFDRGYLSPYFVTNPEKMVADLEDAYILLHEKKLSNLQALLPVLEAVVQTSKPLLIIAEDVEGEALATLVVNKLRGGLKIAAVKAPGFGDCRKAMLEDIAILTGGQVISEDLGIKLESVTLDMLGRAKKVSISKENTTIVDGAGQKAEIDARVGQIKQQIEETTSDYDREKLQERLAKLAGGVAVIRVGGATEVEVKEKKDRVDDA…	57514.4	MAAKDVKFGRTAREKMLRGVDILADAVKVTLGPKGRNVVIEKSFGAPRITKDGVSVAKEVELEDKFENMGAQMLREVASKTNDTAGDGTTTATVLGQAIVQEGAKAVAAGMNPMDLKRGIDLAVNEVVAELLKKAKKINTSEEVAQVGTISANGEAEIGKMIAEAMQKVGNEGVITVEEAKTAETELEVVEGMQFDRGYLSPYFVTNPEKMVADLEDAYILLHEKKLSNLQALLPVLEAVVQTSKPLLIIAEDVEGEALATLVVNKLRGGLKIAAVKAPGFGDRRKAMLEDIAILTGGQVISEDLGIKLESVTLDMLGRAKKVSISKENTTIVDGAGQKAEIDARVGQIKQQIEETTSDYDREKLQERLAKLAGGVAVIRVGGATEVEVKEKKDRVDDA…	57514.4	MAAKDVKFGRTAREKMLRGVDILADAVKVTLGPKGRNVVIEKSFGAPRITKDGVSVAKEVELEDKFENMGAQMLREVASKTNDTAGDGTTTATVLGQAIVQEGAKAVAAGMNPMDLKRGIDLAVNEVVAELLKKAKKINTSEEVAQVGTISANGEAEIGKMIAEAMQKVGNEGVITVEEAKTAETELEVVEGMQFDRGYLSPYFVTNPEKMVADLEDAYILLHEKKLSNLQALLPVLEAVVQTSKPLLIIAEDVEGEALATLVVNKLRGGLKIAAVKAPGFGDRRKAMLEDIAILTGGQVISEDLGIKLESVTLDMLGRAKKVSISKENTTIVDGAGQKAEIDARVGQIKQQIEETTSDYDREKLQERLAKLAGGVAVIRVGGATEVEVKEKKDRVDDA…	NZ_CP024716.1_182753-1641	53.1	0
Integral membrane protein TerC family	PLF_234_00001609	39205.8	MAAYRYFIWPMIFTVLGLAGAVWLGYELTGTFGGMVSVFIICAVLSVLEISLSFDNAIVNARILRDMSPKWQHRFLTWGIVIAVFGMRIVFPLGIVAIAMWTDPISALKLAIWQPNEYARVIAESHTGIAAFGGTFLLMVGMKYFFDVEKDVHWIRMIESRMSKFASVQGVEIGVAIALIIFFSYQLDADHSHTFVIAGLFGLLTFLAVEGLGEVLDATQEQMDMVHRGGLGAFIYLEVLDASFSFDGVIGAFALTTNLFVIAIGLGIGAFYVRSLTIMLVERKTLGQYRYLEHGAFYAILVLAIIMYVQTLVHIPEVITGLIGAALIGLSFMSSMRYNRLNPNWQNETEEVT	39187.7	MAAYRYFIWPMIFTVLGLAGAVWLGYELTGTFGGMVSVFIICAVLSVLEISLSFDNAIVNARILRDMSPKWQHRFLTWGIVIAVFGMRIVFPLGIVAIAMWTDPISALKLAIWQPNEYARVIAESHTGIAAFGGTFLLMVGMKYFFDVEKDVHWIRMIESRMSKFASVQGVEIGVAIALIIFFSYQLDADHSHTFVIAGLFGLLTFLAVEGLGEVLDATQEQMDMVHRGGLGAFIYLEVLDASFSFDGVIGAFALTTNLFVIAIGLGIGAFYVRSLTIMLVERKTLGQYRYLEHGAFYAILVLAIIMYVQTLVHIPEVITGLIGAALIGLSFMSSLRYNRLNPNWQNETEEVT	39187.7	MAAYRYFIWPMIFTVLGLAGAVWLGYELTGTFGGMVSVFIICAVLSVLEISLSFDNAIVNARILRDMSPKWQHRFLTWGIVIAVFGMRIVFPLGIVAIAMWTDPISALKLAIWQPNEYARVIAESHTGIAAFGGTFLLMVGMKYFFDVEKDVHWIRMIESRMSKFASVQGVEIGVAIALIIFFSYQLDADHSHTFVIAGLFGLLTFLAVEGLGEVLDATQEQMDMVHRGGLGAFIYLEVLDASFSFDGVIGAFALTTNLFVIAIGLGIGAFYVRSLTIMLVERKTLGQYRYLEHGAFYAILVLAIIMYVQTLVHIPEVITGLIGAALIGLSFMSSLRYNRLNPNWQNETEEVT	NZ_CP024715.1_723432-1062	-18.1	0
L-amino acid N-acyltransferase MnaT	PLF_234_00001614	18379.7	MTLLIRHATEADLPALLAIYNDAVENTLAIWNETLVDLENRRQWLENRNRDGFPVLVAEREGQVVGYASYGPFRPFEGFRHSSELSVYVASNARGGGIGRTLLAELIEEARERKVHVLIASIEAGNAASIALHRSQGFEECGTLKQVGQKFGRWLDLLFMQKIL	18379.7	MTLLIRHATEADLPALLAIYNDAVENTLAIWNETLVDLENRRQWLENRNRDGFPVLVAEREGQVVGYASYGPFRPFEGFRHSSELSVYVASNARGGGIGRTLLAELIEEARERKVHVLIASIEAGNAASIALHRSQGFEECGTLKQVGQKFGRWLDLLFMQKIL	18349.7	MTLLIRHATEADLPALLAIYNDAVENTLAIWNETLVDLENRRQWLENRNRDGFPVLVAEREGQVVGYASYGPFRPFEGFRHSSELSVYVASNARGGGIGRTLLAELIEEARERKVHVLIAGIEAGNAASIALHRSQGFEECGTLKQVGQKFGRWLDLLFMQKIL	NZ_CP024715.1_899637+495	-30	-30
NADH-ubiquinone oxidoreductase chain H (EC 1.6.5.3)	PLF_234_00001643	38573	MEGIFAAYVLPALIIALKSVVLLVVLLIVVAYLLYADRKIWAAVQLRRGPNVVGPWGLFQRFADLLKFVFKEPIIPSGANKGVFLLAPFIFAVLAMATWAVIPVNEGWAVANINVGILYIFAISSLEVYGVIMGGWASNSKYPFLGALRSAAQMVSYEVSIGFVIVTVLLTVGSLNLTDIVLSQNTGLGTMLGLPASFLDWNWLCLFPMFVVFFISALAETNRPPFDLVEAESELVAGHMIEYSSTPFLLFFLGEYVAITLMCALMTVLFLGGWLPPVDVWFLSWVPGIIWFMLKLCFCFFLFAMVKAFVPRYRYDQLMRLGWKVFLPISLFMVVATATFLKVFGLA	38487.9	MEGIFAAYVLPALIIALKSVVLLVVLLIVVAYLLYADRKIWAAVQLRRGPNVVGPWGLFQAFADLLKFVFKEPIIPSGANKGVFLLAPFIFAVLAMATWAVIPVNEGWAVANINVGILYIFAISSLEVYGVIMGGWASNSKYPFLGALRSAAQMVSYEVSIGFVIVTVLLTVGSLNLTDIVLSQNTGLGTMLGLPASFLDWNWLCLFPMFVVFFISALAETNRPPFDLVEAESELVAGHMIEYSSTPFLLFFLGEYVAITLMCALMTVLFLGGWLPPVDVWFLSWVPGIIWFMLKLCFCFFLFAMVKAFVPRYRYDQLMRLGWKVFLPISLFMVVATATFLKVFGLA	38487.9	MEGIFAAYVLPALIIALKSVVLLVVLLIVVAYLLYADRKIWAAVQLRRGPNVVGPWGLFQAFADLLKFVFKEPIIPSGANKGVFLLAPFIFAVLAMATWAVIPVNEGWAVANINVGILYIFAISSLEVYGVIMGGWASNSKYPFLGALRSAAQMVSYEVSIGFVIVTVLLTVGSLNLTDIVLSQNTGLGTMLGLPASFLDWNWLCLFPMFVVFFISALAETNRPPFDLVEAESELVAGHMIEYSSTPFLLFFLGEYVAITLMCALMTVLFLGGWLPPVDVWFLSWVPGIIWFMLKLCFCFFLFAMVKAFVPRYRYDQLMRLGWKVFLPISLFMVVATATFLKVFGLA	NZ_CP024715.1_89207+1044	-85.1	0
Nickel ABC transporter, permease protein NikB (TC 3.A.1.5.3)	PLF_234_00001645	23984.2	MPATLQLAGVALVLTLGLSIPLGMWAARHREGWQDQVVRFVAFLGVSMPNFWLGFLLVLVFSIQLGWLPPMGRGGFAHMIMPAIAISFMSLSINARLLRASMLEVSGQRHVRYARLRGLSERSVERSHVLRNAWLPIITATGMHIGELIGGTLVIESIFGWPGVGRYAVSAILNRDYPVIQCFTLVMVTIFVICNLIVDVVYAWADPRIRLSAEGAE	34920.2	MFAFIIRRVILLVPMLFGASLVIFLMLRLGPSDPAMDYLRLSKVPPTPQALESARQMLGLDRAITTQYFDWLGKALHGDFGISFATQRPVLPDLLYFLPATLQLAGVALVLTLGLSIPLGMWAARHREGWQDQVVRFVAFLGVSMPNFWLGFLLVLVFSIQLGWLPPMGRGGFAHMIMPAIAISFMSLSINARLLRASMLEVSGQRHVRYARLRGLSERSVERSHVLRNAWLPIITATGMHIGELIGGTLVIESIFGWPGVGRYAVSAILNRDYPVIQCFTLVMVTIFVICNLIVDVVYAWADPRIRLSAEGAE	34920.2	MFAFIIRRVILLVPMLFGASLVIFLMLRLGPSDPAMDYLRLSKVPPTPQALESARQMLGLDRAITTQYFDWLGKALHGDFGISFATQRPVLPDLLYFLPATLQLAGVALVLTLGLSIPLGMWAARHREGWQDQVVRFVAFLGVSMPNFWLGFLLVLVFSIQLGWLPPMGRGGFAHMIMPAIAISFMSLSINARLLRASMLEVSGQRHVRYARLRGLSERSVERSHVLRNAWLPIITATGMHIGELIGGTLVIESIFGWPGVGRYAVSAILNRDYPVIQCFTLVMVTIFVICNLIVDVVYAWADPRIRLSAEGAE	NZ_CP024716.1_760649-945	10936	0
Phosphatidylcholine synthase (EC 2.7.8.24)	PLF_234_00001678	29811	MADSVKTKLTGKLKAKKVTAPQAKAFSVHLLTASGSFLAFLSVVAASDGRYTAMWWWLGLALFVDGIDGPIARKLEVKYVLPNWSGELLDSIIDYVTYVLIPAFALYQSGFMGTNLSFISGAIIVVSSAIYYADTGMKTKENFFKGFPVVWNMVVFTLFIVRPGEWVAFGTVVASAILSFLPINFLHPVRVVRLRPLNLTIFLLWCAFGVIALYYMLDAPLWVRIGISVTGLYIYFIGAIMQLFPSLGREAALAKARKLVEKQQKSGEAP	29811	MADSVKTKLTGKLKAKKVTAPQAKAFSVHLLTASGSFLAFLSVVAASDGRYTAMWWWLGLALFVDGIDGPIARKLEVKYVLPNWSGELLDSIIDYVTYVLIPAFALYQSGFMGTNLSFISGAIIVVSSAIYYADTGMKTKENFFKGFPVVWNMVVFTLFIVRPGEWVAFGTVVASAILSFLPINFLHPVRVVRLRPLNLTIFLLWCAFGVIALYYMLDAPLWVRIGISVTGLYIYFIGAIMQLFPSLGREAALAKARKLVEKQQKSGEAP	29839.1	MADSVKTKLTGKLKAKKVTAPQVKAFSVHLLTASGSFLAFLSVVAASDGRYTAMWWWLGLALFVDGIDGPIARKLEVKYVLPNWSGELLDSIIDYVTYVLIPAFALYQSGFMGTNLSFISGAIIVVSSAIYYADTGMKTKENFFKGFPVVWNMVVFTLFIVRPGEWVAFGTVVASAILSFLPINFLHPVRVVRLRPLNLTIFLLWCAFGVIALYYMLDAPLWVRIGISVTGLYIYFIGAIMQLFPSLGREAALAKARKLVEKQQKSGEAP	NZ_CP024716.1_533696-813	28.1	28.1
Phosphoribosylamine--glycine ligase (EC 6.3.4.13)	PLF_234_00001684	44972.2	MKVLLIGSGGREHALAWKLAASPLLEKLYCALGNPGIAAVAELADIGVDDHAALIAFAKEKHIDLVVVGPEAPLVAGLADEMRAEGIRVFGPSRAAAQLEGSKGFTKDLCARFNIPTGAYGRFNNAPKAKAYIRQQGAPIVVKADGLAAGKGVVVAMTLQEALDAVDSCFEGAFGAAGAEVVVEEFLDGEEASFFCICDGKTALPLGSAQDHKRVGDGDTGPNTGGMGAYAPAPVMTPEMVARTMRELIEPTMRGMAEIGAPFSGILFAGLMITSDGPKLIEYNTRFGDPECQVLMMRLNSDLLALVNAAVDGRLDEVSLEWKDEPALTVVMAAEGYPANVKKGSVIRDLEKLESIDGVKLFHAGTALKDGAIVASGGRVLNITATAATVAQAQARAYE…	44972.2	MKVLLIGSGGREHALAWKLAASPLLEKLYCALGNPGIAAVAELADIGVDDHAALIAFAKEKHIDLVVVGPEAPLVAGLADEMRAEGIRVFGPSRAAAQLEGSKGFTKDLCARFNIPTGAYGRFNNAPKAKAYIRQQGAPIVVKADGLAAGKGVVVAMTLQEALDAVDSCFEGAFGAAGAEVVVEEFLDGEEASFFCICDGKTALPLGSAQDHKRVGDGDTGPNTGGMGAYAPAPVMTPEMVARTMRELIEPTMRGMAEIGAPFSGILFAGLMITSDGPKLIEYNTRFGDPECQVLMMRLNSDLLALVNAAVDGRLDEVSLEWKDEPALTVVMAAEGYPANVKKGSVIRDLEKLESIDGVKLFHAGTALKDGAIVASGGRVLNITATAATVAQAQARAYE…	44986.2	MKVLLIGSGGREHALAWKLAASPLLEKLYCALGNPGIAAVAELADIGVDDHAALIAFAKEKHIDLVVVGPEAPLVAGLADEMRAEGIRVFGPSRAAAQLEGSKGFTKDLCARFNIPTGAYGRFNNAPKAKAYIRQQGAPIVVKADGLAAGKGVVVAMTLQEALDAVDSCFEGAFGAAGAEVVVEEFLDGEEASFFCICDGKTALPLGSAQDHKRVGDGDTGPNTGGMGAYAPAPVMTPEMVARTMRELIEPTMRGMAEIGAPFSGILFAGLMITSDGPKLIEYNTRFGDPECQVLMMRLNSDLLALINAAVDGRLDEVSLEWKDEPALTVVMAAEGYPANVKKGSVIRDLEKLESIDGVKLFHAGTALKDGAIVASGGRVLNITATAATVAQAQARAYE…	NZ_CP024715.1_1847056-1284	14	14
Plasmid replication protein RepB	PLF_234_00001688	36085.6	MARKNIFDSVMRDEPAAEQASAPAENVSRRFGAAKSLSASIDELAKQASQRLDGETVVELDPADLDASFVADRLPETDDQEYKDLLEAIRERGQDSPILVRPHPQTSGRYMIVFGHRRARVARELGIKVRAVIKPLADLEHILSQGQENSARANLSFIERVLLRSTPGSHGFRARGHSGRPDCRLPDLSKMLTIPKAIPEEILLAIGPAKGIGRDRWLELRKLVEMPGKKAAAAELIETDSFKSASSPDRFEQLYGYLKGGRQKRPVTKSASRPGSIWTAPDRGLNVVIKQTGKTATLALGAANGHCFADWLSRNLDELYASFKNDQG	36116.6	MARKNIFDSVMRDEPAAEQASAPAENVSRRFGAAKSLSASIDELAKQASQRLDGETVVELDPADLDASFVADRLPETDDQEYKDLLEAIRERGQDSPILVRPHPQTSGRYMIVFGHRRARVARELGIKVRAVIKPLADLEHILSQGQENSARANLSFIERVFFAARLEAMGFGREAIQAALTVDYQTLSKMLTIPKAIPEEILLAIGPAKGIGRDRWLELRKLVEMPGKKAAAAELIETDSFKSASSPDRFEQLYGYLKGGRQKRPVTKSASRPGSIWTAPDRGLNVVIKQTGKTATLALGAANGHCFADWLSRNLDELYASFKNDQG	36116.6	MARKNIFDSVMRDEPAAEQASAPAENVSRRFGAAKSLSASIDELAKQASQRLDGETVVELDPADLDASFVADRLPETDDQEYKDLLEAIRERGQDSPILVRPHPQTSGRYMIVFGHRRARVARELGIKVRAVIKPLADLEHILSQGQENSARANLSFIERVFFAARLEAMGFGREAIQAALTVDYQTLSKMLTIPKAIPEEILLAIGPAKGIGRDRWLELRKLVEMPGKKAAAAELIETDSFKSASSPDRFEQLYGYLKGGRQKRPVTKSASRPGSIWTAPDRGLNVVIKQTGKTATLALGAANGHCFADWLSRNLDELYASFKNDQG	NZ_CP024716.1_1259+987	31	0
SSU ribosomal protein S15p (S13e)	PLF_234_00001710	14539.6	MPLIDCVKERSNRVNDPRWTTSRPGRQVFLSFRKGVTMSITAERKQALIKEYATKEGDTGSPEVQVAVLSERIANLTEHFKGHKNDNHSRRGLLKLVSQRRRLLDYVKGVDHARYQALITRLGLRR	14539.6	MPLIDCVKERSNRVNDPRWTTSRPGRQVFLSFRKGVTMSITAERKQALIKEYATKEGDTGSPEVQVAVLSERIANLTEHFKGHKNDNHSRRGLLKLVSQRRRLLDYVKGVDHARYQALITRLGLRR	10209.6	MSITAERKQALIKEYATKEGDTGSPEVQVAVLSERIANLTEHFKGHKNDNHSRRGLLKLVSQRRRLLDYVKGVDHARYQALITRLGLRR	NZ_CP024715.1_1389318+270	-4330	-4330
Smr protein/MutS2	PLF_234_00001718	19398.1	MAKTARPLAGKKAEPEALPDFKALMAEEQEKPGAKIAPPAGEPGRSRKGFSAPGEMPIQPLDRPTHRKIAKGRVDIEARIDLHGLTQNEAHGLLYGFLVNAHARGLRHVMVITGKGRSLGSEGILRQAVPHWFSTPLFRLLVSAYEDAARHHGGHGALYVRLRRQTRQNTFGGIGRR	22135.2	MPPRSEKPGKNYLRAEDRILWETVAKTARPLAGKKAEPEALPDFKALMAEEQEKPGAKIAPPAGEPGRSRKGFSAPGEMPIQPLDRPTHRKIAKGRVDIEARIDLHGLTQNEAHGLLYGFLVNAHARGLRHVMVITGKGRSLGSEGILRQAVPHWFSTPLFRLLVSAYEDAARHHGGHGALYVRLRRQTRQNTFGGIGRR	22135.2	MPPRSEKPGKNYLRAEDRILWETVAKTARPLAGKKAEPEALPDFKALMAEEQEKPGAKIAPPAGEPGRSRKGFSAPGEMPIQPLDRPTHRKIAKGRVDIEARIDLHGLTQNEAHGLLYGFLVNAHARGLRHVMVITGKGRSLGSEGILRQAVPHWFSTPLFRLLVSAYEDAARHHGGHGALYVRLRRQTRQNTFGGIGRR	NZ_CP024715.1_1299459+603	2737.1	0
Transglutaminase-like cysteine peptidase	PLF_234_00001745	22687.5	MTKQIFIAAILMLLGAGLAQAANPASTSPWMTTGERTSQPIGHYEFCQRHPAECSSTSRSSASLKLTQRLWQQIIDVNERVNTTIAPMTDMEVWGQEEYWEYPTTAGNCDDYMLLKRRELMALGVPANTLLFTVVRQPNGEGHAVLTVRTDRGDFILDNLDPRVLAWNKTDYTYLKRQSTYSTGSWVSIRDDRDILVGSIH	22687.5	MTKQIFIAAILMLLGAGLAQAANPASTSPWMTTGERTSQPIGHYEFCQRHPAECSSTSRSSASLKLTQRLWQQIIDVNERVNTTIAPMTDMEVWGQEEYWEYPTTAGNCDDYMLLKRRELMALGVPANTLLFTVVRQPNGEGHAVLTVRTDRGDFILDNLDPRVLAWNKTDYTYLKRQSTYSTGSWVSIRDDRDILVGSIH	22688.4	MTKQIFIAAILMLLGAGLAQAANPASTSPWMTTGERTSQPIGHYEFCQRHPAECSSTSRSSASLKLTQRLWQQIIDVNERVNTTIAPMTDMEVWGQEEYWEYPTTAGDCDDYMLLKRRELMALGVPANTLLFTVVRQPNGEGHAVLTVRTDRGDFILDNLDPRVLAWNKTDYTYLKRQSTYSTGSWVSIRDDRDILVGSIH	NZ_CP024715.1_524416+606	0.9	0.9
Type II restriction adenine-specific methylase (EC 2.1.1.72)	PLF_234_00001748	42177.6	MSLVRLAHELPIEAPRTAWLDSIIKGDCVSALERLSDHSVDVIFADPPYNLQLGGDLHRPDQSMVSAVDDHWDQFESFQAYDAFTRAWLLACRRVLKPNGTIWVIGSYHNIFRVGTQLQDLGFWLLNDIVWRKTNPMPNFRGRRFQNAHETLIWASRDQKGKGYTFNYEAMKAANDDVQMRSDWLFPICTGSERLKDENGDKVHPTQKPEALLARIMMASSKPGDVILDPFFGSGTTGAVAKRLGRHFVGIEREQPYIDAATARINAVEPLGKAELTVMTGKRAEPRVAFTSVMEAGLLRPGTVLCDERRRFAAIVRADGTLTANGEAGSIHRIGARVQGFDACNGWTFWHFEENGVLKPIDALRKIIREQMAAAGA	43281.9	MRSQVIEYPMSLVRLAHELPIEAPRTAWLDSIIKGDCVSALERLSDHSVDVIFADPPYNLQLGGDLHRPDQSMVSAVDDHWDQFESFQAYDAFTRAWLLACRRVLKPNGTIWVIGSYHNIFRVGTQLQDLGFWLLNDIVWRKTNPMPNFRGRRFQNAHETLIWASRDQKGKGYTFNYEAMKAANDDVQMRSDWLFPICTGSERLKDENGDKVHPTQKPEALLARIMMASSKPGDVILDPFFGSGTTGAVAKRLGRHFVGIEREQPYIDAATARINAVEPLGKAELTVMTGKRAEPRVAFTSVMEAGLLRPGTVLCDERRRFAAIVRADGTLTANGEAGSIHRIGARVQGFDACNGWTFWHFEENGVLKPIDALRKIIREQMAAAGA	42177.6	MSLVRLAHELPIEAPRTAWLDSIIKGDCVSALERLSDHSVDVIFADPPYNLQLGGDLHRPDQSMVSAVDDHWDQFESFQAYDAFTRAWLLACRRVLKPNGTIWVIGSYHNIFRVGTQLQDLGFWLLNDIVWRKTNPMPNFRGRRFQNAHETLIWASRDQKGKGYTFNYEAMKAANDDVQMRSDWLFPICTGSERLKDENGDKVHPTQKPEALLARIMMASSKPGDVILDPFFGSGTTGAVAKRLGRHFVGIEREQPYIDAATARINAVEPLGKAELTVMTGKRAEPRVAFTSVMEAGLLRPGTVLCDERRRFAAIVRADGTLTANGEAGSIHRIGARVQGFDACNGWTFWHFEENGVLKPIDALRKIIREQMAAAGA	NZ_CP024715.1_1917135+1134	0	-1104.3
UDP-N-acetylmuramoyl-dipeptide--2,6-diaminopimelate ligase (EC 6.3.2.13)	PLF_234_00001750	51545.2	MAMKLKEIALFNELAPGEAGEVEITGITSDSRAVQRGFLFAALKGVKADGAVFAADAAKRGAVAIIAGKDTAIADAGVPVLHVDDPRHVLAIAAAQFYGKQPEVMVAVTGTSGKTSVASFTRQIWAYAGFPAANIGTTGVFSPTRSDYNSLTTPDPVELHRVLAELASEGVTHAAMEASSHGLDQRRLDGVRLAAGAFTNLGRDHMDYHATIDEYLGAKMRLFNALLPKGAPAIIFADDQFSAQAIEAATLAGCDVKTVGRKGNFIALKRVEHERFRQHVEVRIGEEIFEIELPLAGDFQVANALVAAGLAMVTGVPAAAAMRALALLKGAPGRLDLVGATEDGAPAYVDYAHKPEALENVLTSVRPFTTGRVIVVFGCGGDRDKGKRPIMGEIASRLA…	51575.2	MTMKLKEIALFNELAPGEAGEVEITGITSDSRAVQRGFLFAALKGVKADGAVFAADAAKRGAVAIIAGKDTAIADAGVPVLHVDDPRHVLAIAAAQFYGKQPEVMVAVTGTSGKTSVASFTRQIWAYAGFPAANIGTTGVFSPTRSDYNSLTTPDPVELHRVLAELASEGVTHAAMEASSHGLDQRRLDGVRLAAGAFTNLGRDHMDYHATIDEYLGAKMRLFNALLPKGAPAIIFADDQFSAQAIEAATLAGCDVKTVGRKGNFIALKRVEHERFRQHVEVRIGEEIFEIELPLAGDFQVANALVAAGLAMVTGVPAAAAMRALALLKGAPGRLDLVGATEDGAPAYVDYAHKPEALENVLTSVRPFTTGRVIVVFGCGGDRDKGKRPIMGEIASRLA…	51575.2	MTMKLKEIALFNELAPGEAGEVEITGITSDSRAVQRGFLFAALKGVKADGAVFAADAAKRGAVAIIAGKDTAIADAGVPVLHVDDPRHVLAIAAAQFYGKQPEVMVAVTGTSGKTSVASFTRQIWAYAGFPAANIGTTGVFSPTRSDYNSLTTPDPVELHRVLAELASEGVTHAAMEASSHGLDQRRLDGVRLAAGAFTNLGRDHMDYHATIDEYLGAKMRLFNALLPKGAPAIIFADDQFSAQAIEAATLAGCDVKTVGRKGNFIALKRVEHERFRQHVEVRIGEEIFEIELPLAGDFQVANALVAAGLAMVTGVPAAAAMRALALLKGAPGRLDLVGATEDGAPAYVDYAHKPEALENVLTSVRPFTTGRVIVVFGCGGDRDKGKRPIMGEIASRLA…	NZ_CP024715.1_696174-1473	30	0
hypothetical protein	PLF_234_00001772	7584.4	MIDTLEPGEVPEIVNDHDPVPLRNQLEHRNPGAFSWVYKETGPLWRVEIGRRKVHASDHECTCGNH	13367	MMMQAVVIIYRYWTALDEQDVKSTCFHHSCHRRSHNSPPPITRHATIFSMIDTLEPGEVPEIVNDHDPVPLRNQLEHRNPGAFSWVYKETGPLWRVEIGRRKVHASDHECTCGNH	10922.3	MSSQPVSTIPVIDVRTIPPPPPITRHATIFSMIDTLEPGEVPEIVNDHDPVPLRNQLEHRNPGAFSWVYKETGPLWRVEIGRRKVHASDHECTCGNH	NZ_CP024716.1_237694+294	3337.9	-2444.7
2-hydroxymuconic semialdehyde hydrolase (EC 3.7.1.9)	PLF_234_00001797	28731.2	MSVAAPEFTPEFIDVDGTKIAVRYRAGDTLPGVVWLGGYRSDMLGTKAVILDEWAAQTGHSALRHDYSGHGESGGDFNQGTISRWLAQSLAVYRHYASGPQILVGSSMGGWIALRMAQELKKEGRAPAGIVLIAPAPDFTAALVEPALTGKQKRDLEEKGYFEEPSDYSPNPYVYTRALIEDGRKNLVLNGIIETGCPVHILQGMQDPDVPYKHALTLVEHLPVDDVTLTLVRDGDHRLSRPQDLDLLIRTVSGLAERISETV	28731.2	MSVAAPEFTPEFIDVDGTKIAVRYRAGDTLPGVVWLGGYRSDMLGTKAVILDEWAAQTGHSALRHDYSGHGESGGDFNQGTISRWLAQSLAVYRHYASGPQILVGSSMGGWIALRMAQELKKEGRAPAGIVLIAPAPDFTAALVEPALTGKQKRDLEEKGYFEEPSDYSPNPYVYTRALIEDGRKNLVLNGIIETGCPVHILQGMQDPDVPYKHALTLVEHLPVDDVTLTLVRDGDHRLSRPQDLDLLIRTVSGLAERISETV	28830.3	MSVAAPEFTPEFIDVDGTKIAVRYRAGDTLPGVVWLGGYRSDMLGTKAVILDEWAAQTGHSALRHDYSGHGESGGDFNQGTISRWLAQSLAVYRHYASGPQILVGSSMGGWIALRMAQELKKEGRAPAGIVLIAPAPDFTAALVEPALTRKQKRDLEEKGYFEEPSDYSPNPYVYTRALIEDGRKNLVLNGIIETGCPVHILQGMQDPDVPYKHALTLVEHLPVDDVTLTLVRDGDHRLSRPQDLDLLIRTVSGLAERISETV	NZ_CP024715.1_1339484-792	99.1	99.1
2-isopropylmalate synthase (EC 2.3.3.13)	PLF_234_00001798	63667.4	MNQPVSTPKSVSQAVSARKGMPIAGTKYAPFPAPQLDDRTWPSKRIEKAPIWCSVDLRDGNQALIDPMGHDRKERMFRLLIDMGFPEIEIGFPSASQTDFDFCRWAIEQGDVPDDVDLQVLVQCRPELITRTFEALEGAKTPIIHFYNSTSELQRRVVFAKDVGGIKQIATDAAKMIMDMAAKAGGGYRFQYSPESFTGTELDVALEICNAVIEIVKPTPDNKLIVNLPSTVEMNTPNVYADQIEWMCRNLDNRESLIISLHPHNDRGTGIAATELGLMAGADRGEGTLFGNGERTGNVDVVTLALNMYTQGIDPGLDCTDINRMKEVYEYSNQLKIAERHPYVGELVYTAFSGSHQDAINKGMKARRSANSPVWEVPYLPIDPQDVGRSYEAIIRINS…	63667.4	MNQPVSTPKSVSQAVSARKGMPIAGTKYAPFPAPQLDDRTWPSKRIEKAPIWCSVDLRDGNQALIDPMGHDRKERMFRLLIDMGFPEIEIGFPSASQTDFDFCRWAIEQGDVPDDVDLQVLVQCRPELITRTFEALEGAKTPIIHFYNSTSELQRRVVFAKDVGGIKQIATDAAKMIMDMAAKAGGGYRFQYSPESFTGTELDVALEICNAVIEIVKPTPDNKLIVNLPSTVEMNTPNVYADQIEWMCRNLDNRESLIISLHPHNDRGTGIAATELGLMAGADRGEGTLFGNGERTGNVDVVTLALNMYTQGIDPGLDCTDINRMKEVYEYSNQLKIAERHPYVGELVYTAFSGSHQDAINKGMKARRSANSPVWEVPYLPIDPQDVGRSYEAIIRINS…	63709.5	MNQPVSTPKSVSQAVSARKGMPIAGTKYAPFPAPQLDDRTWPSKRIEKAPIWCSVDLRDGNQALIDPMGHDRKERMFRLLIDMGFPEIEIGFPSASQTDFDFCRWAIEQGDVPDDVDLQVLVQCRPELITRTFEALEGAKTPIIHFYNSTSELQRRVVFAKDVGGIKQIATDAAKMIMDMAAKAGGGYRFQYSPESFTGTELDVALEICNAVIEIVKPTPDNKLIVNLPSTVEMNTPNVYADQIEWMCRNLDNRESLIISLHPHNDRGTGIAATELGLMAGADRVEGTLFGNGERTGNVDVVTLALNMYTQGIDPGLDCTDINRMKEVYEYSNQLKIAERHPYVGELVYTAFSGSHQDAINKGMKARRSANSPVWEVPYLPIDPQDVGRSYEAIIRINS…	NZ_CP024715.1_817823-1728	42.1	42.1
3-methyl-2-oxobutanoate hydroxymethyltransferase (EC 2.1.2.11)	PLF_234_00001803	29417.7	MSAPVTRKRLTPKVIQAMKGECPIVSLTAYTTPVARLLDPHCDLLLVGDSLGMVLYGMESTLAVTLDMMIMHGQAVMRGTSHACVIVDMPFGSYQESKEQAFRNAARVMQETGCDGVKLEGGEEMAETVAFLVRRGIPVFGHVGLMPQQVNTVGGFRSLGRGDDEAGKIRRDAQAIAQAGAFAVVIEGTVEPLAREITALIDIPTVGIGASSACDGQVLVSDDMLGLFQDFTPRFVKRFAHLAPQVSQAAEAYAEEVRARRFPGPEHVFGAKPGA	29417.7	MSAPVTRKRLTPKVIQAMKGECPIVSLTAYTTPVARLLDPHCDLLLVGDSLGMVLYGMESTLAVTLDMMIMHGQAVMRGTSHACVIVDMPFGSYQESKEQAFRNAARVMQETGCDGVKLEGGEEMAETVAFLVRRGIPVFGHVGLMPQQVNTVGGFRSLGRGDDEAGKIRRDAQAIAQAGAFAVVIEGTVEPLAREITALIDIPTVGIGASSACDGQVLVSDDMLGLFQDFTPRFVKRFAHLAPQVSQAAEAYAEEVRARRFPGPEHVFGAKPGA	29364.6	MSAPVTRKRLTPKVIQAMKGECPIVSLTAYTTPVARLLDPHCDLLLVGDSLGMVLYGMESTLAVTLDMMIMHGQAVMRGTSHACVIVDMPFGSYQESKEQAFRNAARVMQETGCDGVKLEGGEEMAETVAFLVRCGIPVFGHVGLMPQQVNTVGGFRSLGRGDDEAGKIRRDAQAIAQAGAFAVVIEGTVEPLAREITALIDIPTVGIGASSACDGQVLVSDDMLGLFQDFTPRFVKRFAHLAPQVSQAAEAYAEEVRARRFPGPEHVFGAKPGA	NZ_CP024715.1_1767827+828	-53.1	-53.1
ATP:Cob(I)alamin adenosyltransferase (EC 2.5.1.17)	PLF_234_00001822	22528.3	MVKLNKIYTRTGDKGTTGLASGPRRLKCDLRVEAYGTVDEANACVGMARIHTGAQDAHAEIDAMLARIQNDLFDLGADLSTPDDGQPLSYEPLRIVASQVSRVEADIDRLNANLQPLRSFILPGGSPASAALHLARTVSRRAERLMVALSRMEGEKVSPEALQYINRLSDFLFVAGRAVNDNGASDILWVPGAQSLSERGGSVLERVSI	21099.7	MVKLNKIYTRTGDKGTTGLASGPRRLKCDLRVEAYGTVDEANACVGMARIHTGAQDAHAEIDAMLARIQNDLFDLGADLSTPDDGQPLSYEPLRIVASQVSRVEADIDRLNANLQPLRSFILPGGSPASAALHLARTVSRRAERLMVALSRMEGEKVSPEALQYINRLSDFLFVAGRAVNDNGASDILWVPGANR	21099.7	MVKLNKIYTRTGDKGTTGLASGPRRLKCDLRVEAYGTVDEANACVGMARIHTGAQDAHAEIDAMLARIQNDLFDLGADLSTPDDGQPLSYEPLRIVASQVSRVEADIDRLNANLQPLRSFILPGGSPASAALHLARTVSRRAERLMVALSRMEGEKVSPEALQYINRLSDFLFVAGRAVNDNGASDILWVPGANR	NZ_CP024715.1_1202970-588	-1428.6	0
Cytochrome c oxidase (cbb3-type) subunit CcoQ (EC 1.9.3.1)	PLF_234_00001864	6027.8	MDYNSLRTFADSWGLFGMALFFVFVVLYAFRPGSKKKADEAKEIPFKDDKND	6027.8	MDYNSLRTFADSWGLFGMALFFVFVVLYAFRPGSKKKADEAKEIPFKDDKND	6041.9	MDYNSLRTFADSWGLFGMALFFVFVILYAFRPGSKKKADEAKEIPFKDDKND	NZ_CP024715.1_1800799-159	14.1	14.1
Diaminopimelate decarboxylase (EC 4.1.1.20)	PLF_234_00001878	45550.6	MNHFEYRNGVLHAENVSLPEIAKAVGTPFYVYSRATIERHFRVFHDAFADMDTLVTYALKANSNQAVLTALAKLGAGADTVSQGEIRRALAAGIPANRIVFSGVGKTPREMDFALEAGIYCFNVESEPELEILSARAVAAGKVAPVSLRINPDVDAKTHAKISTGKSENKFGIPRDKARAAYARAASLPGLNVVGIDMHIGSQIIDLEPFDNAFALMAELVKELQADGHNIRHVDVGGGLGIPYRTPNTPPPPPVAYAQIVAKHIKPLGLKTVFEPGRLIVGNAGLLVTEVIFVKEGDAKNFVIVDAAMNDLIRPTLYDAFHDIRPVIMPNDNAPRIRADFVGPVCETGDYLGLDREVAKPAPGDLIAICTTGAYGAVLSSTYNSRLLIPEVLGDGERY…	45568.6	MNHFEYRNGVLHAENVSLPEIAKAVGTPFYVYSRATIERHFRVFHDAFADMDTLVTYALKANSNQAVLTALAKLGAGADTVSQGEIRRALAAGIPANRIVFSGVGKTPREMDFALEAGIYCFNVESEPELEILSARAVAAGKVAPVSLRINPDVDAKTHAKISTGKSENKFGIPRDKARAAYARAASLPGLNVVGIDMHIGSQIIDLEPFDNAFALMAELVKELQADGHNIRHVDVGGGLGIPYRTDNTPPPPPVAYAQIVAKHIKPLGLKTVFEPGRLIVGNAGLLVTEVIFVKEGDAKNFVIVDAAMNDLIRPTLYDAFHDIRPVIMPNDNAPRIRADFVGPVCETGDYLGLDREVAKPAPGDLIAICTTGAYGAVLSSTYNSRLLIPEVLGDGERY…	45568.6	MNHFEYRNGVLHAENVSLPEIAKAVGTPFYVYSRATIERHFRVFHDAFADMDTLVTYALKANSNQAVLTALAKLGAGADTVSQGEIRRALAAGIPANRIVFSGVGKTPREMDFALEAGIYCFNVESEPELEILSARAVAAGKVAPVSLRINPDVDAKTHAKISTGKSENKFGIPRDKARAAYARAASLPGLNVVGIDMHIGSQIIDLEPFDNAFALMAELVKELQADGHNIRHVDVGGGLGIPYRTDNTPPPPPVAYAQIVAKHIKPLGLKTVFEPGRLIVGNAGLLVTEVIFVKEGDAKNFVIVDAAMNDLIRPTLYDAFHDIRPVIMPNDNAPRIRADFVGPVCETGDYLGLDREVAKPAPGDLIAICTTGAYGAVLSSTYNSRLLIPEVLGDGERY…	NZ_CP024715.1_1208067+1266	18	0
FIG00450853: hypothetical protein	PLF_234_00001922	14684.6	MTKGRKKTEQDRQHGFMLFVTCVLSFTAFLFTVDFSSQAGDALNQPRGIAARQAEGSAAAPARQQSTPAPQPIRAILMEAIAAKIKTVWLGDGNAALLTKTAELHVSGNRSAEAAQIFQPLPALRGHFGSARAPPENA	14684.6	MTKGRKKTEQDRQHGFMLFVTCVLSFTAFLFTVDFSSQAGDALNQPRGIAARQAEGSAAAPARQQSTPAPQPIRAILMEAIAAKIKTVWLGDGNAALLTKTAELHVSGNRSAEAAQIFQPLPALRGHFGSARAPPENA	16509.6	MKTGSIPRLNSRESLGDLTKGRKKTEQDRQHGFMLFVTCVLSFTAFLFTVDFSSQAGDALNQPRGIAARQAEGSAAAPARQQSTPAPQPIRAILMEAIAAKIKTVWLGDGNAALLTKTAELHVSGNRSAEAAQIFQPLPALRGHFGSARAPPENA	NZ_CP024715.1_583961+468	1825	1825
Uncharacterized coiled-coil protein CC_1530	PLF_234_00001930	7895.9	MSDIVNLRQFKKQKARDTKEKQAEQNRILFGRTKVEKDFARAQAQKAERFLDMNRRETKDLPEGEK	10233.6	MRKRDDARNIAQICHNTVTLMSDIVNLRQFKKQKARDTKEKQAEQNRILFGRTKVEKDFARAQAQKAERFLDMNRRETKDLPEGEK	10233.6	MRKRDDARNIAQICHNTVTLMSDIVNLRQFKKQKARDTKEKQAEQNRILFGRTKVEKDFARAQAQKAERFLDMNRRETKDLPEGEK	NZ_CP024715.1_658148+261	2337.7	0
FIG00884245: hypothetical protein	PLF_234_00001941	16813.1	MCRPQRCSPVPDDFATVLKQVEEASDAVVHPRAPHMPFACAVFSAGFGAPIKNSFSPRNPSLLFDIDPPEQQQAEQGNEGIVLRMACQSPDAIRMELGLGPELKRADLQRCRRRFAAQNHPDRLPPQFREAAEQRMKTANALLDAAMLLAHA	16813.1	MCRPQRCSPVPDDFATVLKQVEEASDAVVHPRAPHMPFACAVFSAGFGAPIKNSFSPRNPSLLFDIDPPEQQQAEQGNEGIVLRMACQSPDAIRMELGLGPELKRADLQRCRRRFAAQNHPDRLPPQFREAAEQRMKTANALLDAAMLLAHA	16786.1	MCRPQRCSPVPDDFATVLKQVEEASDAVVHPRAPHMPFACAVFSAGFGAPIKNSFSPRNPSLLFDIDPPEQQQAEQGNEGIVLRMACQSPDAIRMELGLGPELKRADLQRCRRRFAAQSHPDRLPPQFREAAEQRMKTANALLDAAMLLAHA	NZ_CP024715.1_1512343-459	-27	-27
FIG00984076: hypothetical protein	PLF_234_00001942	48196.1	MTKTDRSANAFRADRRRFLRSAATAGLSVAVSAMVSSAYAQQVLSDVISSPRRGNWDDQFDARATGGRRVATNQPVLSPQTVADIQNAIVQYTDIASRGGWPLVPGNARLQIGVNDPAVQYLRKRLMISGDLPQEAGLSTAFDTYVDAALKRFQARHGLPADGVMGQFTYAAMNVDVNTRLGQLQTNLQRLAPLANDTMQEQRFVMVNIPAARIEAVEGGSVIQRHTAVVGKIDRQTPLLNSKIHEVILNPYWTAPKSIIQKDIIPLMRKDPEYLTKNKIRLYDQSGQEVPPESVDWNTDDAVKLMFRQDPGKINAMSSTKINFHNPYAVYMHDTPQKSYFNKLMRFDSSGCVRVQNVRDLDVWLLKNTPGWDRQNIEATIKSGVNTPIQLADPVPLHF…	48196.1	MTKTDRSANAFRADRRRFLRSAATAGLSVAVSAMVSSAYAQQVLSDVISSPRRGNWDDQFDARATGGRRVATNQPVLSPQTVADIQNAIVQYTDIASRGGWPLVPGNARLQIGVNDPAVQYLRKRLMISGDLPQEAGLSTAFDTYVDAALKRFQARHGLPADGVMGQFTYAAMNVDVNTRLGQLQTNLQRLAPLANDTMQEQRFVMVNIPAARIEAVEGGSVIQRHTAVVGKIDRQTPLLNSKIHEVILNPYWTAPKSIIQKDIIPLMRKDPEYLTKNKIRLYDQSGQEVPPESVDWNTDDAVKLMFRQDPGKINAMSSTKINFHNPYAVYMHDTPQKSYFNKLMRFDSSGCVRVQNVRDLDVWLLKNTPGWDRQNIEATIKSGVNTPIQLADPVPLHF…	48206.2	MTKTDRPANAFRADRRRFLRSAATAGLSVAVSAMVSSAYAQQVLSDVISSPRRGNWDDQFDARATGGRRVATNQPVLSPQTVADIQNAIVQYTDIASRGGWPLVPGNARLQIGVNDPAVQYLRKRLMISGDLPQEAGLSTAFDTYVDAALKRFQARHGLPADGVMGQFTYAAMNVDVNTRLGQLQTNLQRLAPLANDTMQEQRFVMVNIPAARIEAVEGGSVIQRHTAVVGKIDRQTPLLNSKIHEVILNPYWTAPKSIIQKDIIPLMRKDPEYLTKNKIRLYDQSGQEVPPESVDWNTDDAVKLMFRQDPGKINAMSSTKINFHNPYAVYMHDTPQKSYFNKLMRFDSSGCVRVQNVRDLDVWLLKNTPGWDRQNIEATIKSGVNTPIQLADPVPLHF…	NZ_CP024715.1_50972+1302	10.1	10.1
Fructose-bisphosphate aldolase class II (EC 4.1.2.13)	PLF_234_00001954	38829	MARITLRQLLDHAAEKGYGVPAFNINNMEQALAIMEAANAVDAPVILQASRGARSYANDIMLRHMMDAVTEIYPHIPVCVHLDHGNEAATCMSAIQAGFTSVMMDGSLKADGKTPADWDYNVSVTRQVSEMSHLGGISVEGELGVLGSLETGMGDVEDAHGAEGKLSHDQLLTDPDEAVKFVRETKVDALAIAMGTSHGAYKFSRKPDGSVLAMHVIEEIHRKLPNTHLVMHGSSSVPEELQEIINKYGGQMKPTWGVPVEEIQRGIKHGVRKINIDTDNRMAMTGQIRRILQEEPSEFDPRKYLKPAMAAMTKLCKERFEQFGTAGHAASIRPIPLSEMAKRYRDGSLDPKFS	38814.9	MARITLRQLLDHAAEKGYGVPAFNINNMEQALAIMEAANAVDAPVILQASRGARSYANDIMLRHMMDAVTEIYPHIPVCVHLDHGNEAATCMSAIQAGFTSVMMDGSLKADGKTPADWDYNVSVTRQVSEMSHLGGISVEGELGVLGSLETGMGDVEDGHGAEGKLSHDQLLTDPDEAVKFVRETKVDALAIAMGTSHGAYKFSRKPDGSVLAMHVIEEIHRKLPNTHLVMHGSSSVPEELQEIINKYGGQMKPTWGVPVEEIQRGIKHGVRKINIDTDNRMAMTGQIRRILQEEPSEFDPRKYLKPAMAAMTKLCKERFEQFGTAGHAASIRPIPLSEMAKRYRDGSLDPKFS	38814.9	MARITLRQLLDHAAEKGYGVPAFNINNMEQALAIMEAANAVDAPVILQASRGARSYANDIMLRHMMDAVTEIYPHIPVCVHLDHGNEAATCMSAIQAGFTSVMMDGSLKADGKTPADWDYNVSVTRQVSEMSHLGGISVEGELGVLGSLETGMGDVEDGHGAEGKLSHDQLLTDPDEAVKFVRETKVDALAIAMGTSHGAYKFSRKPDGSVLAMHVIEEIHRKLPNTHLVMHGSSSVPEELQEIINKYGGQMKPTWGVPVEEIQRGIKHGVRKINIDTDNRMAMTGQIRRILQEEPSEFDPRKYLKPAMAAMTKLCKERFEQFGTAGHAASIRPIPLSEMAKRYRDGSLDPKFS	NZ_CP024716.1_830875-1065	-14.1	0
Glyoxalase family protein	PLF_234_00001971	12318.7	MAMRITGKLDYLEMPALNGSLDATKNFYARAFGWAFTDYGPTYSAFAEGLDGGFDAQSSTAKPLPVLFAANLEEALDAVTDAGGAVVKPIFTFPGGRRFHFTDPAGNELAVWSDK	12318.7	MAMRITGKLDYLEMPALNGSLDATKNFYARAFGWAFTDYGPTYSAFAEGLDGGFDAQSSTAKPLPVLFAANLEEALDAVTDAGGAVVKPIFTFPGGRRFHFTDPAGNELAVWSDK	12116.4	MRITGKLDYLEMPALNGSLDATKNFYARAFGWAFTDYGPTYSAFAEGLDGGFDAQSSTAKPLPVLFAANLEEALDAVTDAGGAVVKPIFTFPGGRRFHFTDPAGNELAVWSDK	NZ_CP024715.1_1926637-342	-202.3	-202.3
Intracellular septation protein IspA	PLF_234_00001995	24768.1	MEHPVFERDPSEKSETERREVPPLLKLALELGPLLVFFFANARGEMLIERFPILGSIGAPIFLATALFMAATVIALAISWSMTRTLAIMPLVSGIVVLVFGALTLWLHNDTFIKMKPTIVNTLFGGILLGGLFFGKSLLGYVFDSAFRLDAEGWRKLTLRWGLFFIFLAIVNEIVWRNFSTDTWVSFKVWGIMPITIVFTLLQMPLIQKHSLTDEENTAS	24794.2	MEHPVFERDPSEKSETERREVPPLLKLALELGPLLVFFFANARGEMLIERFPILGSIGAPIFLATALFMAATVIALAISWSMTRTLPIMPLVSGIVVLVFGALTLWLHNDTFIKMKPTIVNTLFGGILLGGLFFGKSLLGYVFDSAFRLDAEGWRKLTLRWGLFFIFLAIVNEIVWRNFSTDTWVSFKVWGIMPITIVFTLLQMPLIQKHSLTDEENTAS	24794.2	MEHPVFERDPSEKSETERREVPPLLKLALELGPLLVFFFANARGEMLIERFPILGSIGAPIFLATALFMAATVIALAISWSMTRTLPIMPLVSGIVVLVFGALTLWLHNDTFIKMKPTIVNTLFGGILLGGLFFGKSLLGYVFDSAFRLDAEGWRKLTLRWGLFFIFLAIVNEIVWRNFSTDTWVSFKVWGIMPITIVFTLLQMPLIQKHSLTDEENTAS	NZ_CP024715.1_1166178+663	26.1	0
LSU ribosomal protein L27p	PLF_234_00002007	7097	MKKFGGEAVLAGNIIVRQRGTKWHPGANVGLGKDHTIFATVNGSVSFRTKANGRTYVSVNPIAEAAE	9376.5	MAHKKAGGSSRNGRDSESKRLGVKKFGGEAVLAGNIIVRQRGTKWHPGANVGLGKDHTIFATVNGSVSFRTKANGRTYVSVNPIAEAAE	9376.5	MAHKKAGGSSRNGRDSESKRLGVKKFGGEAVLAGNIIVRQRGTKWHPGANVGLGKDHTIFATVNGSVSFRTKANGRTYVSVNPIAEAAE	NZ_CP024715.1_1079132-270	2279.5	0
LSU ribosomal protein L4p (L1e)	PLF_234_00002012	21992.7	MDLTITTLEGKDAGKVKLNEEIFGLDPRDDILQRVVRWQLARRQQGSHKAQGRGDVSRTGSKMYKQKGTGRARHHSARAPQFRGGGQAHGPVVRNHDHDLPKKVRALGLRHALSAKAKASDLIIIDDLASADAKTKQLVSQFAKLGLENALLIGGAEIDANFQRAAFEYPEHRCAAGSGHQCLRHPSPRQARSFQGGCRSP	22560.6	MDLTITTLEGKDAGKVKLNEEIFGLDPRDDILQRVVRWQLARRQQGSHKAQGRGDVSRTGSKMYKQKGTGRARHHSARAPQFRGGGQAHGPVVRNHDHDLPKKVRALGLRHALSAKAKASDLIIIDDLASADAKTKQLVSQFAKLGLENALLIGGAEIDANFQRAASNIPNIDVLPVQGINVYDILRRGKLVLSKAAVEALEERFK	22560.6	MDLTITTLEGKDAGKVKLNEEIFGLDPRDDILQRVVRWQLARRQQGSHKAQGRGDVSRTGSKMYKQKGTGRARHHSARAPQFRGGGQAHGPVVRNHDHDLPKKVRALGLRHALSAKAKASDLIIIDDLASADAKTKQLVSQFAKLGLENALLIGGAEIDANFQRAASNIPNIDVLPVQGINVYDILRRGKLVLSKAAVEALEERFK	NZ_CP024715.1_500021-621	567.9	0
Mll2721 protein	PLF_234_00002028	10183.5	MNAAPPRPPLQGLSKQLDKSRTRKNRMPRDGFVRETFTLPRQAARKKAREWFDTFPKAAYWTEIESWCERPDDVIEFTMRRLATAD	10267.7	MNAAPPRPPLEGLRKQLEKSRTRKNRMPRDGFVRETFTLPRQAARKKAREWFDTFPKAAYWTEIESWCERPDDVIEFTMRRLATAD	10267.7	MNAAPPRPPLEGLRKQLEKSRTRKNRMPRDGFVRETFTLPRQAARKKAREWFDTFPKAAYWTEIESWCERPDDVIEFTMRRLATAD	NZ_CP024715.1_799346-261	84.2	0
Nicotinate-nucleotide--dimethylbenzimidazole phosphoribosyltransferase (EC 2.4.2.21)	PLF_234_00002054	35111.2	MSASGLPFDDFRELIRNLPGPDLGAERAVREREVTLTKPAGSLGRLEEIVAWLATWTGKRTPQVNRPLVAVFAGNHGVTAKNITPFPPSVTAQMVENFAAGGAAINQICIANDLGLKVFDLALEHPTGDITEEAAMDERTCAATMAFGMEAIAGGTDLLCIGEMGIGNTTIAAAIALALFGGTAEDWVGPGTGSTGELMQRKLAAVRLAVALHQPHLQDPLEVLRCLGGREIAAMAGAILAARMEKIPVIVDGFVASAAAAVLYAANPEAIDHCMFGQVSAEPGHRKLLAKMGKEPLLDLGMRLGEGTGAALAANIVKAAALCHSGMATFEQAGVSASK	35111.2	MSASGLPFDDFRELIRNLPGPDLGAERAVREREVTLTKPAGSLGRLEEIVAWLATWTGKRTPQVNRPLVAVFAGNHGVTAKNITPFPPSVTAQMVENFAAGGAAINQICIANDLGLKVFDLALEHPTGDITEEAAMDERTCAATMAFGMEAIAGGTDLLCIGEMGIGNTTIAAAIALALFGGTAEDWVGPGTGSTGELMQRKLAAVRLAVALHQPHLQDPLEVLRCLGGREIAAMAGAILAARMEKIPVIVDGFVASAAAAVLYAANPEAIDHCMFGQVSAEPGHRKLLAKMGKEPLLDLGMRLGEGTGAALAANIVKAAALCHSGMATFEQAGVSASK	35126.2	MSASGLPFDDFRELIRNLPGPDLGAERAVREREVTLTKPAGSLGRLEEIVAWLATWTGKRTPQVNRPLVAVFAGNHGVTAKNITPFPPSVTAQMVENFAAGGAAINQICIANDLGLKVFDLALEHPTGDITEEAAMDERTCAATMAFGMEAIAGGTDLLCIGEMGIGNTTIAAAIALALFGGTAEDWVGPGTGSTGELMQRKLAAVRQAVALHQPHLQDPLEVLRCLGGREIAAMAGAILAARMEKIPVIVDGFVASAAAAVLYAANPEAIDHCMFGQVSAEPGHRKLLAKMGKEPLLDLGMRLGEGTGAALAANIVKAAALCHSGMATFEQAGVSASK	NZ_CP024715.1_142488+1020	15	15
Phosphate starvation-inducible protein PhoH, predicted ATPase	PLF_234_00002071	33223	MLARIEQKLGVDVRSKGNQLSIRGEPTATEQARRALDHLYETLQKGHELTVSDVDGALRMAIAAADQLTLPTMENKGKLSAAQISTRKKTIFARTPTQDAYMRALDRSELVFGVGPAGTGKTYLAVAHAAMLLERGLVERIILSRPAVEAGERLGFLPGDMKEKVDPYLRPLYDALYDMMPAEKVERAITAGVIEIAPLAFMRGRTLAHSAVILDEAQNTTSMQMKMFLTRLGEGSRMIVTGDPSQIDLPPGQKSGLVEALRVLDDVEGVIKVRFTEKDVVRHPLVAAIVGAYDRDGKQYAGPE	35813.8	MAHIVLTFDNNRLASALYGQFDENLARIEQKLGVDVRSKGNQLSIRGEPTATEQARRALDHLYETLQKGHELTVSDVDGALRMAIAAADQLTLPTMENKGKLSAAQISTRKKTIFARTPTQDAYMRALDRSELVFGVGPAGTGKTYLAVAHAAMLLERGLVERIILSRPAVEAGERLGFLPGDMKEKVDPYLRPLYDALYDMMPAEKVERAITAGVIEIAPLAFMRGRTLAHSAVILDEAQNTTSMQMKMFLTRLGEGSRMIVTGDPSQIDLPPGQKSGLVEALRVLDDVEGVIKVRFTEKDVVRHPLVAAIVGAYDRDGKQYAGPE	35813.8	MAHIVLTFDNNRLASALYGQFDENLARIEQKLGVDVRSKGNQLSIRGEPTATEQARRALDHLYETLQKGHELTVSDVDGALRMAIAAADQLTLPTMENKGKLSAAQISTRKKTIFARTPTQDAYMRALDRSELVFGVGPAGTGKTYLAVAHAAMLLERGLVERIILSRPAVEAGERLGFLPGDMKEKVDPYLRPLYDALYDMMPAEKVERAITAGVIEIAPLAFMRGRTLAHSAVILDEAQNTTSMQMKMFLTRLGEGSRMIVTGDPSQIDLPPGQKSGLVEALRVLDDVEGVIKVRFTEKDVVRHPLVAAIVGAYDRDGKQYAGPE	NZ_CP024715.1_1373841+984	2590.8	0
Phosphoglycolate phosphatase (EC 3.1.3.18)	PLF_234_00002073	25512.6	MSPVSQKPIIVFDLDGTLVDTAPDLLDSLNHCLAISGLKTADRGSLRRFVGQGARVMIERAFAAQQQQLDDARLDKLVEEFRAHYAAHMPGHSSFFPGALEAMDRFASNGYQLAVCTNKYEELSVKLLTSMGEAARFAAICGADTFSWRKPDPRHLIETIARAGGNRDRALMVGDSRTDIDTAKAAGIPVVAVDFGYSDLPVQHYEPSRVISHYNEFTLEMAGDLIAAVADPAQ	25512.6	MSPVSQKPIIVFDLDGTLVDTAPDLLDSLNHCLAISGLKTADRGSLRRFVGQGARVMIERAFAAQQQQLDDARLDKLVEEFRAHYAAHMPGHSSFFPGALEAMDRFASNGYQLAVCTNKYEELSVKLLTSMGEAARFAAICGADTFSWRKPDPRHLIETIARAGGNRDRALMVGDSRTDIDTAKAAGIPVVAVDFGYSDLPVQHYEPSRVISHYNEFTLEMAGDLIAAVADPAQ	25526.6	MSPVSQKPIIVFDLDGTLVDTAPDLLDTLNHCLAISGLKTADRGSLRRFVGQGARVMIERAFAAQQQQLDDARLDKLVEEFRAHYAAHMPGHSSFFPGALEAMDRFASNGYQLAVCTNKYEELSVKLLTSMGEAARFAAICGADTFSWRKPDPRHLIETIARAGGNRDRALMVGDSRTDIDTAKAAGIPVVAVDFGYSDLPVQHYEPSRVISHYNEFTLEMAGDLIAAVADPAQ	NZ_CP024715.1_271836-705	14	14
6-carboxy-5,6,7,8-tetrahydropterin synthase (EC 4.1.2.50)	PLF_234_00002098	17468	MFRITKEFHFSASHQLTGLPADHQCARLHGHNYIVEVELSAPDLDTHGFVRDYHELAALKHYIDDTFDHRHLNDVLGHEQTTAERLAKHFFDWCHARWPEISAVRSAKHRRPGRNTGPENHDETRNETCNETRPRNPHQRDFRPDHSR	14153.6	MFRITKEFHFSASHQLTGLPADHQCARLHGHNYIVEVELSAPDLDTHGFVRDYHELAALKHYIDDTFDHRHLNDVLGHEQTTAERLAKHFFDWCHARWPEISAVRVSETPKTWAEYRPGKP	14153.6	MFRITKEFHFSASHQLTGLPADHQCARLHGHNYIVEVELSAPDLDTHGFVRDYHELAALKHYIDDTFDHRHLNDVLGHEQTTAERLAKHFFDWCHARWPEISAVRVSETPKTWAEYRPGKP	NZ_CP024715.1_1201126+366	-3314.4	0
SSU ribosomal protein S8p (S15Ae)	PLF_234_00002118	14631.8	MSVSDPLGDMLTRIRNAVGRKKTKVSTPASKLRARVLDVLQAEGYIRGYTQSEFENGKAEIEIELKYYEGVPVIREITRVSKPGRRVYVSVKSIPQVVNGLGISILSTPKGVMADHEAREQNVGGELLCRIF	14631.8	MSVSDPLGDMLTRIRNAVGRKKTKVSTPASKLRARVLDVLQAEGYIRGYTQSEFENGKAEIEIELKYYEGVPVIREITRVSKPGRRVYVSVKSIPQVVNGLGISILSTPKGVMADHEAREQNVGGELLCRIF	14603.7	MSVSDPLGDMLTRIRNAVGRKKTKVSTPASKLRARVLDVLQAEGYIRGYTQSEFENGKAEIEIELKYYEGVPVIREITRVSKPGRRVYVSVKSIPQVANGLGISILSTPKGVMADHEAREQNVGGELLCRIF	NZ_CP024715.1_494285-399	-28.1	-28.1
Two-component system sensor histidine kinase	PLF_234_00002122	47667.1	MALVVVATFISSLYGEAARNNFERLLTAHLFSLVGAVSVSGEGTLQGRPELGDLRYSSPLSGWYWSVDPVTPNLTGKLESPSLVGRIVPEMPVSQAPFDSSFMRSYTLPGLDNEELSIVETEVVLDNSNRVARFRVMGNLSEVLNEIANFRARLLVYLGVFGIGSILINAAVILFGLRPLDKVRQALADIREGRSSRLDATLPLEIAPLAREMNALIENNRRIMERSRTQVGNLAHSLKTPLSVLVNEARAMGGAPGRIVQEQSEAMQVQIQHYLQRARIAAQRDSVVFRTPVTPVLERLHRVTAKLHPTFNISFRNDLPGAVFAGEREDLEEIIGNLLENAGKWGRKCITIRLAAVAGEQRQFEIVIEDDGPGLEADKIEAALKRGSRVDETKPGTGL…	47667.1	MALVVVATFISSLYGEAARNNFERLLTAHLFSLVGAVSVSGEGTLQGRPELGDLRYSSPLSGWYWSVDPVTPNLTGKLESPSLVGRIVPEMPVSQAPFDSSFMRSYTLPGLDNEELSIVETEVVLDNSNRVARFRVMGNLSEVLNEIANFRARLLVYLGVFGIGSILINAAVILFGLRPLDKVRQALADIREGRSSRLDATLPLEIAPLAREMNALIENNRRIMERSRTQVGNLAHSLKTPLSVLVNEARAMGGAPGRIVQEQSEAMQVQIQHYLQRARIAAQRDSVVFRTPVTPVLERLHRVTAKLHPTFNISFRNDLPGAVFAGEREDLEEIIGNLLENAGKWGRKCITIRLAAVAGEQRQFEIVIEDDGPGLEADKIEAALKRGSRVDETKPGTGL…	47666.2	MALVVVATFISSLYGEAARNNFERLLTAHLFSLVGAVSVSGEGTLQGRPELGDLRYSSPLSGWYWSVDPVTPNLTGKLESPSLVGRIVPEMPVSQAPFDSSFMRSYTLPGLDNEELSIVETEVVLDNSNRVARFRVMGNLSKVLNEIANFRARLLVYLGVFGIGSILINAAVILFGLRPLDKVRQALADIREGRSSRLDATLPLEIAPLAREMNALIENNRRIMERSRTQVGNLAHSLKTPLSVLVNEARAMGGAPGRIVQEQSEAMQVQIQHYLQRARIAAQRDSVVFRTPVTPVLERLHRVTAKLHPTFNISFRNDLPGAVFAGEREDLEEIIGNLLENAGKWGRKCITIRLAAVAGEQRQFEIVIEDDGPGLEADKIEAALKRGSRVDETKPGTGL…	NZ_CP024715.1_2016919+1311	-0.9	-0.9
Soluble lytic murein transglycosylase and related regulatory proteins (some contain LysM/invasin domains)	PLF_234_00002128	20336	MPVRRPPLPRLPLPPIWPLKHPKAHRRDLDALITKYSVAYDVPERLVRRVVHRESRFNPGARNGPYWGLMQISHPTARGMGYTGSAKGLLDAETNLKYAVRYLSGAYKVAGGDESQAVRYYARGYYYDAKRKGLLQETGLDGSWKRNGPTREAAASIQPASLPEGAAIPIPGVAPIQASYAAAGQ	29900.3	MRFALSSSSAAFARKGFMLVGCAVALSACNTTNDGNAVKTALITQTDNKAAASGEQPSSAPLAAASDEAAPQTQTVAALPDPVLPDVVPIPGIRGQSEPMMAYAGAQAAASPASIAANMAFETPESAPKDLDALITKYSVAYDVPERLVRRVVHRESRFNPGARNGPYWGLMQISHPTARGMGYTGSAKGLLDAETNLKYAVRYLSGAYKVAGGDESQAVRYYARGYYYDAKRKGLLQETGLDGSWKRNGPTREAAASIQPASLPEGAAIPIPGVAPIQASYAAAGQ	29900.3	MRFALSSSSAAFARKGFMLVGCAVALSACNTTNDGNAVKTALITQTDNKAAASGEQPSSAPLAAASDEAAPQTQTVAALPDPVLPDVVPIPGIRGQSEPMMAYAGAQAAASPASIAANMAFETPESAPKDLDALITKYSVAYDVPERLVRRVVHRESRFNPGARNGPYWGLMQISHPTARGMGYTGSAKGLLDAETNLKYAVRYLSGAYKVAGGDESQAVRYYARGYYYDAKRKGLLQETGLDGSWKRNGPTREAAASIQPASLPEGAAIPIPGVAPIQASYAAAGQ	NZ_CP024715.1_1477064+864	9564.3	0
Succinate dehydrogenase hydrophobic membrane anchor protein	PLF_234_00002131	14214.8	MNGMNNDMRTSLGKVRGLGSAKEGTSHFWYQRLSAVALVPLVLFFIGLVISLNGASYAEVRAALSHPFTAVVMALFVLTGVYHMRLGMQVIIEDYVHGEGMKIVLVMLNTFFTVVVGLACVFAILKLSFGG	14214.8	MNGMNNDMRTSLGKVRGLGSAKEGTSHFWYQRLSAVALVPLVLFFIGLVISLNGASYAEVRAALSHPFTAVVMALFVLTGVYHMRLGMQVIIEDYVHGEGMKIVLVMLNTFFTVVVGLACVFAILKLSFGG	14224.8	MNGMNNDMRTPLGKVRGLGSAKEGTSHFWYQRLSAVALVPLVLFFIGLVISLNGASYAEVRAALSHPFTAVVMALFVLTGVYHMRLGMQVIIEDYVHGEGMKIVLVMLNTFFTVVVGLACVFAILKLSFGG	NZ_CP024715.1_1137556-396	10	10
Succinate-semialdehyde dehydrogenase [NAD(P)+] (EC 1.2.1.16)	PLF_234_00002132	51668	MLALKDPSLLKSQCLVNGRWIDAADGTTIKVTNPADGSVIGTVPSLSVATIKEAIDASAKALSGWAAKTAKERAGILRKWFDLIIANADDIALIMTSEQGKPLAEARGEVLYAASFIEWFAEEAKRVYGDTIPAPQNGQRLTVIRQPVGVTAAITPWNFPAAMITRKAAPALAAGCTMIVRPADLTPLTALALGILAEKAGIPAGVLQIVTGKAREIGAELTSNDTVRKLSFTGSTEVGRLLMAQCAPTIKRISLELGGNAPFIVFDDADLDAAVDGAMVSKYRNAGQTCVCANRIYVQRGVYDKFAEKLAAKVKELKVGNGTEPGVVIGPMIEEKAITKVKAHIEDAVSKGAKLITGGKELGGLFFEPGILTGVTSDMLVAKEETFGPLAPLFAFDTE…	51283.5	MLALKDPSLLKSQCLVNGRWIDAADGTTIKVTNPADGSVIGTVPSLSVATIKEAIDASAKALSGWAAKTAKERAGILRKWFDLIIANADDIALIMTSEQGKPLAEARGEVLYAASFIEWFAEEAKRVYGDTIPAPQNGQRLTVIRQPVGVTAAITPWNFPAAMITRKAAPALAAGCTMIVRPADLTPLTALALGILAEKAGIPAGVLQIVTGKAREIGAELTSNDTVRKLSFTGSTEVGRLLMAQCAPTIKRISLELGGNAPFIVFDDADLDAAVDGAMVSKYRNAGQTCVCANRIYVQRGVYDKFAEKLAAKVKELKVGNGTEPGVVIGPMIEEKAITKVKAHIEDAVSKGAKLITGGKELGGLFFEPGILTGVTSDMLVAKEETFGPLAPLFAFDTE…	51283.5	MLALKDPSLLKSQCLVNGRWIDAADGTTIKVTNPADGSVIGTVPSLSVATIKEAIDASAKALSGWAAKTAKERAGILRKWFDLIIANADDIALIMTSEQGKPLAEARGEVLYAASFIEWFAEEAKRVYGDTIPAPQNGQRLTVIRQPVGVTAAITPWNFPAAMITRKAAPALAAGCTMIVRPADLTPLTALALGILAEKAGIPAGVLQIVTGKAREIGAELTSNDTVRKLSFTGSTEVGRLLMAQCAPTIKRISLELGGNAPFIVFDDADLDAAVDGAMVSKYRNAGQTCVCANRIYVQRGVYDKFAEKLAAKVKELKVGNGTEPGVVIGPMIEEKAITKVKAHIEDAVSKGAKLITGGKELGGLFFEPGILTGVTSDMLVAKEETFGPLAPLFAFDTE…	NZ_CP024715.1_891756+1452	-384.5	0
Urease accessory protein UreF	PLF_234_00002181	25398	MITGTMDTTMTIITPITNDPTTALLRLMAWLSPVFPVGSFSYSHGLERAVHDGLVVDAAGLQDWLQWLVRRGSGWNDAVLCAESWRCTMKGEDLHEIAELAEALAGSRERHMETMLQGGAFLAAARSWPCEIFDRLPPDCAYPVAVGAVAGGHGVPLAQALAAFLQAFCINLLQASIRLSVTGQSGVTAIMAALEPVLGETAARAALSSMEDLGSATFIADIMAMKHETQHSRLFRS	24445.9	MTIITPITNDPTTALLRLMAWLSPVFPVGSFSYSHGLERAVHDGLVVDAAGLQDWLQWLVRRGSGWNDAVLCAESWRCTMKGEDLHEIAELAEALAGSRERHMETMLQGGAFLAAARSWPCEIFDRLPPDCAYPVAVGAVAGGHGVPLAQALAAFLQAFCINLLQASIRLSVTGQSGVTAIMAALEPVLGETAARAALSSMEDLGSATFIADIMAMKHETQHSRLFRS	24445.9	MTIITPITNDPTTALLRLMAWLSPVFPVGSFSYSHGLERAVHDGLVVDAAGLQDWLQWLVRRGSGWNDAVLCAESWRCTMKGEDLHEIAELAEALAGSRERHMETMLQGGAFLAAARSWPCEIFDRLPPDCAYPVAVGAVAGGHGVPLAQALAAFLQAFCINLLQASIRLSVTGQSGVTAIMAALEPVLGETAARAALSSMEDLGSATFIADIMAMKHETQHSRLFRS	NZ_CP024715.1_1705245+687	-952.1	0
Urease gamma subunit (EC 3.5.1.5)	PLF_234_00002183	9794.3	MIAMAAMVARRRLERGVKLNHPEAIALVSDFVVEGARDGRTVAELMEAGAHVITREQVMDGVAEMIRDIQVEATFPDGTKLVTVHEPIR	11102.8	MNLTPREKDKLLIAMAAMVARRRLERGVKLNHPEAIALVSDFVVEGARDGRTVAELMEAGAHVITREQVMDGVAEMIRDIQVEATFPDGTKLVTVHEPIR	11102.8	MNLTPREKDKLLIAMAAMVARRRLERGVKLNHPEAIALVSDFVVEGARDGRTVAELMEAGAHVITREQVMDGVAEMIRDIQVEATFPDGTKLVTVHEPIR	NZ_CP024715.1_1702264+303	1308.5	0
FIG00450196: hypothetical protein	PLF_234_00002220	7380.7	MGSKLGMEKRRHPGTREDMPSAHAAFPYYALILCGRIEGRSRMVQLLLASGDYLVIGAIILSVVYLS	5313.3	MPSAHAAFPYYALILCGRIEGRSRMVQLLLASGDYLVIGAIILSVVYLS	5313.3	MPSAHAAFPYYALILCGRIEGRSRMVQLLLASGDYLVIGAIILSVVYLS	NZ_CP024715.1_81516-150	-2067.4	0
Acetyl-CoA acetyltransferase (EC 2.3.1.9)	PLF_234_00002248	51767.7	MSDPKSIVIASAARTAVGAFNGAFANVPAHELGAVAIKAALERAGVDAADVDEVILGQVLTAGEGQNPARQAAMGAGCPKETTAFAINQLCGSGLRAVALGMQQIVSGDAKIIVAGGQESMSMAPHCAYLRSGVKMGDFKMIDTMLKDGLTDAFHGYHMGITAENIARQWQLSRSEQDEFALASQHKAEAAQKAGRFDEEIVPFTVKARKGDVVVSADEYIRPGTTMEVLAKLKPAFDKEGTVTAGNASGINDGAAAVVLMDAGEAARRGVKPLARIVSWATAGVDPSIMGTGPIPATRKALEKAGWSVGDLDLVEANEAFAAQSCAVVRDLGLNPEIVNVNGGAIAIGHPIGACGARVLTTLLYEMERRDAKRGLATLCISAAAWAWPFVSSGIDPVL…	51751.6	MSDPKSIVIASAARTAVGAFNGAFANVPAHELGAVAIKAALERAGVDAADVDEVILGQVLTAGEGQNPARQAAMGAGCPKETTAFAINQLCGSGLRAVALGMQQIVSGDAKIIVAGGQESMSMAPHCAYLRSGVKMGDFKMIDTMLKDGLTDAFHGYHMGITAENIARQWQLSRSEQDEFALASQHKAEAAQKAGRFDEEIVPFTVKARKGDVVVSADEYIRPGTTMEVLAKLKPAFDKEGTVTAGNASGINDGAAAVVLMDAGEAARRGVKPLARIVSWATAGVDPSIMGTGPIPATRKALEKAGWSVGDLDLVEANEAFAAQSCAVVRDLGLNPEIVNVNGGAIAIGHPIGASGARVLTTLLYEMERRDAKRGLATLCISAAAWAWPFVSSGIDPVL…	51751.6	MSDPKSIVIASAARTAVGAFNGAFANVPAHELGAVAIKAALERAGVDAADVDEVILGQVLTAGEGQNPARQAAMGAGCPKETTAFAINQLCGSGLRAVALGMQQIVSGDAKIIVAGGQESMSMAPHCAYLRSGVKMGDFKMIDTMLKDGLTDAFHGYHMGITAENIARQWQLSRSEQDEFALASQHKAEAAQKAGRFDEEIVPFTVKARKGDVVVSADEYIRPGTTMEVLAKLKPAFDKEGTVTAGNASGINDGAAAVVLMDAGEAARRGVKPLARIVSWATAGVDPSIMGTGPIPATRKALEKAGWSVGDLDLVEANEAFAAQSCAVVRDLGLNPEIVNVNGGAIAIGHPIGASGARVLTTLLYEMERRDAKRGLATLCISAAAWAWPFVSSGIDPVL…	NZ_CP024715.1_1002402-1485	-16.1	0
beta-N-acetylglucosaminidase (EC 3.2.1.52)	PLF_234_00002253	36726.7	MKECKAWIAGISGTKLTPDEIAFFRDETPWGFILFARNVESLEQVSELTAHLRDLTGLDQTPVFIDQEGGRVQRLRPPLVPNYPSASEIGAIYARDKEKGLRAAWLHARLHAFDLLKVGVNADCLPVLDVPVEGAHDVIGMRAYSKNPHAVAEMGRAAAEGLLAGGVLPVVKHMPGHGRAFSDTHKELARVSVALNELVAHDFVPFKALNDLPMAMTAHVVFDCIDPERPSTLSPTVINTIIRDVIGFDGLVISDDISMKALSGDLGDITDGIVTAGCDIVLYCSGVMEELVKVAARVPVLDGKAKRRAELAEVYAGDPDLSDEDEVRAEFNAMFEPIA	38071.2	MIQQDNSRKSRMKECKAWIAGISGTKLTPDEIAFFRDETPWGFILFARNVESLEQVSELTAHLRDLTGLDQTPVFIDQEGGRVQRLRPPLVPNYPSASEIGAIYARDKEKGLRAAWLHARLHAFDLLKVGVNADCLPVLDVPVEGAHDVIGMRAYSKNPHAVAEMGRAAAEGLLAGGVLPVVKHMPGHGRAFSDTHKELARVSVALNELVAHDFVPFKALNDLPMAMTAHVVFDCIDPERPSTLSPTVINTIIRDVIGFDGLVISDDISMKALSGDLGDITDGIVTAGCDIVLYCSGVMEELVKVAARVPVLDGKAKRRAELAEVYAGDPDLSDEDEVRAEFNAMFEPIA	36726.7	MKECKAWIAGISGTKLTPDEIAFFRDETPWGFILFARNVESLEQVSELTAHLRDLTGLDQTPVFIDQEGGRVQRLRPPLVPNYPSASEIGAIYARDKEKGLRAAWLHARLHAFDLLKVGVNADCLPVLDVPVEGAHDVIGMRAYSKNPHAVAEMGRAAAEGLLAGGVLPVVKHMPGHGRAFSDTHKELARVSVALNELVAHDFVPFKALNDLPMAMTAHVVFDCIDPERPSTLSPTVINTIIRDVIGFDGLVISDDISMKALSGDLGDITDGIVTAGCDIVLYCSGVMEELVKVAARVPVLDGKAKRRAELAEVYAGDPDLSDEDEVRAEFNAMFEPIA	NZ_CP024715.1_155799+1020	0	-1344.5
DNA-damage-inducible multidrug and toxic compound extrusion protein DinF	PLF_234_00002272	49088.2	MMDQVMQGGGQSIGNVTKPFDVTHRMVMLIAVPMTLAAITTPLLGLVDMGVVGQMGQAELIGGLAIGALVFDFLLSLFNFLRSGTTGLVAQAMGAGDAVEEQAIFWRAIIIAVAAGGLMILCLPLILGAASTFMHPTPATRAAMATYISIRMLSAPVALINYSILGLVLGRGQGILGLGLQVLLNGINIALCIVLGLELGWGVTGVAWATVTGETVAALVGLFIVMRHFRKDATLRPDRKRIFQREGIMRMFAVNRDIMIRSLLLLTAFAFFTRAGSDLGPVTLAANAVLLNFFLVAGFFLDGMAAAAEQIIGRSIGARYSPAFRRGAKLTFIWGLVMAGLVAFFLLVFGDTIISLLSRAEDVHVEAMKYLPWAALTGLTGLLAFHMDGVYIGATWSRD…	48957.1	MDQVMQGGGQSIGNVTKPFDVTHRMVMLIAVPMTLAAITTPLLGLVDMGVVGQMGQAELIGGLAIGALVFDFLLSLFNFLRSGTTGLVAQAMGAGDAVEEQAIFWRAIIIAVAAGGLMILCLPLILGAASTFMHPTPATRAAMATYISIRMLSAPVALINYSILGLVLGRGQGILGLGLQVLLNGINIALCIVLGLELGWGVTGVAWATVTGETVAALVGLFIVMRHFRKDATLRPDRKRIFQREGIMRMFAVNRDIMIRSLLLLTAFAFFTRAGSDLGPVTLAANAVLLNFFLVAGFFLDGMAAAAEQIIGRSIGARYSPAFRRGAKLTFIWGLVMAGLVAFFLLVFGDTIISLLSRAEDVHVEAMKYLPWAALTGLTGLLAFHMDGVYIGATWSRDM…	48957.1	MDQVMQGGGQSIGNVTKPFDVTHRMVMLIAVPMTLAAITTPLLGLVDMGVVGQMGQAELIGGLAIGALVFDFLLSLFNFLRSGTTGLVAQAMGAGDAVEEQAIFWRAIIIAVAAGGLMILCLPLILGAASTFMHPTPATRAAMATYISIRMLSAPVALINYSILGLVLGRGQGILGLGLQVLLNGINIALCIVLGLELGWGVTGVAWATVTGETVAALVGLFIVMRHFRKDATLRPDRKRIFQREGIMRMFAVNRDIMIRSLLLLTAFAFFTRAGSDLGPVTLAANAVLLNFFLVAGFFLDGMAAAAEQIIGRSIGARYSPAFRRGAKLTFIWGLVMAGLVAFFLLVFGDTIISLLSRAEDVHVEAMKYLPWAALTGLTGLLAFHMDGVYIGATWSRDM…	NZ_CP024715.1_1748921+1368	-131.1	0
FIG002473: Protein YcaR in KDO2-Lipid A biosynthesis cluster	PLF_234_00002280	7126.2	MDDKVETGNIDVRLLELLVCPLTKGPLEYDAERSELVSRKARLAYPVRGGIPIMLPSEARSLTE	13128	MDDKVETGNIDVRLLELLVCPLTKGPLEYDAERSELVSRKARLGLSGAWRHSHYAAFRGAQPDRVSFARGEWRKWPGNGAEMAKLPGGFHGYIISAQAIIFFISFMPAHCCLPRGQAL	7126.2	MDDKVETGNIDVRLLELLVCPLTKGPLEYDAERSELVSRKARLAYPVRGGIPIMLPSEARSLTE	NZ_CP024716.1_849471-195	0	-6001.8
FolM Alternative dihydrofolate reductase 1	PLF_234_00002303	30123.1	MKRPENPDKKAFTVLNDPEARMVANCPVLVTGGARRIGKAIVEDLASHGFPVAIHCNRSLDEGEAIVNRINDSGGNACVVQADLEGDVRGLVKQASDRIGPIRLLVNNASLFQEDKVGALDMALWDRHFAVHLKTPVILAEDMPKALPEDQDGLVVNIIDQRVWKLNPQFFSYTLSKTALWNATRTLAQALAPRIRVNAIAPGPTLPSERQRPEDFERQVSKLPLQRAPELPEFGRTVRYFWENRSITGQMIALDGGQHLAWETPDIAGITE	30123.1	MKRPENPDKKAFTVLNDPEARMVANCPVLVTGGARRIGKAIVEDLASHGFPVAIHCNRSLDEGEAIVNRINDSGGNACVVQADLEGDVRGLVKQASDRIGPIRLLVNNASLFQEDKVGALDMALWDRHFAVHLKTPVILAEDMPKALPEDQDGLVVNIIDQRVWKLNPQFFSYTLSKTALWNATRTLAQALAPRIRVNAIAPGPTLPSERQRPEDFERQVSKLPLQRAPELPEFGRTVRYFWENRSITGQMIALDGGQHLAWETPDIAGITE	31099.2	MLLFSGRNGMKRPENPDKKAFTVLNDPEARMVANCPVLVTGGARRIGKAIVEDLASHGFPVAIHCNRSLDEGEAIVNRINDSGGNACVVQADLEGDVRGLVKQASDRIGPIRLLVNNASLFQEDKVGALDMALWDRHFAVHLKTPVILAEDMPKALPEDQDGLVVNIIDQRVWKLNPQFFSYTLSKTALWNATRTLAQALAPRIRVNAIAPGPTLPSERQRPEDFERQVSKLPLQRAPELPEFGRTVRYFWENRSITGQMIALDGGQHLAWETPDIAGITE	NZ_CP024715.1_2111223-846	976.1	976.1
GMP synthase [glutamine-hydrolyzing], amidotransferase subunit (EC 6.3.5.2) / GMP synthase [glutamine-hydrolyzing], ATP pyrophosphatase subunit (EC 6.3.5.2)	PLF_234_00002304	56083.5	MSTTAYPDTILIIDFGSQVTQLIARRVREANVYCEIVPFQSADEAFKRLQPKGVILSGSPHSTTDIGSPRAPQAIFDAGIPVLGICYGEQTMCAQLGGNVESGHDREFGRAFLDVQEDSPLFAGIWAKGTRHQVWMSHGDRVTSLPDGFTIIGTSPNAPYAVIADEKRKYYGVQFHPEVVHTPDGAKLLQNFVHRIVGVKPGWTMGAYREQAVEAIRKQVGSGKVICALSGGVDSSVAALLAHEAVGDQLTCILVDHGLMRKDEVQQVVEMFREHYNLPLILVDASDRFIGALEGESDPEKKRKTIGRLFIEVFEEEARKLGGADFLVQGTLYPDVIESVSFTGGPSVTIKSHHNVGGLPERMKMQLVEPLRELFKDEVRLLGKELGLPDSFIGRHPFP…	57168.7	MSTTAYPDTILIIDFGSQVTQLIARRVREANVYCEIVPFQSADEAFKRLQPKGVILSGSPHSTTDIGSPRAPQAIFDAGIPVLGICYGEQTMCAQLGGNVESGHDREFGRAFLDVQEDSPLFAGIWAKGTRHQVWMSHGDRVTSLPDGFTIIGTSPNAPYAVIADEKRKYYGVQFHPEVVHTPDGAKLLQNFVHRIVGVKPGWTMGAYREQAVEAIRKQVGSGKVICALSGGVDSSVAALLAHEAVGDQLTCILVDHGLMRKDEVQQVVEMFREHYNLPLILVDASDRFIGALEGESDPEKKRKTIGRLFIEVFEEEARKLGGADFLVQGTLYPDVIESVSFTGGPSVTIKSHHNVGGLPERMKMQLVEPLRELFKDEVRLLGKELGLPDSFIGRHPFP…	57168.7	MSTTAYPDTILIIDFGSQVTQLIARRVREANVYCEIVPFQSADEAFKRLQPKGVILSGSPHSTTDIGSPRAPQAIFDAGIPVLGICYGEQTMCAQLGGNVESGHDREFGRAFLDVQEDSPLFAGIWAKGTRHQVWMSHGDRVTSLPDGFTIIGTSPNAPYAVIADEKRKYYGVQFHPEVVHTPDGAKLLQNFVHRIVGVKPGWTMGAYREQAVEAIRKQVGSGKVICALSGGVDSSVAALLAHEAVGDQLTCILVDHGLMRKDEVQQVVEMFREHYNLPLILVDASDRFIGALEGESDPEKKRKTIGRLFIEVFEEEARKLGGADFLVQGTLYPDVIESVSFTGGPSVTIKSHHNVGGLPERMKMQLVEPLRELFKDEVRLLGKELGLPDSFIGRHPFP…	NZ_CP024716.1_343513+1563	1085.2	0
HhH-GPD base excision DNA repair family protein; Probable 3-methyladenine DNA glycosylase/8-oxoguanine DNA glycosylase	PLF_234_00002313	23355.5	MKGQAMRRIDTLSDIEAGLEALVLADRRLADIRNRSHAVPLRRSEPGFESLASIVVAQQVSTASAAAIWARLKQVINPLTPEAYIAGGEEAWRLAGLSRPKQRTLLALSEALAGGALDLHGLCDLPAGEAIATLTAIKGIGPWTAEVYLLFAAGHPDVFPAGDVALQTAVGHAFAHETRPDAAALRQLAENWAPWRGVAARLFWAYYAAIKGREAAPLL	23355.5	MKGQAMRRIDTLSDIEAGLEALVLADRRLADIRNRSHAVPLRRSEPGFESLASIVVAQQVSTASAAAIWARLKQVINPLTPEAYIAGGEEAWRLAGLSRPKQRTLLALSEALAGGALDLHGLCDLPAGEAIATLTAIKGIGPWTAEVYLLFAAGHPDVFPAGDVALQTAVGHAFAHETRPDAAALRQLAENWAPWRGVAARLFWAYYAAIKGREAAPLL	22839.9	MRRIDTLSDIEAGLEALVLADRRLADIRNRSHAVPLRRSEPGFESLASIVVAQQVSTASAAAIWARLKQVINPLTPEAYIAGGEEAWRLAGLSRPKQRTLLALSEALAGGALDLHGLCDLPAGEAIATLTAIKGIGPWTAEVYLLFAAGHPDVFPAGDVALQTAVGHAFAHETRPDAAALRQLAENWAPWRGVAARLFWAYYAAIKGREAAPLL	NZ_CP024715.1_896052-645	-515.6	-515.6
Outer membrane lipoprotein-related protein	PLF_234_00002342	15511.2	MMIVSRFSRPVPVISMMFVVSLALSACGTTGGGKGSGFPSLGGSSQKPETNLLASLGNGLFGNSASQLSAADRRKALEAEYRALEYSPAGKSVLWSGAGSNAGDVTAAQPYQVGSQNCRQYSHSFTIGGDQQTVRGTACRNPDGSWTPLT	15511.2	MMIVSRFSRPVPVISMMFVVSLALSACGTTGGGKGSGFPSLGGSSQKPETNLLASLGNGLFGNSASQLSAADRRKALEAEYRALEYSPAGKSVLWSGAGSNAGDVTAAQPYQVGSQNCRQYSHSFTIGGDQQTVRGTACRNPDGSWTPLT	15477.2	MMIVSRFSRPVPVISMMFVVSLALSACGTTGGGKGSGFPSLGGSSQKPETNLLASLGNGLLGNSASQLSAADRRKALEAEYRALEYSPAGKSVLWSGAGSNAGDVTAAQPYQVGSQNCRQYSHSFTIGGDQQTVRGTACRNPDGSWTPLT	NZ_CP024715.1_2018323+453	-34	-34
Ribosome association toxin RatA	PLF_234_00002357	15808.1	MFALVADVEKYPQFLPMCEALSIRSRKERDGKTLLIADMTVGYKLIRETFTSQVLLKPDENIIDVKYIDGPFRYLDNRWTFRPTDGGAQCDVEFFIDYEFKSRTLGLLMGTMFDLAFKKFSEAFEKRADQIYGLGE	17746.2	MPQFTTARRARHRAEQMFALVADVEKYPQFLPMCEALSIRSRKERDGKTLLIADMTVGYKLIRETFTSQVLLKPDENIIDVKYIDGPFRYLDNRWTFRPTDGGAQCDVEFFIDYEFKSRTLGLLMGTMFDLAFKKFSEAFEKRADQIYGLGE	15808.1	MFALVADVEKYPQFLPMCEALSIRSRKERDGKTLLIADMTVGYKLIRETFTSQVLLKPDENIIDVKYIDGPFRYLDNRWTFRPTDGGAQCDVEFFIDYEFKSRTLGLLMGTMFDLAFKKFSEAFEKRADQIYGLGE	NZ_CP024715.1_400985-411	0	-1938.1
SSU ribosomal protein S12p (S23e)	PLF_234_00002366	13871.2	MPTVNQLIRKPRTAPVKRNKVPALQANPQKRGVCTRVYTTTPKKPNSALRKVAKVRLTNGFEVIGYIPGEGHNLQEHSVVMIRGGRVKDLPGVRYHIIRGVLDTQGVKNRKQRRSKYGAKRPK	13871.2	MPTVNQLIRKPRTAPVKRNKVPALQANPQKRGVCTRVYTTTPKKPNSALRKVAKVRLTNGFEVIGYIPGEGHNLQEHSVVMIRGGRVKDLPGVRYHIIRGVLDTQGVKNRKQRRSKYGAKRPK	13887.2	MPTVNQLIRKPRTAPVKRNKVPALQANPQKRGVCTRVYTTTPKKPNSALRKVAKVRLTNGFEVIGYIPGEGHNLQEHSVVMIRGGRVKDLLGVRYHIIRGVLDTQGVKNRKQRRSKYGAKRPK	NZ_CP024715.1_505395-372	16	16
SSU ribosomal protein S7p (S5e)	PLF_234_00002369	17597.9	MSRRHKAEKREINPDPKFGDLVITKFMNAVMLHGKKSVAESIVYGALDAIEATAKSEPVALFHQALDNVAPHIEVRSRRVGGATYQVPVDVRPERRQALAIRWLINAARGRNETTMVDRLSGELLDAANNRGSAVKKREDTHRMAEANRAFSHYRW	17597.9	MSRRHKAEKREINPDPKFGDLVITKFMNAVMLHGKKSVAESIVYGALDAIEATAKSEPVALFHQALDNVAPHIEVRSRRVGGATYQVPVDVRPERRQALAIRWLINAARGRNETTMVDRLSGELLDAANNRGSAVKKREDTHRMAEANRAFSHYRW	17625	MSRRHKAEKREINPDPKFGDLVITKFMNAVMLHGKKSVAESIVYGALDAIEAKAKSEPVALFHQALDNVAPHIEVRSRRVGGATYQVPVDVRPERRQALAIRWLINAARGRNETTMVDRLSGELLDAANNRGSAVKKREDTHRMAEANRAFSHYRW	NZ_CP024715.1_504957-471	27.1	27.1
FIG00450959: hypothetical protein	PLF_234_00002418	4930.7	MFITLLASVLLKENTAFSDFSLDPCRFGFLATDAARKPGFNYKI	4930.7	MFITLLASVLLKENTAFSDFSLDPCRFGFLATDAARKPGFNYKI	4342.9	MASVLLKENTAFSDFSLDPCRFGFLATDAARKPGFNYKI	NZ_CP024715.1_4736+120	-587.8	-587.8
Beta-propeller domains of methanol dehydrogenase type	PLF_234_00002438	26940.3	MVVLFAALCAFQGALAQEAAKPTLSLTGRVVDAAGIIDPAQRQQLVQKLADFEAKSSDQLVVVTVPSLNGEDIETYSNRLFRAWALGQKQENNGILLVVAPNDRKVRIEVGYGLEGVMTDALSSIIINGTIIPEFRSGNYSQGIVQGVDGILSVLSGDSVEFEARAKRNVQTSSDDVDWVFVVFIAFWCLIFFGGFGMAILTPIFGRKIEPGKYQWLGMVIDYTNRGGSGRGGGFGGGFSGGGGSSGGGGASGSW	26940.3	MVVLFAALCAFQGALAQEAAKPTLSLTGRVVDAAGIIDPAQRQQLVQKLADFEAKSSDQLVVVTVPSLNGEDIETYSNRLFRAWALGQKQENNGILLVVAPNDRKVRIEVGYGLEGVMTDALSSIIINGTIIPEFRSGNYSQGIVQGVDGILSVLSGDSVEFEARAKRNVQTSSDDVDWVFVVFIAFWCLIFFGGFGMAILTPIFGRKIEPGKYQWLGMVIDYTNRGGSGRGGGFGGGFSGGGGSSGGGGASGSW	26914.2	MVVLFAALCAFQGALAQEAAKPTLSLTGRVVDAAGIIDPAQRQQLVQKLADFEAKSSDQLVVVTVPSLNGEDIETYSNRLFRAWALGQKQENNGILLVVAPNDRKVRIEVGYGLEGVMTDALSSIIINGTIIPEFRSGNYSQGIVQGVDGILSVLSGDSVEFEARAKRNVQTSSDDVDWVFVVFIAFWCLIFFGGFGMAILTPIFGRKIEPGKYQWLGMVIDHTNRGGSGRGGGFGGGFSGGGGSSGGGGASGSW	NZ_CP024715.1_1055608-768	-26.1	-26.1
L-asparaginase (EC 3.5.1.1)	PLF_234_00002481	33150.3	MSLISIGTLGGTIAMVEGGSGGGVVPTLTADALIAAVPQIRNYAQIKAQSLFQLPSPSLKFRHGLEVIGWAENEVKSGADGIVLTQGTDTLEEMAFLLDLLWEHPQPLVLTGAMRSPRAPGADGPANLVAAVLTAASRLSRERGVLVAMNDTIHAARWITKSHALSVQTFVSSDSGPLGYVYEETPVYINTLSRLPKIDRTQFNADVKIGFYESLLDGDAQMLRSMFESGRYDGIVVAGFGAGHVSGDEADIIERYASRIPVVVASRTYGGRTATKTYGFHGSEIDLQTKGAMLAGWLSPPQGAVIAMGTTGSG	33150.3	MSLISIGTLGGTIAMVEGGSGGGVVPTLTADALIAAVPQIRNYAQIKAQSLFQLPSPSLKFRHGLEVIGWAENEVKSGADGIVLTQGTDTLEEMAFLLDLLWEHPQPLVLTGAMRSPRAPGADGPANLVAAVLTAASRLSRERGVLVAMNDTIHAARWITKSHALSVQTFVSSDSGPLGYVYEETPVYINTLSRLPKIDRTQFNADVKIGFYESLLDGDAQMLRSMFESGRYDGIVVAGFGAGHVSGDEADIIERYASRIPVVVASRTYGGRTATKTYGFHGSEIDLQTKGAMLAGWLSPPQGAVIAMGTTGSG	34207.5	MHNFRELEMSLISIGTLGGTIAMVEGGSGGGVVPTLTADALIAAVPQIRNYAQIKAQSLFQLPSPSLKFRHGLEVIGWAENEVKSGADGIVLTQGTDTLEEMAFLLDLLWEHPQPLVLTGAMRSPRAPGADGPANLVAAVLTAASRLSRERGVLVAMNDTIHAARWITKSHALSVQTFVSSDSGPLGYVYEETPVYINTLSRLPKIDRTQFNADVKIGFYESLLDGDAQMLRSMFESGRYDGIVVAGFGAGHVSGDEADIIERYASRIPVVVASRTYGGRTATKTYGFHGSEIDLQTKGAMLAGWLSPPQGAVIAMGTTGSG	NZ_CP024715.1_1191226-969	1057.2	1057.2
Putative dihydroxyacetone kinase (EC 2.7.1.29), ADP-binding subunit	PLF_234_00002506	22986.9	MQETAARHLGRMFQLIAFSMKQEKERRSDLDGAIGDADHGITMVLGFSAVNNALAKVDLEQTLPSEVFAIAASAFLDAVGASTGPLYATAFRYASKALKAHESLDMQGQAAVVEAMTRGIQDRGKGQRGDKTMLDAWIPAMEVAIDARAHGLSSLEMWNGIVEAAEKGSDSTRSMVATRGRAARLGERSLGHVDPGAASAIIILRAMRDSLIEEQ	25098.4	MPLRRFHEFQIIWEVKMQETAARHLGRMFQLIAFSMKQEKERRSDLDGAIGDADHGITMVLGFSAVNNALAKVDLEQTLPSEVFAIAASAFLDAVGASTGPLYATAFRYASKALKAHESLDMQGQAAVVEAMTRGIQDRGKGQRGDKTMLDAWIPAMEVAIDARAHGLSSLEMWNGIVEAAEKGSDSTRSMVATRGRAARLGERSLGHVDPGAASAIIILRAMRDSLIEEQ	25098.4	MPLRRFHEFQIIWEVKMQETAARHLGRMFQLIAFSMKQEKERRSDLDGAIGDADHGITMVLGFSAVNNALAKVDLEQTLPSEVFAIAASAFLDAVGASTGPLYATAFRYASKALKAHESLDMQGQAAVVEAMTRGIQDRGKGQRGDKTMLDAWIPAMEVAIDARAHGLSSLEMWNGIVEAAEKGSDSTRSMVATRGRAARLGERSLGHVDPGAASAIIILRAMRDSLIEEQ	NZ_CP024715.1_872937-696	2111.5	0
SSU ribosomal protein S4p (S9e) @ SSU ribosomal protein S4p (S9e), zinc-independent	PLF_234_00002516	23591.7	MSKRESAKYKIDRRLGENIWGRPKSPVNRREYGPGQHGQRRKGKLSDFGVQLRAKQKLKGFYGDISEKQFRKTYEEAARRKGDTGENLIGLLESRLDAVVYRAKFVPTIFAARQFINHGHVNVNGRRVNIQSYRLKVGDVVEVREKSKQLAIVLEAVQLAERDVPDYIDVDHNKMVATYNRVPGLSDVPYAVQMEPNLVVEFYSR	23591.7	MSKRESAKYKIDRRLGENIWGRPKSPVNRREYGPGQHGQRRKGKLSDFGVQLRAKQKLKGFYGDISEKQFRKTYEEAARRKGDTGENLIGLLESRLDAVVYRAKFVPTIFAARQFINHGHVNVNGRRVNIQSYRLKVGDVVEVREKSKQLAIVLEAVQLAERDVPDYIDVDHNKMVATYNRVPGLSDVPYAVQMEPNLVVEFYSR	23590.7	MSKRESAKYKIDRRLGENIWGRPKSPVNRREYGPGQHGQRRKGKLSDFGVQLRAKQKLKGFYGDISEKQFRKTYEEAARRKGDTGENLIGLLESRLDAVVYRAKFVPTIFAARQFINHGHVNVNGRRVNIQSYRLKVGDVVEVREKSKQLAIVLEAVQLAERDVPDYIDVDHNKMVATYNRVPGLSDVPYAVQMEPNLVVKFYSR	NZ_CP024715.1_110825+618	-1	-1
Transcriptional regulator, MerR family	PLF_234_00002523	10038.2	MNIGQAAAASGISANMIRHYETIGLIEAADRTSSGYRIYTQKDVETLRYLARNCHGDNRPDCPIIHQLAEPGPEARKPPQPRKGELLHGKT	10038.2	MNIGQAAAASGISANMIRHYETIGLIEAADRTSSGYRIYTQKDVETLRYLARNCHGDNRPDCPIIHQLAEPGPEARKPPQPRKGELLHGKT	16926.2	MNIGQAAAASGISANMIRHYETIGLIEAADRTSSGYRIYTQKDVETLRFIRRSRDLGFQVEQIKELLALWRDRNRASPDVKKVALGHIEELEAKMRQLQEMADTLRYLARNCHGDNRPDCPIIHQLAEPGPEARKPPQPRKGELLHGKT	NZ_CP024715.1_1639927-450	6888	6888
Ubiquinol-cytochrome C reductase, cytochrome C1 subunit	PLF_234_00002529	31557.3	MKNILKNFAAFGIAPLVALGLSMGGALAAEGANPAEPDHFPIHHPKQESWSFAGPFGTYDKGQLQRGLKVYKEVCSACHSMNLVAFRTLEGLGYSPEQVKALAAEYEVEDGPNADGEMFTRAALPTDHFPAPYPNANAAAAANNGAAPPDLSLIAKARSVERGFPQFIFDIFTQYAEGGPDYIHSLLTGFDEQPPAGMQIAEGTHYNPYFISAKALAMAKPLSDEQVTYEDGTPETVDQYARDVSAFLMWAAEPHLEDRKKTGFRVIVFLVLFAGLVYIAKRSIWSDVKH	32132	MKDVTMKNILKNFAAFGIAPLVALGLSMGGALAAEGANPAEPDHFPIHHPKQESWSFAGPFGTYDKGQLQRGLKVYKEVCSACHSMNLVAFRTLEGLGYSPEQVKALAAEYEVEDGPNADGEMFTRAALPTDHFPAPYPNANAAAAANNGAAPPDLSLIAKARSVERGFPQFIFDIFTQYAEGGPDYIHSLLTGFDEQPPAGMQIAEGTHYNPYFISAKALAMAKPLSDEQVTYEDGTPETVDQYARDVSAFLMWAAEPHLEDRKKTGFRVIVFLVLFAGLVYIAKRSIWSDVKH	31557.3	MKNILKNFAAFGIAPLVALGLSMGGALAAEGANPAEPDHFPIHHPKQESWSFAGPFGTYDKGQLQRGLKVYKEVCSACHSMNLVAFRTLEGLGYSPEQVKALAAEYEVEDGPNADGEMFTRAALPTDHFPAPYPNANAAAAANNGAAPPDLSLIAKARSVERGFPQFIFDIFTQYAEGGPDYIHSLLTGFDEQPPAGMQIAEGTHYNPYFISAKALAMAKPLSDEQVTYEDGTPETVDQYARDVSAFLMWAAEPHLEDRKKTGFRVIVFLVLFAGLVYIAKRSIWSDVKH	NZ_CP024715.1_791149-873	0	-574.7
HlyD family secretion protein	PLF_234_00002648	33149.3	MSLLCVIPFVSSLFAACGTQSLAVGYVEGEFVQLAPLQVAQVRDIAVKRGDRVEAGEPITTVEDTDARIAVAQAEAALAQAQAQLANLQVGKRPEEIAVLEAAVRSARAQADDAQRTLLRTRDLARRGVATQAQLDDAATQLEVAEAAIGQSTANLAVGKLPARPEEIKAAENAVKSAEAQLQTAKWQRAQRTIEAPAAGRITDVVRNLGDIAGPSAPVLTMLPDGAVKLKVYIPEERFSDVAVGSVLSVHCDGCAPGLQARVSYVSPDPEFTPPVIYSLETRQKLVYLVEAHPVDPASPLQPGQIVDVDLGAK	33149.3	MSLLCVIPFVSSLFAACGTQSLAVGYVEGEFVQLAPLQVAQVRDIAVKRGDRVEAGEPITTVEDTDARIAVAQAEAALAQAQAQLANLQVGKRPEEIAVLEAAVRSARAQADDAQRTLLRTRDLARRGVATQAQLDDAATQLEVAEAAIGQSTANLAVGKLPARPEEIKAAENAVKSAEAQLQTAKWQRAQRTIEAPAAGRITDVVRNLGDIAGPSAPVLTMLPDGAVKLKVYIPEERFSDVAVGSVLSVHCDGCAPGLQARVSYVSPDPEFTPPVIYSLETRQKLVYLVEAHPVDPASPLQPGQIVDVDLGAK	33119.3	MSLLCVIPFVSSLFAACGTQSLAVGYVEGEFVQLAPLQVAQVRDIAVKRGDRVEAGEPIATVEDTDARIAVAQAEAALAQAQAQLANLQVGKRPEEIAVLEAAVRSARAQADDAQRTLLRTRDLARRGVATQAQLDDAATQLEVAEAAIGQSTANLAVGKLPARPEEIKAAENAVKSAEAQLQTAKWQRAQRTIEAPAAGRITDVVRNLGDIAGPSAPVLTMLPDGAVKLKVYIPEERFSDVAVGSVLSVHCDGCAPGLQARVSYVSPDPEFTPPVIYSLETRQKLVYLVEAHPVDPASPLQPGQIVDVDLGAK	NZ_CP024716.1_432671+945	-30	-30
Type I restriction-modification system, specificity subunit S	PLF_234_00002664	22421.6	MMKQRKATVLSHTGARLLDVAEIFAGVGVSREETVIRPGERLPVIGVRDLQDGVVAPREALDTVGFSSLSKAMTYAVQAGDVLVTGRGTLLKFGLVGDETAGAVASANIIVVRPAPDATGGALFAILSSDVFRPKIEVLRRGATTLLSLSPKDLANLEINLPSLNEQERIAALVKEAQVAYRTALEAAKIRRSLARRLIDARLFGDDQNH	22421.6	MMKQRKATVLSHTGARLLDVAEIFAGVGVSREETVIRPGERLPVIGVRDLQDGVVAPREALDTVGFSSLSKAMTYAVQAGDVLVTGRGTLLKFGLVGDETAGAVASANIIVVRPAPDATGGALFAILSSDVFRPKIEVLRRGATTLLSLSPKDLANLEINLPSLNEQERIAALVKEAQVAYRTALEAAKIRRSLARRLIDARLFGDDQNH	22290.4	MKQRKATVLSHTGARLLDVAEIFAGVGVSREETVIRPGERLPVIGVRDLQDGVVAPREALDTVGFSSLSKAMTYAVQAGDVLVTGRGTLLKFGLVGDETAGAVASANIIVVRPAPDATGGALFAILSSDVFRPKIEVLRRGATTLLSLSPKDLANLEINLPSLNEQERIAALVKEAQVAYRTALEAAKIRRSLARRLIDARLFGDDQNH	NZ_CP024716.1_796145+630	-131.2	-131.2
hypothetical protein	PLF_234_00002670	11550.1	MSAHPRISITYCTQCNWLLRAAWMAQELLQTFGQDLAEVALRPGTGGVFEIRVQMPDGSEELIWERKRDGGFPEAKVLKQRVRDLVWPERDLGHSDRPISS	14842.1	MFMQVYLPNKPRQLRLRLFVFKRLKSMSAHPRISITYCTQCNWLLRAAWMAQELLQTFGQDLAEVALRPGTGGVFEIRVQMPDGSEELIWERKRDGGFPEAKVLKQRVRDLVWPERDLGHSDRPISS	11550.1	MSAHPRISITYCTQCNWLLRAAWMAQELLQTFGQDLAEVALRPGTGGVFEIRVQMPDGSEELIWERKRDGGFPEAKVLKQRVRDLVWPERDLGHSDRPISS	NZ_CP024716.1_997136-306	0	-3292
Arsenate reductase (EC 1.20.4.1) glutaredoxin-coupled, glutaredoxin-like family	PLF_234_00002682	12861.1	MDVTIYHNPVCGTSRKVLGMIREAGIEPHVIEYMKTPLPRDMLVELLRQMAISPRALLRAKEARYAELGLDDPALSDEVLIDAMISNPVLMNRPVVVTPKGVRLCRPAETVQELL	12861.1	MDVTIYHNPVCGTSRKVLGMIREAGIEPHVIEYMKTPLPRDMLVELLRQMAISPRALLRAKEARYAELGLDDPALSDEVLIDAMISNPVLMNRPVVVTPKGVRLCRPAETVQELL	12835	MDVTIYHNPVCGTSRKVLGMIREAGIEPHVIEYMKTPLPRDMLVELLRQMASSPRALLRAKEARYAELGLDDPALSDEVLIDAMISNPVLMNRPVVVTPKGVRLCRPAETVQELL	NZ_CP024715.1_253048+348	-26.1	-26.1
2,5-dioxovalerate dehydrogenase (EC 1.2.1.26)	PLF_234_00002723	50961	MYPNLTLIVGGEERNKGSAGTLCLTDPADGRELTIAPRAGRAEALQAAAAEKGFAEWSALSALERSKIMRRAADIMRERADAAARIMSMEQGKPLSEARGEWLGSADLLDWFAEEGRRVYGRIVPSRAPNIQIQVLKHPIGPVAAFTPWNFPAWNTMQKVAPALGAGCSVVIKPASDTPGTAWLIGKCLLEAGLPPKAVSVIWGTTSELSDALIKAPEIRKVSLTGSTRVGRIVAAQAGEYLKKVTMELGGHGPVIVAADADLDHLIPLAVQWKFRNCGQVCVSPTRFIVEASIHDEFIRRFSEKARELKVGKGVEEGAQMGPLTSQNQLETVLSMVEDALTKGAKIETGGNRIGDTGNFYEPTILSGMTAEMLAMNEEPFGPLALVMRVHSLDEAIAE…	50945	MYPNLTLIVGGEERNKGSAGTLCLTDPADGRELTIAPRAGRAEALQAAAAEKGFAEWSALSALERSKIMRRAADIMRERADAAARIMSMEQGKPLAEARGEWLGSADLLDWFAEEGRRVYGRIVPSRAPNIQIQVLKHPIGPVAAFTPWNFPAWNTMQKVAPALGAGCSVVIKPASDTPGTAWLIGKCLLEAGLPPKAVSVIWGTTSELSDALIKAPEIRKVSLTGSTRVGRIVAAQAGEYLKKVTMELGGHGPVIVAADADLDHLIPLAVQWKFRNCGQVCVSPTRFIVEASIHDEFIRRFSEKARELKVGKGVEEGAQMGPLTSQNQLETVLSMVEDALTKGAKIETGGNRIGDTGNFYEPTILSGMTAEMLAMNEEPFGPLALVMRVHSLDEAIAE…	50945	MYPNLTLIVGGEERNKGSAGTLCLTDPADGRELTIAPRAGRAEALQAAAAEKGFAEWSALSALERSKIMRRAADIMRERADAAARIMSMEQGKPLAEARGEWLGSADLLDWFAEEGRRVYGRIVPSRAPNIQIQVLKHPIGPVAAFTPWNFPAWNTMQKVAPALGAGCSVVIKPASDTPGTAWLIGKCLLEAGLPPKAVSVIWGTTSELSDALIKAPEIRKVSLTGSTRVGRIVAAQAGEYLKKVTMELGGHGPVIVAADADLDHLIPLAVQWKFRNCGQVCVSPTRFIVEASIHDEFIRRFSEKARELKVGKGVEEGAQMGPLTSQNQLETVLSMVEDALTKGAKIETGGNRIGDTGNFYEPTILSGMTAEMLAMNEEPFGPLALVMRVHSLDEAIAE…	NZ_CP024716.1_364186+1431	-16	0
MlrC	PLF_234_00002735	52863.7	MRIFTASLATETNTFSPVPTDRASFEMAFYAAPGKHPETPTLCSSPIVALRKRAAAEGLTVIEGTATWAEPGGLLQRQAFEELRDEILDQLKAAMPVDAVVLGLHGAMVAQGYDDCEGDLLERVRAIVGPGVLVASEFDPHSHLTPKRVQNLNIFASFLEFPHTDFYERGEHVVELALDALKGRTKPVISTFDCRMIAVLPTSKEPMRSFVDRIKALQGKDGILSISVIHGFMAADVPEMGTRILVVTDNDPQKGAALAEKLGRELIAMREQTSMAMLDTDQGIDRALAAHAANPSKPAVIADVWDNPGGGVAGDGTYILRRLIERGVNNAGIATIWDPIAVTFCHAAGEGAVIDLRFGGKSGPLGGEPIDARVTVLKVANEGWQSFGPSRVTLGPSAV…	52863.7	MRIFTASLATETNTFSPVPTDRASFEMAFYAAPGKHPETPTLCSSPIVALRKRAAAEGLTVIEGTATWAEPGGLLQRQAFEELRDEILDQLKAAMPVDAVVLGLHGAMVAQGYDDCEGDLLERVRAIVGPGVLVASEFDPHSHLTPKRVQNLNIFASFLEFPHTDFYERGEHVVELALDALKGRTKPVISTFDCRMIAVLPTSKEPMRSFVDRIKALQGKDGILSISVIHGFMAADVPEMGTRILVVTDNDPQKGAALAEKLGRELIAMREQTSMAMLDTDQGIDRALAAHAANPSKPAVIADVWDNPGGGVAGDGTYILRRLIERGVNNAGIATIWDPIAVTFCHAAGEGAVIDLRFGGKSGPLGGEPIDARVTVLKVANEGWQSFGPSRVTLGPSAV…	52893.7	MRIFTASLATETNTFSPVPTDRASFEMAFYAAPGKHPETPTLCSSPIVALRKRAAAEGLTVIEGTATWAEPGGLLQRQAFEELRDEILDQLKAAMPVDAVVLGLHGTMVAQGYDDCEGDLLERVRAIVGPGVLVASEFDPHSHLTPKRVQNLNIFASFLEFPHTDFYERGEHVVELALDALKGRTKPVISTFDCRMIAVLPTSKEPMRSFVDRIKALQGKDGILSISVIHGFMAADVPEMGTRILVVTDNDPQKGAALAEKLGRELIAMREQTSMAMLDTDQGIDRALAAHAANPSKPAVIADVWDNPGGGVAGDGTYILRRLIERGVNNAGIATIWDPIAVTFCHAAGEGAVIDLRFGGKSGPLGGEPIDARVTVLKVANEGWQSFGPSRVTLGPSAV…	NZ_CP024716.1_707375+1470	30	30
DNA polymerase III, epsilon chain	PLF_234_00002744	26674.3	MVLCLAGTGQSMTDIYNPSIHTRKKRVIVFDTETTGILPYDRIITLGAVKIEGGELLTQSLYLIFDPRKDSSPQAEAVHGFDNWMTRYQDLFHELAAPIRKWFSWADEVVAHNAQFDMHYIQREFRKAEVDMLDQPVYCTMDGARRLWRGDSTKLDHCLAKIGLARTGHRHGALEDAYLTAGLYLHQQGVAKPLPKINSWQPPKNLKPYPERPAGELPRRTPKRRSAAVSACSTV	26674.3	MVLCLAGTGQSMTDIYNPSIHTRKKRVIVFDTETTGILPYDRIITLGAVKIEGGELLTQSLYLIFDPRKDSSPQAEAVHGFDNWMTRYQDLFHELAAPIRKWFSWADEVVAHNAQFDMHYIQREFRKAEVDMLDQPVYCTMDGARRLWRGDSTKLDHCLAKIGLARTGHRHGALEDAYLTAGLYLHQQGVAKPLPKINSWQPPKNLKPYPERPAGELPRRTPKRRSAAVSACSTV	26732.3	MVLCLAGTGQSMTDIYNPSIHTRKKRVIVFDTETTGILPYDRIITLGAVKIEGGELLTQSLYLIFDPRKDSSPQAEAVHGFDNWMTRYQDLFHELAAPIRKWFSWADEVVAHNAQFDMHYIQREFRKAEVDMLDQPVYCTMDGARRLWRGDSTKLDHCLAKIGLARTGHRHGALEDAYLTAGLYLHQQDVAKPLPKINSWQPPKNLKPYPERPAGELPRRTPKRRSAAVSACSTV	NZ_CP024716.1_590259+708	58	58
FIG00450778: hypothetical protein	PLF_234_00002765	4100.5	IILRVNASGGAIATTVNPQATAKEVATIADVVSDTFDGTDP	4345.8	MNIILRVNASGGAIATTVNPQATAKEVATIADVVSDTFDGTDP	5242.9	MINNTPIIMNIILRVNASGGAIATTVNPQATAKEVATIADVVSDTFDGTDP	NZ_CP024716.1_94556+156	1142.4	897.1
Transcriptional regulator, ArsR family	PLF_234_00002776	24409.9	MKESPDITRVAALVADPARGAMLIALMDGRALTASELAGRGGITKQTASSHLAKLVDGEVLVVEAQGRHRYFRLAGPHVAALLEALMVFSSDAAPPVRTGPRDPALRKSRICYDHLAGEMGVKLFERMQEDQWLADDLTVTDQGRDKLSQIGINLEDLPLSNRPLCRGCLDWSQRHQHLAGRMGKAILDRLLILSWARRLPDSRIISFSPEGERRFNAWLG	24409.9	MKESPDITRVAALVADPARGAMLIALMDGRALTASELAGRGGITKQTASSHLAKLVDGEVLVVEAQGRHRYFRLAGPHVAALLEALMVFSSDAAPPVRTGPRDPALRKSRICYDHLAGEMGVKLFERMQEDQWLADDLTVTDQGRDKLSQIGINLEDLPLSNRPLCRGCLDWSQRHQHLAGRMGKAILDRLLILSWARRLPDSRIISFSPEGERRFNAWLG	24356.8	MKESPDITRVAALVADPARGAMLIALMDGRALTASELAGRGGITKQTASSHLAKLVDGEVLVVEAQGRHRYFRLAGPHVAALLEALMVFSSDAAPPVRTGPRDPALRKSRICYDHLAGEMGVKLFERMQEDQWLADDLTVTDQGRDKLSQIGINLEDLPLSNRPLCRGCLDWSQRHQHLAGCMGKAILDRLLILSWARRLPDSRIISFSPEGERRFNAWLG	NZ_CP024715.1_1144380+666	-53.1	-53.1
FIG00450633: hypothetical protein	PLF_234_00002779			11755.9	MRGFPVAFARCDMKRDVKWFSARLAKKRMRASLAIMISSLRACLRHLVGQGACLVNTGAIVPSGNFAENSICGVDFLTGLRYADFIQKRFVFLTWMALQVPRKR	11755.9	MRGFPVAFARCDMKRDVKWFSARLAKKRMRASLAIMISSLRACLRHLVGQGACLVNTGAIVPSGNFAENSICGVDFLTGLRYADFIQKRFVFLTWMALQVPRKR	NZ_CP024716.1_1177499-315		0
hypothetical protein	PLF_234_00002779	5680.6	MNTGAIVPSGNFAENSICGVDFLTGLRYADFIQKRFVFLTWMALQVPRKR					NZ_CP024716.1_1177499-315
Branched-chain amino acid ABC transporter, permease protein LivM (TC 3.A.1.4.1)	PLF_234_00002788	15009.4	MTELTQPLPQTRHSYAGLIGIVAIIAASVVGWFLFPDNLALLTRIIAIALLVLSLDLVTGYCGIATLGHAAHFGAGAYGAGIAAAHFGVTDPILMTVIGLLAGAVTGLVSGAVILRATGLAQLVLSIAVVHLFHEAANKASGWTGGSDG	29383.3	MTELTQPLPQTRHSYAGLIGIVAIIAASVVGWFLFPDNLALLTRIIAIALLVLSLDLVTGYCGIATLGHAAHFGAGAYGAGIAAAHFGVTDPILMTVIGLLAGAVTGLVSGAVILRATGLAQLVLSIAVVHLFHEAANKASGWTGGSDGLSGISPDPIFGIFEFDLYGRTVYIYAVILLLISFIFLRYVVRSPFGMLCRGVKEDPIRIHAMGASVQGAQLRMYVISGAVAGISGALNAISTQVVGLDSLSFTMSAEALVMLVLGGGRISFRRAGWHGRLHVV	34588.3	MTELTQPLPQTRHSYAGLIGIVAIIAASVVGWFLFPDNLALLTRIIAIALLVLSLDLVTGYCGIATLGHAAHFGAGAYGAGIAAAHFGVTDPILMTVIGLLAGAVTGLVSGAVILRATGLAQLVLSIAVVHLFHEAANKASGWTGGSDGLSGISPDPIFGIFEFDLYGRTVYIYAVILLLISFIFLRYVVRSPFGMLCRGVKEDPIRIHAMGASVQGAQLRMYVISGAVAGISGLSTQSPHRSSASTVSASPCRRKPLSCWCWGGAGSLFGGLVGTVVFMWFEDVVSTANPFHWLTMVGALLIAVVLFAPRGLYGTLAYYFEKKARRK	NZ_CP024716.1_605458+987	19578.9	5205
FIG00450084: hypothetical protein	PLF_234_00002789	51475.9	MTSSVAIPTAAYQVLYILNVTQENTGPVTVSGTINRDLVTNINQPVPAGYLMPGMALLCIDTGTELRLLSYGDAEAILAAAEDAAARAEAAASGVNLPKISAADAGKSLIVNQDGTGYDVGLAVEFATETQAKAPGTPENDGLVVNLLRTLQQGQARGFFSLKDFATTVIDNGSNSAISALQSAVNSGETVVMPKTDDSYLFDGDVIINNPVKLRGASGGSKIKRVGAIGRFLLRANHINIGDFIEDGSEMTGQAALFHFDTIENDASRYIQHTLIENVRSFNSGGLIDDNNVKGAAATPYVWDILIRNVYAFGCRGRGIRMRDGFAFLRFEDVEIGLGPQYGGVSLPAYEFRNFEGLFLRRTEATGLDGYTDLGYVPDAEQRGFIFADGAALHINSLF…	51475.9	MTSSVAIPTAAYQVLYILNVTQENTGPVTVSGTINRDLVTNINQPVPAGYLMPGMALLCIDTGTELRLLSYGDAEAILAAAEDAAARAEAAASGVNLPKISAADAGKSLIVNQDGTGYDVGLAVEFATETQAKAPGTPENDGLVVNLLRTLQQGQARGFFSLKDFATTVIDNGSNSAISALQSAVNSGETVVMPKTDDSYLFDGDVIINNPVKLRGASGGSKIKRVGAIGRFLLRANHINIGDFIEDGSEMTGQAALFHFDTIENDASRYIQHTLIENVRSFNSGGLIDDNNVKGAAATPYVWDILIRNVYAFGCRGRGIRMRDGFAFLRFEDVEIGLGPQYGGVSLPAYEFRNFEGLFLRRTEATGLDGYTDLGYVPDAEQRGFIFADGAALHINSLF…	51504	MTSSVAIPTAAYQVLYILNVTQENTGPVTVSGTINRDLVTNINQPVPAGYLMPGMALLCIDTGTELRLLSYGDAEAILAAAEDAAARAEAAASGVNLPKISAADAGKSLIVNQDGTGYDVGLAVEFATETQAKAPGTPENDGLVVNLLRTLQQGQARGFFSLKDFATTVIDNGSNSAISALQSAVNSGETVVMPKTDDSYLFDGDVIINNPVKLRGASGGSKIKRVGVIGRFLLRANHINIGDFIEDGSEMTGQAALFHFDTIENDASRYIQHTLIENVRSFNSGGLIDDNNVKGAAATPYVWDILIRNVYAFGCRGRGIRMRDGFAFLRFEDVEIGLGPQYGGVSLPAYEFRNFEGLFLRRTEATGLDGYTDLGYVPDAEQRGFIFADGAALHINSLF…	NZ_CP024715.1_246418+1452	28.1	28.1
Phosphoglucomutase (EC 5.4.2.2)	PLF_234_00002863	58580.7	MTVKTIATTPYQDQQPGTSGLRKKVPVFQQPNYAENFIQSIFDVLEGFKGKTLVVGGDGRFYNREVIQKLIKIAAANGFGRIMVGQGGILSTPAASNMIRKYKAFGGMILSASHNPGGPTQDFGIKYNIGNGGPAPEKITEAIFARSKVIDQYKIADAADIDIDKIGTSKIGDTEVVIFDPVADYAELMESLFDFAAIRAMIKGGFQMKFDAMHAVTGPYAKEIFERHLGAPEGSVVNFVPLPDFGGHHPDPNLVYAKDLYDLLMSSHAPDFGAASDGDGDRNLILGRGIFITPSDSLAMLAANAHLAPGYKGGIKGIARSMPTSAAADRVAEKLGIGMYETPTGWKFFGNLLDSGKVTICGEESSGTGSDHVREKDGLWAVLLWLNILAVRKESVKAI…	58580.7	MTVKTIATTPYQDQQPGTSGLRKKVPVFQQPNYAENFIQSIFDVLEGFKGKTLVVGGDGRFYNREVIQKLIKIAAANGFGRIMVGQGGILSTPAASNMIRKYKAFGGMILSASHNPGGPTQDFGIKYNIGNGGPAPEKITEAIFARSKVIDQYKIADAADIDIDKIGTSKIGDTEVVIFDPVADYAELMESLFDFAAIRAMIKGGFQMKFDAMHAVTGPYAKEIFERHLGAPEGSVVNFVPLPDFGGHHPDPNLVYAKDLYDLLMSSHAPDFGAASDGDGDRNLILGRGIFITPSDSLAMLAANAHLAPGYKGGIKGIARSMPTSAAADRVAEKLGIGMYETPTGWKFFGNLLDSGKVTICGEESSGTGSDHVREKDGLWAVLLWLNILAVRKESVKAI…	58599.8	MTVKTIATTPYQDQQPGTSGLRKKVPVFQQPNYAENFIQSIFDVLEGFKGKTLVVGGDGRFYNREVIQKLIKIAAANGFGRIMVGQGGILSTPAASNMIRKYKAFGGMILSASHNPGGPTQDFGIKYNIGNGGPAPEKITEAIFARSKVIDQYKIADAADIDIDKIGTSKIGDTEVVIFDPVADYAELMESLFDFAAIRAMIKGGFQMKFDAMHAVTGPYAKEIFERRLGAPEGSVVNFVPLPDFGGHHPDPNLVYAKDLYDLLMSSHAPDFGAASDGDGDRNLILGRGIFITPSDSLAMLAANAHLAPGYKGGIKGIARSMPTSAAADRVAEKLGIGMYETPTGWKFFGNLLDSGKVTICGEESSGTGSDHVREKDGLWAVLLWLNILAVRKESVKAI…	NZ_CP024715.1_1472490-1632	19.1	19.1
FIG00450976: hypothetical protein	PLF_234_00002867	4327.1	MDEIRKLACASPALPLSGARVCFHICDIIVPSAALATSPGCK	4539.4	MLVDEIRKLACASPALPLSGARVCFHICDIIVPSAALATSPGCK	4327.1	MDEIRKLACASPALPLSGARVCFHICDIIVPSAALATSPGCK	NZ_CP024715.1_449930-129	0	-212.3
Phage integrase	PLF_234_00002876	38544.6	MVTVDLKGIHKVNAKGRTYYYAWRGGPALRGEPGSAEFMASLQEANDSRVIPDASKFRAVITAYKSSHDYQKLADSTKRNWNGWLDRIGKKFGDLSITQFDLPQKIRPVIRKWRGEFADKPRTADYGMQVLSRVLSYAVDPLGKISQNPCEGIKQLYKNDRAAIIWTDQDIARLKTKCSPEVAWAVDLAAHTGLRAGDLLRLSWSHITDNAIILPTGKSRHTKEAVIPLYAELRALLQTIPRRSPIVLTNTRKAPWTVNGFGSSFSDCREEAKLGDRDLYFHDFRGTAATKFYIAGLSERVIAEIMGWEEETVRNIIRRYVSKTAAIEATIKQIDEARKRT	38544.6	MVTVDLKGIHKVNAKGRTYYYAWRGGPALRGEPGSAEFMASLQEANDSRVIPDASKFRAVITAYKSSHDYQKLADSTKRNWNGWLDRIGKKFGDLSITQFDLPQKIRPVIRKWRGEFADKPRTADYGMQVLSRVLSYAVDPLGKISQNPCEGIKQLYKNDRAAIIWTDQDIARLKTKCSPEVAWAVDLAAHTGLRAGDLLRLSWSHITDNAIILPTGKSRHTKEAVIPLYAELRALLQTIPRRSPIVLTNTRKAPWTVNGFGSSFSDCREEAKLGDRDLYFHDFRGTAATKFYIAGLSERVIAEIMGWEEETVRNIIRRYVSKTAAIEATIKQIDEARKRT	38518.6	MVTVDLKGIHKVNAKGRTYYYAWRGGPALRGEPGSAEFMASLQEANDSRVIPDASKFRAVITAYKSSHDYQKLADSTKRNWNGWLDRIGKKFGDLSITQFDLPQKIRPVIRKWRGEFADKPRTADYGMQVLSRVLSYAVDPLGKISQNPCEGIKQLYKNDRAAIIWTDQDIARLKTKCSPEVAWAVDLAAHTGLRAGDLLRLSWSHITDNAIILPTGKSRHTKEAVIPLYAELRALLQTIPRRSPIVLTNTRKAPWTVNGFGSSFSDCREEAKLGDRDLHFHDFRGTAATKFYIAGLSERVIAEIMGWEEETVRNIIRRYVSKTAAIEATIKQIDEARKRT	NZ_CP024715.1_238874-1026	-26	-26
Oligopeptide ABC transporter, ATP-binding protein OppF (TC 3.A.1.5.1)	PLF_234_00002924	35889	MTVSLLQVQDLVKSFPSRHGTHPVRAVDGVSFTLSRGETLGLVGESGCGKSTLARLVLKLMPVSDGSISVEGHDVTSMPDSIFRDWRKRIQMIFQDPYSTLNPRHSLRRIFQEVFETHCIPTPEGIENRIMKLLADVGLGEVDLSKLPHEFSGGQLQRIGIAKTLALDPDLIVADEPTSALDPSIQAQILNLMLKIRRERGVAFLLISHDLEVVGHLADRIAVMYLGRIVEEGPASEILTSPAHPYTMALLSASPTLADIRMGRDQRIRLRGDPPNPANVPDGCRFHPRCQHAMDICRRQDPQFTSIAEGRRCACHFWAEGGKAA	35889	MTVSLLQVQDLVKSFPSRHGTHPVRAVDGVSFTLSRGETLGLVGESGCGKSTLARLVLKLMPVSDGSISVEGHDVTSMPDSIFRDWRKRIQMIFQDPYSTLNPRHSLRRIFQEVFETHCIPTPEGIENRIMKLLADVGLGEVDLSKLPHEFSGGQLQRIGIAKTLALDPDLIVADEPTSALDPSIQAQILNLMLKIRRERGVAFLLISHDLEVVGHLADRIAVMYLGRIVEEGPASEILTSPAHPYTMALLSASPTLADIRMGRDQRIRLRGDPPNPANVPDGCRFHPRCQHAMDICRRQDPQFTSIAEGRRCACHFWAEGGKAA	35919	MTVSLLQVQDLVKSFPSRHGTHPVRAVDGVSFTLSRGETLGLVGESGCGKSTLARLVLKLMPVSDGSISVEGHDVTSMPDSIFRDWRKRIQMIFQDPYSTLNPRHSLRRIFQEVFETHCIPTPEGIENRIMKLLADVGLGEVDLSKLPHEFSGGQLQRIGIAKTLALDPDLIVADEPTSALDPSIQTQILNLMLKIRRERGVAFLLISHDLEVVGHLADRIAVMYLGRIVEEGPASEILTSPAHPYTMALLSASPTLADIRMGRDQRIRLRGDPPNPANVPDGCRFHPRCQHAMDICRRQDPQFTSIAEGRRCACHFWAEGGKAA	NZ_CP024716.1_1044781-978	30	30
GDP-perosamine synthase (EC 2.6.1.102)	PLF_234_00002929	42033.2	MVTNFSPLRNDPYMDIPVYSPYLCGNFKKYVNECLDTGWISSRGEFISRFEDAFAQYVDVPSAASVANGTVALHLALDALGIGAGDEVIVPTFTYIASVNTILQTGATPVYVDSLENTLQIDPEGVRLAITERTKAVMVVHLYGHPCDMDSIREICDEKSLLLVEDCAEGFGTKWKNSHVGTFGDVATFSFFGNKTITTGEGGMVLARNPQVMEKCRHLKSQGTSPTREYWHDALAYNYRMTNIQAAIGLSQIEMADEILSLKARTAASYASKLAGLPLRMHTPVGDVKHSYWMCSIVLDNSEHREPLRQHLRENGVDTRPFFPPAHRMPHSASTGSYPVADSLSARGLNLPSFPHITDVEISFVCDLVRSYFSNHSNHI	40497.4	MDIPVYSPYLCGNFKKYVNECLDTGWISSRGEFISRFEDAFAQYVDVPSAASVANGTVALHLALDALGIGAGDEVIVPTFTYIASVNTILQTGATPVYVDSLENTLQIDPEGVRLAITERTKAVMVVHLYGHPCDMDSIREICDEKSLLLVEDCAEGFGTKWKNSHVGTFGDVATFSFFGNKTITTGEGGMVLARNPQVMEKCRHLKSQGTSPTREYWHDALAYNYRMTNIQAAIGLSQIEMADEILSLKARTAASYASKLAGLPLRMHTPVGDVKHSYWMCSIVLDNSEHREPLRQHLRENGVDTRPFFPPAHRMPHSASTGSYPVADSLSARGLNLPSFPHITDVEISFVCDLVRSYFSNHSNHI	40497.4	MDIPVYSPYLCGNFKKYVNECLDTGWISSRGEFISRFEDAFAQYVDVPSAASVANGTVALHLALDALGIGAGDEVIVPTFTYIASVNTILQTGATPVYVDSLENTLQIDPEGVRLAITERTKAVMVVHLYGHPCDMDSIREICDEKSLLLVEDCAEGFGTKWKNSHVGTFGDVATFSFFGNKTITTGEGGMVLARNPQVMEKCRHLKSQGTSPTREYWHDALAYNYRMTNIQAAIGLSQIEMADEILSLKARTAASYASKLAGLPLRMHTPVGDVKHSYWMCSIVLDNSEHREPLRQHLRENGVDTRPFFPPAHRMPHSASTGSYPVADSLSARGLNLPSFPHITDVEISFVCDLVRSYFSNHSNHI	NZ_CP024715.1_1947549-1104	-1535.8	0
Sensor histidine kinase PrrB (RegB) (EC 2.7.3.-)	PLF_234_00002932	47134.8	MHAEFENRASNLSRRPRLTTLVRVRWLAIAGQTAAVMFVALYLQFPFSVGICFALIACSAWLNLYLAFRFPANHRLNPTAASLVLAFDVLQLAGLLYLTGGLQNPFIVLMIVPVIISATSLSARDTIVLALLVVACTSFLTIHYDPLRWYPGETLNLPLLFVIGIWCAIISALGFTGVYAYRIAEEARQLGDALSAAELILQREQHLSALDGLAAAAAHELGTPLATIALVVKEMQRAHTKDPGLEEDIALLHSQTQRCREILQRLTSLSSEGEEHMSRLPLSSLIEEVIAPHRNFGIMIEVQKEEGPKPEPVTRRNPGLLYGLGNLVENAVDFARGEVTVTWGWTDGHVSVTIQDDGEGFRPEILDRIGEPYMTSRDNTRNGGGLGLGLFIAKTLLER…	47075.8	MHAEFENRASNLSRRPRLTTLVRVRWLAIAGQTAAVMFVALYLQFPFSVGICFALIACSAWLNLYLAFRFPANHRLNPTAASLVLAFDVLQLAGLLYLTGGLQNPFIVLMIVPVIISATSLSARDTIVLALLVVACTSFLTIHYDPLPWYPGETLNLPLLFVIGIWCAIISALGFTGVYAYRIAEEARQLGDALSAAELILQREQHLSALDGLAAAAAHELGTPLATIALVVKEMQRAHTKDPGLEEDIALLHSQTQRCREILQRLTSLSSEGEEHMSRLPLSSLIEEVIAPHRNFGIMIEVQKEEGPKPEPVTRRNPGLLYGLGNLVENAVDFARGEVTVTWGWTDGHVSVTIQDDGEGFRPEILDRIGEPYMTSRDNTRNGGGLGLGLFIAKTLLER…	47075.8	MHAEFENRASNLSRRPRLTTLVRVRWLAIAGQTAAVMFVALYLQFPFSVGICFALIACSAWLNLYLAFRFPANHRLNPTAASLVLAFDVLQLAGLLYLTGGLQNPFIVLMIVPVIISATSLSARDTIVLALLVVACTSFLTIHYDPLPWYPGETLNLPLLFVIGIWCAIISALGFTGVYAYRIAEEARQLGDALSAAELILQREQHLSALDGLAAAAAHELGTPLATIALVVKEMQRAHTKDPGLEEDIALLHSQTQRCREILQRLTSLSSEGEEHMSRLPLSSLIEEVIAPHRNFGIMIEVQKEEGPKPEPVTRRNPGLLYGLGNLVENAVDFARGEVTVTWGWTDGHVSVTIQDDGEGFRPEILDRIGEPYMTSRDNTRNGGGLGLGLFIAKTLLER…	NZ_CP024715.1_1555183+1293	-59	0
FIG00451088: hypothetical protein	PLF_234_00002935	21796.4	MARTKAAKLQAKRSRGRPKKEGVLRAPSGQISRAKEPPAKVAQLARMRIFGMSASEALSDLAGDNLGRLHMAWKRDKAEGISTSQYDAAERYREVFNDKRKAECSAGAHYDHIGSIGASDPDEYEAWVKRAKQAYADARGAIDEAQAETRNSNLYAAVQFMLENDQFLPHMLGDIRLACNALYRHFFTHNRKKVA	19264.4	MRAPSGQISRAKEPPAKVAQLARMRIFGMSASEALSDLAGDNLGRLHMAWKRDKAEGISTSQYDAAERYREVFNDKRKAECSAGAHYDHIGSIGASDPDEYEAWVKRAKQAYADARGAIDEAQAETRNSNLYAAVQFMLENDQFLPHMLGDIRLACNALYRHFFTHNRKKVA	19264.4	MRAPSGQISRAKEPPAKVAQLARMRIFGMSASEALSDLAGDNLGRLHMAWKRDKAEGISTSQYDAAERYREVFNDKRKAECSAGAHYDHIGSIGASDPDEYEAWVKRAKQAYADARGAIDEAQAETRNSNLYAAVQFMLENDQFLPHMLGDIRLACNALYRHFFTHNRKKVA	NZ_CP024715.1_240827+519	-2532	0
Dipeptide ABC transporter, ATP-binding protein DppD (TC 3.A.1.5.2)	PLF_234_00002949	30927.7	MIEVLLDIKNLTVSFDTSTGPFKAVDGIDITVNKGEVLAIVGESGSGKSVGMLAVMGLLPKTATVTADVMMFDGMDLRTLSDSQRRKIIGRDISMIFQEPVASLNPCFTVGYQLEEVLKQHMGMGASASRARAIELLELVGIRDAAERLKSFPHQMSGGQCQRVMIAIAIACNPKLLIADEPTTALDVTIQKQILDLLMRLQVEHGMGLIMITHDMGVVAETEDRVIVQYKGHKMEDADVLSLFSAPKHPYTRALLSALPENATGNRLPTVSDFVFENISAGEAR	30586.3	MLLDIKNLTVSFDTSTGPFKAVDGIDITVNKGEVLAIVGESGSGKSVGMLAVMGLLPKTATVTADVMMFDGMDLRTLSDSQRRKIIGRDISMIFQEPVASLNPCFTVGYQLEEVLKQHMGMGASASRARAIELLELVGIRDAAERLKSFPHQMSGGQCQRVMIAIAIACNPKLLIADEPTTALDVTIQKQILDLLMRLQVEHGMGLIMITHDMGVVAETEDRVIVQYKGHKMEDADVLSLFSAPKHPYTRALLSALPENATGNRLPTVSDFVFENISAGEAR	30586.3	MLLDIKNLTVSFDTSTGPFKAVDGIDITVNKGEVLAIVGESGSGKSVGMLAVMGLLPKTATVTADVMMFDGMDLRTLSDSQRRKIIGRDISMIFQEPVASLNPCFTVGYQLEEVLKQHMGMGASASRARAIELLELVGIRDAAERLKSFPHQMSGGQCQRVMIAIAIACNPKLLIADEPTTALDVTIQKQILDLLMRLQVEHGMGLIMITHDMGVVAETEDRVIVQYKGHKMEDADVLSLFSAPKHPYTRALLSALPENATGNRLPTVSDFVFENISAGEAR	NZ_CP024715.1_832452-849	-341.4	0
Phage integrase	PLF_234_00002956	43033	MGPGKHNDGAGLWLHKRPDGGGQWILRVTIHGRRREMGLGSALEVSLKEAREAAEKWRAMVRSNIDPIKERERQKREAARNLHLLKDVAIDAFESRKAELKGDGDAGRWFSPLEHHILPKLGKVPVADIDQKDIRDTLAPIWHSKAETARKAINRLAICMRHAAALGLDVDLQATEKARALLGKQRHKAQNIPAMPWQEVPAFYATLTDDSVTHLAMRLLILTGVRSGPLRSIHESQIDGNVWTIPGEAMKGRKDATNDFRVPLTVEAMKVIDIARRHARDGFLFPNVRSGVISDMTLGMFMRRAKLEARPHGFRSSLRDWIAETTDTPHDIAETVLGHTVGGSVERAYRRTDFLEQRRVLMERWANHVAGNGAQILQLMKAGA	38991.4	MGLGSALEVSLKEAREAAEKWRAMVRSNIDPIKERERQKREAARNLHLLKDVAIDAFESRKAELKGDGDAGRWFSPLEHHILPKLGKVPVADIDQKDIRDTLAPIWHSKAETARKAINRLAICMRHAAALGLDVDLQATEKARALLGKQRHKAQNIPAMPWQEVPAFYATLTDDSVTHLAMRLLILTGVRSGPLRSIHESQIDGNVWTIPGEAMKGRKDATNDFRVPLTVEAMKVIDIARRHARDGFLFPNVRSGVISDMTLGMFMRRAKLEARPHGFRSSLRDWIAETTDTPHDIAETVLGHTVGGSVERAYRRTDFLEQRRVLMERWANHVAGNGAQILQLMKAGA	38991.4	MGLGSALEVSLKEAREAAEKWRAMVRSNIDPIKERERQKREAARNLHLLKDVAIDAFESRKAELKGDGDAGRWFSPLEHHILPKLGKVPVADIDQKDIRDTLAPIWHSKAETARKAINRLAICMRHAAALGLDVDLQATEKARALLGKQRHKAQNIPAMPWQEVPAFYATLTDDSVTHLAMRLLILTGVRSGPLRSIHESQIDGNVWTIPGEAMKGRKDATNDFRVPLTVEAMKVIDIARRHARDGFLFPNVRSGVISDMTLGMFMRRAKLEARPHGFRSSLRDWIAETTDTPHDIAETVLGHTVGGSVERAYRRTDFLEQRRVLMERWANHVAGNGAQILQLMKAGA	NZ_CP024715.1_1665763+1047	-4041.6	0
Hyphotheical protein	PLF_234_00003052	56358.4	MNTHEPVPGIFENLAKEQPYELWKTPVPISSSLPTVEAFVPELLPAALRDYVFDVADRQQSVPDFVAVAALCGLASLIGNRIRVAPKQLDDWIEVPNLWGAVIGPPFAMKTPAMQKALGPVYAIQDDMRKQWQADLKSADIDDVLGKIEAKEATKAAAKAYKEGDKDAARAILADLNNSDDEGQPCPRIVVNDATVEKLGELLNENPRGLLLVRDELPGFLSQMESEDHASDRAFYLEAFNGSGQFTYDRIGRGTVHIANCTLSIIGGVQPSRIAPIVRGAITGASNDGLIQRLQLTVWPDPRTSWQWVDRHPDRFAREAYEKVFRDLHELELGSPDNPVVFRLSPDAQAMFQQWMQEIQTEARSGKLSTVLESHLLKMPKTVASLALIFELVEGGRAE…	56358.4	MNTHEPVPGIFENLAKEQPYELWKTPVPISSSLPTVEAFVPELLPAALRDYVFDVADRQQSVPDFVAVAALCGLASLIGNRIRVAPKQLDDWIEVPNLWGAVIGPPFAMKTPAMQKALGPVYAIQDDMRKQWQADLKSADIDDVLGKIEAKEATKAAAKAYKEGDKDAARAILADLNNSDDEGQPCPRIVVNDATVEKLGELLNENPRGLLLVRDELPGFLSQMESEDHASDRAFYLEAFNGSGQFTYDRIGRGTVHIANCTLSIIGGVQPSRIAPIVRGAITGASNDGLIQRLQLTVWPDPRTSWQWVDRHPDRFAREAYEKVFRDLHELELGSPDNPVVFRLSPDAQAMFQQWMQEIQTEARSGKLSTVLESHLLKMPKTVASLALIFELVEGGRAE…	56298.3	MNTHEPVPGIFENLAKEQPYELWKTPVPISSSLPTVEAFVPELLPAALRDYVFDVADRQQSVPDFVAVAALCGLASLIGNRIRVAPKQLDDWIEVPNLWGAVIGPPSAMKTPAMQKALGPVYAIQDDMRKQWQADLKSADIDDVLGKIEAKEATKAAAKAYKEGDKDAARAILADLNNSDDEGQPCPRIVVNDATVEKLGELLNENPRGLLLVRDELPGFLSQMESEDHASDRAFYLEAFNGSGQFTYDRIGRGTVHIANCTLSIIGGVQPSRIAPIVRGAITGASNDGLIQRLQLTVWPDPRTSWQWVDRHPDRFAREAYEKVFRDLHELELGSPDNPVVFRLSPDAQAMFQQWMQEIQTEARSGKLSTVLESHLLKMPKTVASLALIFELVEGGRAE…	NZ_CP024715.1_1668934+1530	-60.1	-60.1
hypothetical protein	PLF_234_00003110	4398.8	MYASIQDETIPDRFLDLLEKLDQAEQESMRGQNNRSVG	8451.5	MTQRNNLHTNGAGIQTIRRVQKDILGPNCEVGLKLKALYASIQDETIPDRFLDLLEKLDQAEQESMRGQNNRSVG	4398.8	MYASIQDETIPDRFLDLLEKLDQAEQESMRGQNNRSVG	NZ_CP024715.1_906776+117	0	-4052.7
Transposase	PLF_234_00003156	9546	MQTRPKAAERKAWANIPPKSNRKDSFVFSRWVCRQRSLVERFFNRIKQFRDIATRYDKRPENYLAAVKLVATRIWCQSL	5373.2	RSLVERFFNRIKQFRDIATRYDKRPENYLAAVKLVATRIWCQSL	9546	MQTRPKAAERKAWANIPPKSNRKDSFVFSRWVCRQRSLVERFFNRIKQFRDIATRYDKRPENYLAAVKLVATRIWCQSL	NZ_CP024715.1_1951536+240	0	4172.8
Undecaprenyl-phosphate alpha-N-acetylglucosaminyl 1-phosphate transferase (EC 2.7.8.33)	PLF_234_00003241	39886.9	MTSLSWITLLAFVLSVAFCMAFRGLAREWYLIDLPDYRKRHEGAVPLCGGIAIFLSFFLTASLVKDGAGHADALVMMPGLTIILGTGVLDDRFRLPVTPRFAIQLFAAVLIIAMAGVQQVFLDLNPSFIDDSGNIFAFERMGGPFLLLFAVAFIVGLVNAVNMSDGVDGLAGSASAASFFWLAVISFDIGEHRLGLQSLALVAACLGFLVFNMRHRWRAKASLFLGDGGSTLLGAALAGIVLILSSGRQAIAFPVLLWIVIVPVLDTLSLIVRRLAARRSPFSADRQHLHHLLMDAGLTCGQTAIIVMALNLIAGATAYTAIRLDLPGWLMALALLAPAMAHLAFILRCTRGPRIADPAQAAKPNITFPGTTT	39868.9	MTSLSWITLLAFVLSVAFCMAFRGLAREWYLIDLPDYRKRHEGAVPLCGGIAIFLSFFLTASLVKDGAGHADALVMMPGLTIILGTGVLDDRFRLPVTPRFAIQLFAAVLIIAMAGVQQVFLDLNPSFIDDSGNIFAFERLGGPFLLLFAVAFIVGLVNAVNMSDGVDGLAGSASAASFFWLAVISFDIGEHRLGLQSLALVAACLGFLVFNMRHRWRAKASLFLGDGGSTLLGAALAGIVLILSSGRQAIAFPVLLWIVIVPVLDTLSLIVRRLAARRSPFSADRQHLHHLLMDAGLTCGQTAIIVMALNLIAGATAYTAIRLDLPGWLMALALLAPAMAHLAFILRCTRGPRIADPAQAAKPNITFPGTTT	39868.9	MTSLSWITLLAFVLSVAFCMAFRGLAREWYLIDLPDYRKRHEGAVPLCGGIAIFLSFFLTASLVKDGAGHADALVMMPGLTIILGTGVLDDRFRLPVTPRFAIQLFAAVLIIAMAGVQQVFLDLNPSFIDDSGNIFAFERLGGPFLLLFAVAFIVGLVNAVNMSDGVDGLAGSASAASFFWLAVISFDIGEHRLGLQSLALVAACLGFLVFNMRHRWRAKASLFLGDGGSTLLGAALAGIVLILSSGRQAIAFPVLLWIVIVPVLDTLSLIVRRLAARRSPFSADRQHLHHLLMDAGLTCGQTAIIVMALNLIAGATAYTAIRLDLPGWLMALALLAPAMAHLAFILRCTRGPRIADPAQAAKPNITFPGTTT	NZ_CP024716.1_397858-1122	-18	0
Glycosyl transferase, group 1 family protein	PLF_234_00003251	40511.6	MKIIHVIGSYDPAKGGPQAVVVRLAAAQASLGHRVTIVSYSDDAVSRRAAEATAMIPDFDKVQTLLLPMPDIYETFTGGHTANAVTALIRGADFVHLHGIWETNLLRASMLCRRFHIPYCVCCCGMLDGAAFIHALNRDEIELMRPLGLKAPSLVIPNGVFLNEVEVGDMDVPGLPARRFILFLSRLHYKKRLDILADAYCRIAPHFRDVDLVVAGPDGGAEDAFRRKIAEYGLQHRVHMPGGLYGLAKIAALKRAACFCLPSRQEGFSVAITEALACGAPVVITDACHFPEVGEAGAGVVCALNAEMVGDALAGVLEDLDKAAQMGASGAKLVRENYTWPRIARQTIEAYHMYRARKAEPVKGENPFRTIPAA	40502.6	MKIIHVIGSYDPAKGGPQAVVVRLAAAQASLGHRVTIVSYSDDAVSRRAAEATAMIPDFDKVQTLLLPMPDIYETFTGGHTANAVTALIRGADFVHLHGIWETNLLRASMLCRRFHIPYCVCCCGMLDGAAFIHALNRDEIELMRPLGLKAPSLVIPNGVFLNEVEVGDMDVPGLPARRFILFLSRLHYKKRLDILADAYCRIAPHFRDVDLVVAGPDGGAEDAFRRKIAEYGLQHRVHMPGGLYGLAKIAALKRAACFCLPSRQEGFSVAITEALACGAPVVITDACHFPEVGEAGAGVVCALNAEMVGDALAGVLEDLDKAAQMGASGAKLVRENYTWPRIARQTIEAYQMYRARKAEPVKGENPFRTIPAA	40502.6	MKIIHVIGSYDPAKGGPQAVVVRLAAAQASLGHRVTIVSYSDDAVSRRAAEATAMIPDFDKVQTLLLPMPDIYETFTGGHTANAVTALIRGADFVHLHGIWETNLLRASMLCRRFHIPYCVCCCGMLDGAAFIHALNRDEIELMRPLGLKAPSLVIPNGVFLNEVEVGDMDVPGLPARRFILFLSRLHYKKRLDILADAYCRIAPHFRDVDLVVAGPDGGAEDAFRRKIAEYGLQHRVHMPGGLYGLAKIAALKRAACFCLPSRQEGFSVAITEALACGAPVVITDACHFPEVGEAGAGVVCALNAEMVGDALAGVLEDLDKAAQMGASGAKLVRENYTWPRIARQTIEAYQMYRARKAEPVKGENPFRTIPAA	NZ_CP024716.1_391046+1125	-9	0
Transposase	PLF_234_00003386	11328.9	MTDNGACYIAKACKALDLKHIRTKPYTPKTNGKAERFIQTALREWAYARAYPSSQIRKAHLPNWTHMYNWHRPHSGLKSKTPISRLGLNRDNLLTLHS	11460.1	MMTDNGACYIAKACKALDLKHIRTKPYTPKTNGKAERFIQTALREWAYARAYPSSQIRKAHLPNWTHMYNWHRPHSGLKSKTPISRLGLNRDNLLTLHS	11460.1	MMTDNGACYIAKACKALDLKHIRTKPYTPKTNGKAERFIQTALREWAYARAYPSSQIRKAHLPNWTHMYNWHRPHSGLKSKTPISRLGLNRDNLLTLHS	NZ_CP024715.1_1941223+300	131.2	0
hypothetical protein	PLF_234_00003390	14777.3	MPPITLKEYLTGLPVKEGYEESDGSPVMGDANETVSETPNEPARTGSDFPANKKNGYALAANGDDENTTFSAPASIQEADDFLLALFGSDLRRLHERVLDGCRKRLMNGLLTPAFVRARIDALEKSQPSLGGASHVR	11795.3	MPPITLKEYLTGLPVKEGYEESDGSPVMGDANETVSETPNEPARTGSDFPANKKTGMHSQRTATMKTRRFRLQHQFKRLTTFSLLYSAQICADCMNVYWMDVVSG	14777.3	MPPITLKEYLTGLPVKEGYEESDGSPVMGDANETVSETPNEPARTGSDFPANKKNGYALAANGDDENTTFSAPASIQEADDFLLALFGSDLRRLHERVLDGCRKRLMNGLLTPAFVRARIDALEKSQPSLGGASHVR	NZ_CP024715.1_1684041+414	0	2982
Phage integrase	PLF_234_00003446	48939.7	MGLLLRYVFQTKFGTWHYRRRVPKAAQAFIPKGEFKRLLGETRREALRNWPRVNAEFERLISPPDDKSDPHRNTPPQPESVQPQSAQPDEGLGAPVREPIEAVRRKPSEPTLEDAKRLYVQERVKGDINEIHKAARIERVMGHLHTIIAPDCLLSKLTRKDARAVRDRMLGELEMKPITVKRYLCDVSAMVNLGIREFDVRDAVNPFQNLPIKAETTATVAREERDPLPADVVSAMRERLSANAASDIWNLWQILEGTGCRLGEISGLLRSDVHLKGQIPYLDLVFHEHRRLKTVGSIRRVPLIGSALKAVKDALKESEGSEFLFPRYGRVRGADSASAALMKHLRAVSENPKHTVHSLRHGMEDKLTRAGVSEFDRNLVLGHSSGGMSERYGGAEVRL…	48939.7	MGLLLRYVFQTKFGTWHYRRRVPKAAQAFIPKGEFKRLLGETRREALRNWPRVNAEFERLISPPDDKSDPHRNTPPQPESVQPQSAQPDEGLGAPVREPIEAVRRKPSEPTLEDAKRLYVQERVKGDINEIHKAARIERVMGHLHTIIAPDCLLSKLTRKDARAVRDRMLGELEMKPITVKRYLCDVSAMVNLGIREFDVRDAVNPFQNLPIKAETTATVAREERDPLPADVVSAMRERLSANAASDIWNLWQILEGTGCRLGEISGLLRSDVHLKGQIPYLDLVFHEHRRLKTVGSIRRVPLIGSALKAVKDALKESEGSEFLFPRYGRVRGADSASAALMKHLRAVSENPKHTVHSLRHGMEDKLTRAGVSEFDRNLVLGHSSGGMSERYGGAEVRL…	48938.7	MGLLLRYVFQTKFGTWHYRRRVPKAAQAFIPKGEFKRLLGETRREALRNWPRVNAEFERLISPPDDKSDPHRNTPPQPESVQPQSAQPDEGLGAPVREPIEAVRRKPSEPTLEDAKRLYVQERVKGDINEIHKAARIERVMGHLHTIIAPDCLLSKLTRKDARAVRDRMLGELEMKPITVKRYLCDVSAMVNLGIREFDVRDAVNPFQNLPIKAETTATVAREERDPLPADVVSAMRERLSANAASDIWNLWQILEGTGCRLGEISGLLRSDVHLKGQIPYLDLVFHEHRRLKTVGSIRRVPLIGSALKAVKDALKESEGSKFLFPRYGRVRGADSASAALMKHLRAVSENPKHTVHSLRHGMEDKLTRAGVSEFDRNLVLGHSSGGMSERYGGAEVRL…	NZ_CP024715.1_347576+1308	-1	-1
cell wall degradation protein	PLF_234_00003447	13443.4	MQFSKKLRANGKIGARCRAAVCSAAALGLATSVLLPPVQAQAANSLLELFQQRRQTQTQPAQPQTAAPASNAPKAVSAPQAPVRALPPVQQRVTVQGPQIYDYKPQALVKVDFDALDMQVTAATEPV	10241.6	MLLPPVQAQAANSLLELFQQRRQTQTQPAQPQTAAPASNAPKAVSAPQAPVRALPPVQQRVTVQGPQIYDYKPQALVKVDFDALDMQVTAATEPV	10241.6	MLLPPVQAQAANSLLELFQQRRQTQTQPAQPQTAAPASNAPKAVSAPQAPVRALPPVQQRVTVQGPQIYDYKPQALVKVDFDALDMQVTAATEPV	NZ_CP024715.1_234384+288	-3201.8	0
UPF0339 protein YegP.N	PLF_234_00003562	6360.1	MQYVLYRDNAGYWRWRLLANNHRTIADSGEGYVHRADAINGINLVKSSAAAPVVER	6360.1	MQYVLYRDNAGYWRWRLLANNHRTIADSGEGYVHRADAINGINLVKSSAAAPVVER	6337	MQYVLYRDNAGYWRWRLLANNHRTIADSGEGYVNRADAINGINLVKSSAAAPVVER	NZ_CP024715.1_242808-171	-23.1	-23.1
hypothetical protein	PLF_234_00005171	13315.1	MKKLLRDIKPFIIDNSDLDKVSISKSSKTIITCESWDHIRSTQIATLYINKAAITSIQLLFLNGRFAAPPVFSITTEKHFRPGESYEIFIEVTEPDGSDNPNQSRSASLIVDGCLNLDI	13315.1	MKKLLRDIKPFIIDNSDLDKVSISKSSKTIITCESWDHIRSTQIATLYINKAAITSIQLLFLNGRFAAPPVFSITTEKHFRPGESYEIFIEVTEPDGSDNPNQSRSASLIVDGCLNLDI	13255	MKKLLRDIKPFIIDNSDLDKVSISKSSKTIITCESWDHIRSTQIATLYINKAAITSIQLLSLNGRFAAPPVFSITTEKHFRPGESYEIFIEVTEPDGSDNPNQSRSASLIVDGCLNLDI	NZ_CP024715.1_1231984-360	-60.1	-60.1
Broad-specificity amino acid ABC transporter, permease protein 2	PLF_234_00005364	35430	MVDTTLKPTLKANAAYSKAPALNSLSAIVLGIALVGLIAAPFMVYPIFLMKMLCFALFASAFNLLLGYTGILSFGHAAFFGAAAYVTAHAVKEWGVSPELGLVLGILAAAALGLVIGYLAIRRQGIYSTMITLALAQMFFFFCLQASFTHGEDGLQGVPRGFLFGFIDLNQPMNMYYFVLAVFVLGVFAIWRITNSPFGMILKSVRENENRAISLGFSVNHYKLAAFVMSAGLAGLAGGMKALVFQFATLTDVSWQMSGEVILMTLLGGIGTLIGPIVGAAFVVALKNWLATSDFPVTIVTGLIFMACVLLFRKGIIGEFYASRIGKKLFG	35429.9	MVDTTLKPTLKANAAYSKAPALNSLSAIVLGIALVGLIAAPFMVYPIFLMKMLCFALFASAFNLLLGYTGILSFGHAAFFGAAAYVTAHAVKEWGVSPELGLVLGILAAAALGLVIGYLAIRRQGIYSTMITLALAQMFFFFCLQASFTHGEDGLQGVPRGFLFGFIDLNQPMNMYYFVLAVFVLGVFAIWRITNSPFGMILKSVRENENRAISLGFSVNHYKLAAFVMSAGLAGLAGGMKALVFQFATLTDVSWQMSGEVILMTLLGGIGTLIGPIVGAAFVVALQNWLATSDFPVTIVTGLIFMACVLLFRKGIIGEFYASRIGKKLFG	35429.9	MVDTTLKPTLKANAAYSKAPALNSLSAIVLGIALVGLIAAPFMVYPIFLMKMLCFALFASAFNLLLGYTGILSFGHAAFFGAAAYVTAHAVKEWGVSPELGLVLGILAAAALGLVIGYLAIRRQGIYSTMITLALAQMFFFFCLQASFTHGEDGLQGVPRGFLFGFIDLNQPMNMYYFVLAVFVLGVFAIWRITNSPFGMILKSVRENENRAISLGFSVNHYKLAAFVMSAGLAGLAGGMKALVFQFATLTDVSWQMSGEVILMTLLGGIGTLIGPIVGAAFVVALQNWLATSDFPVTIVTGLIFMACVLLFRKGIIGEFYASRIGKKLFG	NZ_CP024716.1_920028+996	-0.1	0
FIG043197: Inositol monophosphatase family protein	PLF_234_00008048	29081.6	MPETDKYSDIGTELDLLREAAREAGRIAMHYFGRSPEVWLKDGVSPVSEADLAVDRFLKETLLAARPDYGWISEETVDERAAAERSRAFVVDPIDGTRAYIGGQDQWCVSIAIIENGSPVAGVLECPVREELLEAGKGLGARQNGCRIHTKVPLAGEEITIAFARNQINALPEQWRGPVRVHPYVPSLAYRIAMVARGDIAGTFIRPNSHDWDLAAADLILSESGGAILTSKALPLVYGGPTRSHGALVAASGNLLREMLSVVADQPLS	29081.6	MPETDKYSDIGTELDLLREAAREAGRIAMHYFGRSPEVWLKDGVSPVSEADLAVDRFLKETLLAARPDYGWISEETVDERAAAERSRAFVVDPIDGTRAYIGGQDQWCVSIAIIENGSPVAGVLECPVREELLEAGKGLGARQNGCRIHTKVPLAGEEITIAFARNQINALPEQWRGPVRVHPYVPSLAYRIAMVARGDIAGTFIRPNSHDWDLAAADLILSESGGAILTSKALPLVYGGPTRSHGALVAASGNLLREMLSVVADQPLS	29051.6	MPETDKYSDIGTELDLLREAAREAGRIAMHYFGRSPEVWLKDGVSPVSEADLAVDRFLKETLLAARPDYGWISEETVDERAAAERSRAFVVDPIDGTRAYIGGQDQWCVSIAIIENGSPVAGVLECPVREELLEAGKGLGARQNGCRIHTKVPLAGEEITIAFARNQINALPEQWRGPVRVHPYVPSLAYRIAMVARGDIAGTFIRPNSHDWDLAAADLILSESGGAILTSKALPLVYGGPTRGHGALVAASGNLLREMLSVVADQPLS	NZ_CP024716.1_200809+810	-30	-30
