# Supplementary material for: Protein Biomarker Identification for the Discrimination of Brucella melitensis Field Isolates From the Brucella melitensis Rev.1 Vaccine Strain by MALDI-TOF MS
Source: Front Microbiol. 2021 Oct 22;12:712601. doi: 10.3389/fmicb.2021.712601 (PMC8569450; doi:10.3389/fmicb.2021.712601)
Supplement: Supplementary file 4 [file Table_3.XLSX]

## Sheet: Table_S3_SampleMetadata
Name	Group	Host_Origin	Isolation_Year
Reference	B. melitensis 16M	NCTC 10094	n.a.
Sample001	B. melitensis Rev.1	Elberg and Faunce (1957)	1957
Sample002	B. melitensis Rev.1	Human	2019
Sample003	B. melitensis Rev.1	Sheep	1990
Sample004	B. melitensis Rev.1	Sheep	1997
Sample005	B. melitensis Rev.1	Sheep	2015
Sample006	B. melitensis Rev.1	Sheep	1994
Sample007	B. melitensis Rev.1	Goat	1991
Sample008	B. melitensis Rev.1	Human	2011
Sample009	B. melitensis Rev.1	Goat	2017
Sample010	B. melitensis Rev.1	Human	2015
Sample011	B. melitensis Rev.1	Human	2014
Sample012	B. melitensis Rev.1	Human	2014
Sample013	B. melitensis Rev.1	Sheep	1999
Sample014	B. melitensis Rev.1	Goat	1998
Sample015	B. melitensis Rev.1	Sheep	1996
Sample016	B. melitensis Rev.1	Human	1990
Sample017	B. melitensis Rev.1	Sheep	1994
Sample018	B. melitensis Rev.1	Sheep	1993
Sample019	B. melitensis field isolate	Human	2018
Sample020	B. melitensis field isolate	Human	2018
Sample021	B. melitensis field isolate	Human	2018
Sample022	B. melitensis field isolate	Human	2018
Sample023	B. melitensis field isolate	Human	2018
Sample024	B. melitensis field isolate	Human	2018
Sample025	B. melitensis field isolate	Human	2018
Sample026	B. melitensis field isolate	Human	2018
Sample027	B. melitensis field isolate	Human	2018
Sample028	B. melitensis field isolate	Human	2018
Sample029	B. melitensis field isolate	Human	2018
Sample030	B. melitensis field isolate	Human	2018
Sample031	B. melitensis field isolate	Human	2018
Sample032	B. melitensis field isolate	Human	2018
Sample033	B. melitensis field isolate	Human	2018
Sample034	B. melitensis field isolate	Human	2018
Sample035	B. melitensis field isolate	Human	2018
Sample036	B. melitensis field isolate	Human	2018
Sample037	B. melitensis field isolate	Human	2018
Sample038	B. melitensis field isolate	Human	2018
Sample039	B. melitensis field isolate	Human	2018
Sample040	B. melitensis field isolate	Human	2018
Sample041	B. melitensis field isolate	Human	2018
Sample042	B. melitensis field isolate	Human	2018
Sample043	B. melitensis field isolate	Human	2018
Sample044	B. melitensis field isolate	Human	2018
Sample045	B. melitensis field isolate	Human	2018
Sample046	B. melitensis field isolate	Human	2018
Sample047	B. melitensis field isolate	Human	2018
Sample048	B. melitensis field isolate	Human	2018
Sample049	B. melitensis field isolate	Human	2018
Sample050	B. melitensis field isolate	Human	2018
Sample051	B. melitensis field isolate	Human	2018
Sample052	B. melitensis field isolate	Human	2018
Sample053	B. melitensis field isolate	Human	2018
Sample054	B. melitensis field isolate	Human	2018
Sample055	B. melitensis field isolate	Human	2018
Sample056	B. melitensis field isolate	Human	2018
Sample057	B. melitensis field isolate	Human	2018
Sample058	B. melitensis field isolate	Human	2018
Sample059	B. melitensis field isolate	Human	2018
Sample060	B. melitensis field isolate	Human	2018
Sample061	B. melitensis field isolate	Human	2018
Sample062	B. melitensis field isolate	Human	2018
Sample063	B. melitensis field isolate	Human	2018
Sample064	B. melitensis field isolate	Human	2018
Sample065	B. melitensis field isolate	Human	2018
Sample066	B. melitensis field isolate	Human	2018
Sample067	B. melitensis field isolate	Human	2018
Sample068	B. melitensis field isolate	Human	2018
Sample069	B. melitensis field isolate	Human	2018
Sample070	B. melitensis field isolate	Human	2018
Sample071	B. melitensis field isolate	Human	2018
Sample072	B. melitensis field isolate	Human	2018
Sample073	B. melitensis field isolate	Human	2018
Sample074	B. melitensis field isolate	Human	2018
Sample075	B. melitensis field isolate	Human	2018
Sample076	B. melitensis field isolate	Human	2018
Sample077	B. melitensis field isolate	Human	2018
Sample078	B. melitensis field isolate	Human	2018
Sample079	B. melitensis field isolate	Human	2018
Sample080	B. melitensis field isolate	Human	2018
Sample081	B. melitensis field isolate	Human	2018
Sample082	B. melitensis field isolate	Human	2018
Sample083	B. melitensis field isolate	Human	2018
Sample084	B. melitensis field isolate	Human	2018
Sample085	B. melitensis field isolate	Human	2018
Sample086	B. melitensis field isolate	Human	2018
Sample087	B. melitensis field isolate	Human	2018
Sample088	B. melitensis field isolate	Human	2018
Sample089	B. melitensis field isolate	Human	2018
Sample090	B. melitensis field isolate	Human	2018
Sample091	B. melitensis field isolate	Human	2018
Sample092	B. melitensis field isolate	Human	2018
Sample093	B. melitensis field isolate	Human	2018
Sample094	B. melitensis field isolate	Human	2018
Sample095	B. melitensis field isolate	Human	2018
Sample096	B. melitensis field isolate	Human	2018
Sample097	B. melitensis field isolate	Human	2018
Sample098	B. melitensis field isolate	Human	2018
Sample099	B. melitensis field isolate	Human	2018
Sample100	B. melitensis field isolate	Human	2018
Sample101	B. melitensis field isolate	Human	2018
Sample102	B. melitensis field isolate	Human	2018
Sample104	B. melitensis field isolate	Human	2018
Sample105	B. melitensis field isolate	Human	2018
Sample106	B. melitensis field isolate	Human	2018
Sample107	B. melitensis field isolate	Human	2018
Sample108	B. melitensis field isolate	Human	2018
Sample109	B. melitensis field isolate	Human	2018
Sample110	B. melitensis field isolate	Human	2018
Sample111	B. melitensis field isolate	Human	2018
Sample112	B. melitensis field isolate	Human	2018
Sample113	B. melitensis field isolate	Human	2018
Sample114	B. melitensis field isolate	Human	2018
Sample117	B. melitensis field isolate	Human	2018
Sample118	B. melitensis field isolate	Human	2018
Sample119	B. melitensis field isolate	Human	2018
Sample120	B. melitensis field isolate	Human	2018
Sample121	B. melitensis field isolate	Human	2018
Sample122	B. melitensis field isolate	Human	2018
Sample123	B. melitensis field isolate	Human	2018
Sample124	B. melitensis field isolate	Human	2018
Sample125	B. melitensis field isolate	Human	2018
Sample126	B. melitensis field isolate	Human	2018
Sample127	B. melitensis field isolate	Human	2018
Sample128	B. melitensis field isolate	Human	2018
Sample129	B. melitensis field isolate	Human	2018
Sample130	B. melitensis field isolate	Sheep	2018
Sample133	B. melitensis field isolate	Human	2018
Sample134	B. melitensis field isolate	Human	2018
Sample135	B. melitensis field isolate	Human	2018
Sample136	B. melitensis field isolate	Human	2018
Sample137	B. melitensis field isolate	Human	2018
Sample138	B. melitensis field isolate	Human	2018
Sample139	B. melitensis field isolate	Human	2018
Sample140	B. melitensis field isolate	Human	2018
Sample141	B. melitensis field isolate	Human	2018
Sample142	B. melitensis field isolate	Human	2018
Sample143	B. melitensis field isolate	Human	2018
Sample144	B. melitensis field isolate	Human	2018
Sample145	B. melitensis field isolate	Human	2018
Sample146	B. melitensis field isolate	Human	2018
Sample147	B. melitensis field isolate	Human	2018
Sample148	B. melitensis field isolate	Human	2018
Sample149	B. melitensis field isolate	Human	2018
Sample150	B. melitensis field isolate	Human	2018
Sample151	B. melitensis field isolate	Human	2018
Sample152	B. melitensis field isolate	Human	2018
Sample153	B. melitensis field isolate	Human	2018
Sample154	B. melitensis field isolate	Human	2018
Sample155	B. melitensis field isolate	Human	2018
Sample159	B. melitensis field isolate	Human	2018
Sample160	B. melitensis field isolate	Human	2018
Sample161	B. melitensis field isolate	Human	2018
Sample162	B. melitensis field isolate	Human	2018
Sample163	B. melitensis field isolate	Cattle	2019
Sample164	B. melitensis field isolate	Cattle	2019
Sample165	B. melitensis field isolate	Cattle	2017
Sample166	B. melitensis field isolate	Cattle	2018
Sample169	B. melitensis field isolate	Cattle	2017
Sample170	B. melitensis field isolate	Cattle	2018
Sample172	B. melitensis field isolate	Cattle	2019
Sample173	B. melitensis field isolate	Cattle	2019
Sample174	B. melitensis field isolate	Cattle	2019
Sample175	B. melitensis field isolate	Cattle	2019
Sample177	B. melitensis field isolate	Cattle	2018
Sample178	B. melitensis field isolate	Cattle	2019
Sample179	B. melitensis field isolate	Cattle	2019
Sample182	B. melitensis field isolate	Cattle	2019
Sample183	B. melitensis field isolate	Cattle	2019
Sample184	B. melitensis field isolate	Cattle	2019
Sample185	B. melitensis field isolate	Cattle	2019
Sample186	B. melitensis field isolate	Cattle	2019
Sample187	B. melitensis field isolate	Cattle	2019
Sample188	B. melitensis field isolate	Cattle	2019
Sample189	B. melitensis field isolate	Cattle	2019
Sample190	B. melitensis field isolate	Cattle	2019
Sample191	B. melitensis field isolate	Sheep	2019
Sample192	B. melitensis field isolate	Cattle	2019
Sample193	B. melitensis field isolate	Cattle	2019
Sample194	B. melitensis field isolate	Sheep	2019
Sample195	B. melitensis field isolate	Cattle	2018
Sample196	B. melitensis field isolate	Cattle	2019
Sample197	B. melitensis field isolate	Cattle	2018
Sample198	B. melitensis field isolate	Cattle	2018
Sample199	B. melitensis field isolate	Cattle	2019
Sample200	B. melitensis field isolate	Cattle	2019
Sample201	B. melitensis field isolate	Cattle	2018
Sample202	B. melitensis field isolate	Cattle	2018
Sample203	B. melitensis field isolate	Cattle	2018
Sample204	B. melitensis field isolate	Cattle	2018
Sample205	B. melitensis field isolate	Cattle	2018
Sample206	B. melitensis field isolate	Cattle	2018
Sample207	B. melitensis field isolate	Cattle	2017
Sample209	B. melitensis field isolate	Cattle	2018
Sample210	B. melitensis field isolate	Cattle	2018
Sample211	B. melitensis field isolate	Goat	2018
Sample212	B. melitensis field isolate	Goat	2018
Sample213	B. melitensis field isolate	Cattle	2017
Sample214	B. melitensis field isolate	Cattle	2017
Sample215	B. melitensis field isolate	Cattle	2017
Sample217	B. melitensis field isolate	Cattle	2019
