# Supplementary material for: Protein Biomarker Identification for the Discrimination of Brucella melitensis Field Isolates From the Brucella melitensis Rev.1 Vaccine Strain by MALDI-TOF MS
Source: Front Microbiol. 2021 Oct 22;12:712601. doi: 10.3389/fmicb.2021.712601 (PMC8569450; doi:10.3389/fmicb.2021.712601)
Supplement: Supplementary file 5 [file Table_4.XLSX]

## Sheet: Table_S4_SharedPeaks90percent
Mass	Prevalence
3140.82	0.960251
3178.89	0.951883
3335.98	0.997908
3520.48	0.939331
3696.54	0.987448
3755.83	1
3828.34	0.937238
4120.8	0.920502
4409.12	0.985356
4501.34	0.966527
4537.76	1
4769.78	0.993724
4851.6	1
4894.02	0.987448
5127	0.930962
5168.96	1
5369.76	0.935146
5541.31	0.939331
5769.28	0.901674
5870.6	0.991632
6283.33	0.995816
6532.58	0.972803
6673.48	1
6820.02	0.903766
6896.2	0.91841
7042.32	0.953975
7394.2	1
7512.38	1
7657.07	0.935146
8241.1	0.926778
8817.77	0.985356
9074.87	0.997908
9538.58	1
9787.81	0.987448
10078.9	0.993724
10316.3	0.945607
11534.3	0.914226
