# Supplementary material for: Protein Biomarker Identification for the Discrimination of Brucella melitensis Field Isolates From the Brucella melitensis Rev.1 Vaccine Strain by MALDI-TOF MS
Source: Front Microbiol. 2021 Oct 22;12:712601. doi: 10.3389/fmicb.2021.712601 (PMC8569450; doi:10.3389/fmicb.2021.712601)
Supplement: Supplementary file 6 [file Table_5.XLSX]

## Sheet: Table_S5_MolecularTyping
NCBI Assembly ID	MLVA8	MLST9	Typing Group	L24 Protein Variant	S12 Protein Variant
GCF_000007125.1_ASM712v1	47	7	melitensis Americas	L24-wild-type	S12-wild-type
GCF_000007505.1_ASM750v1	6	14	suis biovar 1	L24-wild-type	S12-wild-type
GCF_000008145.1_ASM814v1	28	1	abortus C	L24-wild-type	S12-wild-type
GCF_000016845.1_ASM1684v1	1	13	ovis	L24-V81I	S12-wild-type
GCF_000018525.1_ASM1852v1	3	20	suis biovar 4-canis	L24-wild-type	S12-wild-type
GCF_000018725.1_ASM1872v1	30	5	abortus C	L24-wild-type	S12-wild-type
GCF_000018905.1_ASM1890v1	9	15	suis biovar 2	L24-wild-type	S12-wild-type
GCF_000022625.1_ASM2262v1	45	8	melitensis EastMed	L24-wild-type	S12-wild-type
GCF_000022745.1_ASM2274v1	67	53	microti	L24-wild-type	S12-wild-type
GCF_000054005.1_ASM5400v1	27	5	abortus C	L24-wild-type	S12-wild-type
GCF_000157675.1_ASM15767v1	40	4		L24-wild-type	S12-wild-type
GCF_000157695.1_ASM15769v1	30	1	abortus C	L24-wild-type	S12-wild-type
GCF_000157715.1_ASM15771v1	34	6	abortus B	L24-wild-type	S12-wild-type
GCF_000157735.1_ASM15773v1		1	abortus C	L24-wild-type	S12-wild-type
GCF_000157755.1_ASM15775v1		19		L24-wild-type	S12-wild-type
GCF_000157775.1_ASM15777v1	4	17	suis biovar 4-canis	L24-wild-type	S12-wild-type
GCF_000157795.1_ASM15779v1				L24-wild-type	S12-wild-type
GCF_000157815.1_ASM15781v1		25	marine cluster C2	L24-wild-type	S12-wild-type
GCF_000157835.1_ASM15783v1		26		L24-wild-type	S12-wild-type
GCF_000157855.1_ASM15785v1		26		L24-wild-type	S12-wild-type
GCF_000157875.1_ASM15787v1		50		L24-wild-type	S12-wild-type
GCF_000158675.1_ASM15867v1	71	24	marine cluster C1	L24-wild-type	S12-wild-type
GCF_000158695.1_ASM15869v1		7	melitensis Rev. 1	L24-M28T	S12-P91L
GCF_000158715.1_ASM15871v1		22		L24-wild-type	S12-wild-type
GCF_000158735.1_ASM15873v1	51	9	melitensis WestMed	L24-wild-type	S12-wild-type
GCF_000158755.1_ASM15875v1	23	23	marine cluster B	L24-wild-type	S12-V55I
GCF_000158775.1_ASM15877v1	23	23	marine cluster B	L24-wild-type	S12-V55I
GCF_000158795.1_ASM15879v1	39	2	abortus C	L24-wild-type	S12-wild-type
GCF_000158995.1_ASM15899v1	78	27		L24-wild-type	S12-wild-type
GCF_000160255.1_ASM16025v1	28	5	abortus C	L24-wild-type	S12-wild-type
GCF_000160275.1_ASM16027v1	3	17	suis biovar 4-canis	L24-wild-type	S12-wild-type
GCF_000160295.1_ASM16029v1	54	7	melitensis Americas	L24-wild-type	S12-wild-type
GCF_000163115.1_ASM16311v1		2	abortus C	L24-wild-type	S12-wild-type
GCF_000163135.1_ASM16313v1		54		L24-wild-type	S12-wild-type
GCF_000177135.1_ASM17713v1				L24-wild-type	S12-wild-type
GCF_000177155.1_ASM17715v1		50		L24-wild-type	S12-wild-type
GCF_000182235.1_ASM18223v1	45	8	melitensis EastMed	L24-wild-type	S12-wild-type
GCF_000182425.1_ASM18242v1	78	27		L24-wild-type	S12-wild-type
GCF_000182625.1_ASM18262v1	27	5	abortus C	L24-wild-type	S12-wild-type
GCF_000182645.1_ASM18264v1				L24-S37R	S12-T13I
GCF_000182725.1_ASM18272v1		52		L24-wild-type	S12-wild-type
GCF_000192725.1_ASM19272v1	42	8	melitensis EastMed	L24-wild-type	S12-wild-type
GCF_000192885.1_ASM19288v1	42	8	melitensis EastMed	L24-wild-type	S12-wild-type
GCF_000209575.2_ASM20957v2	42	8	melitensis EastMed	L24-wild-type	S12-wild-type
GCF_000209595.2_ASM20959v2	42	8	melitensis EastMed	L24-wild-type	S12-wild-type
GCF_000209615.2_ASM20961v2	42	8	melitensis EastMed	L24-wild-type	S12-wild-type
GCF_000209635.2_ASM20963v2	6	14	suis biovar 1	L24-wild-type	S12-wild-type
GCF_000221005.1_ASM22100v1	25	25	marine cluster C2	L24-wild-type	S12-wild-type
GCF_000223195.1_ASM22319v1	6	14	suis biovar 1	L24-wild-type	S12-wild-type
GCF_000227645.1_ASM22764v1	42	8	melitensis EastMed	L24-wild-type	S12-wild-type
GCF_000236255.1_ASM23625v1	169	14	suis biovar 1	L24-wild-type	S12-wild-type
GCF_000238175.1_ASM23817v1	27	5	abortus C	L24-wild-type	S12-wild-type
GCF_000238195.1_ASM23819v1	3	21	suis biovar 4-canis	L24-wild-type	S12-wild-type
GCF_000245835.1_Bruc_abor_bv1_NI435a_V1		1	abortus C	L24-wild-type	S12-wild-type
GCF_000245855.1_Bruc_abor_bv1_NI486_V1		1	abortus C	L24-wild-type	S12-wild-type
GCF_000245875.1_Bruc_abor_bv1_NI474_V1	28	1	abortus C	L24-wild-type	S12-wild-type
GCF_000245895.1_Bruc_abor_bv1_NI488_V1		1	abortus C	L24-wild-type	S12-wild-type
GCF_000245915.1_Bruc_abor_bv1_NI010_V1		1	abortus C	L24-wild-type	S12-wild-type
GCF_000245935.1_Bruc_abor_bv1_NI016_V1		1	abortus C	L24-wild-type	S12-wild-type
GCF_000245955.1_Bruc_abor_bv1_NI021_V1		1	abortus C	L24-wild-type	S12-wild-type
GCF_000245975.1_Bruc_abor_bv1_NI259_V1		1	abortus C	L24-wild-type	S12-wild-type
GCF_000250775.1_ASM25077v2		14	suis biovar 1	L24-wild-type	S12-wild-type
GCF_000250795.1_ASM25079v2	42	8	melitensis EastMed	L24-wild-type	S12-wild-type
GCF_000250815.1_ASM25081v2	42	8	melitensis EastMed	L24-wild-type	S12-wild-type
GCF_000250835.1_ASM25083v2		1	abortus C	L24-wild-type	S12-wild-type
GCF_000292005.1_ASM29200v2		14	suis biovar 1	L24-wild-type	S12-wild-type
GCF_000292025.1_ASM29202v2		1	abortus C	L24-wild-type	S12-wild-type
GCF_000292045.1_ASM29204v1		14	suis biovar 1	L24-wild-type	S12-wild-type
GCF_000292065.1_ASM29206v1	63	8	melitensis EastMed	L24-wild-type	S12-wild-type
GCF_000292085.1_ASM29208v2	42	8	melitensis EastMed	L24-wild-type	S12-wild-type
GCF_000292105.1_ASM29210v2		14	suis biovar 1	L24-wild-type	S12-wild-type
GCF_000292125.1_ASM29212v1		7	melitensis Americas	L24-wild-type	S12-wild-type
GCF_000292145.1_ASM29214v2				L24-wild-type	S12-wild-type
GCF_000292165.1_ASM29216v2	42	8	melitensis EastMed	L24-wild-type	S12-wild-type
GCF_000292185.1_ASM29218v2	3	21	suis biovar 4-canis	L24-wild-type	S12-wild-type
GCF_000292205.1_V02_for_genome_sequence_of_BCB013				L24-wild-type	S12-wild-type
GCF_000298575.1_V1.0_for_Brucella_canis_str_118	3	21	suis biovar 4-canis	L24-wild-type	S12-wild-type
GCF_000298595.1_V1.0_of_Brucella_melitensis_bv_1_str_133	42	8	melitensis EastMed	L24-wild-type	S12-wild-type
GCF_000298615.1_V1.0_of_Brucella_melitensis_bv.3_str_128	42	8	melitensis EastMed	L24-wild-type	S12-wild-type
GCF_000298635.1_V1.0_of_Brucella_abortus_bv.1_str_134		1	abortus C	L24-wild-type	S12-wild-type
GCF_000331655.1_Brucella_melitensis_043	42	8	melitensis EastMed	L24-wild-type	S12-wild-type
GCF_000332835.1_ASM33283v1				L24-S37R	S12-T13I
GCF_000348645.1_MD5v1	42	8	melitensis EastMed	L24-wild-type	S12-wild-type
GCF_000365565.1_Bruc_suis_F8_06_2_V1	171	15	suis biovar 2	L24-wild-type	S12-wild-type
GCF_000365585.1_Bruc_suis_F5_03_2_V1	18	15	suis biovar 2	L24-G55D	S12-wild-type
GCF_000365605.1_Bruc_abor_F2_06_8_V1	28	1	abortus C	L24-wild-type	S12-wild-type
GCF_000365625.1_Bruc_abor_LEVI237_V1	36	2	abortus C	L24-wild-type	S12-wild-type
GCF_000365645.1_Bruc_abor_levi_gila_V1	28	29	abortus C	L24-wild-type	S12-wild-type
GCF_000365665.1_Bruc_abor_NI240_V1	28	1	abortus C	L24-wild-type	S12-wild-type
GCF_000365685.1_Bruc_abor_NI388_V1	28	1	abortus C	L24-wild-type	S12-wild-type
GCF_000365705.1_Bruc_suis_F4_06_146_V1	18	15	suis biovar 2	L24-G55D	S12-wild-type
GCF_000365725.1_Bruc_abor_F3_07_1_V1	28	1	abortus C	L24-wild-type	S12-wild-type
GCF_000365745.1_Bruc_abor_F3_01_0300_V1	29	1	abortus C	L24-wild-type	S12-wild-type
GCF_000365765.1_Bruc_abor_F6_05_2_V1		33		L24-wild-type	S12-wild-type
GCF_000365785.1_Bruc_abor_F1_06_B1_V1	28	1	abortus C	L24-wild-type	S12-wild-type
GCF_000365805.1_Bruc_abor_NI274_V1	28	1	abortus C	L24-wild-type	S12-wild-type
GCF_000365825.1_Bruc_abor_NI492_V1	28	1	abortus C	L24-wild-type	S12-wild-type
GCF_000365845.1_Bruc_meli_F15_06_7_V1	88	11	melitensis WestMed	L24-wild-type	S12-wild-type
GCF_000365865.1_Bruc_meli_B115_V1	55	7	melitensis Americas	L24-wild-type	S12-wild-type
GCF_000365885.1_Bruc_ovis_IntaBari_2006_46_332_V1	1	13	ovis	L24-V81I	S12-wild-type
GCF_000365905.1_Bruc_ovis_IntaBari_2010_47_871_V1	1	13	ovis	L24-V81I	S12-wild-type
GCF_000365925.1_Bruc_ovis_IntaBari_2002_82_58_V1	1	13	ovis	L24-V81I	S12-wild-type
GCF_000365945.1_Bruc_ovis_IntaBari_2001_319_5096_V1	1	13	ovis	L24-V81I	S12-wild-type
GCF_000365965.1_Bruc_ovis_IntaBari_2001_319_4082_V1	1	13	ovis	L24-V81I	S12-wild-type
GCF_000365985.1_Bruc_ovis_IntaBari_2008_114_542_V1	1	13	ovis	L24-V81I	S12-wild-type
GCF_000366005.1_Bruc_ovis_IntaBari_1993_758_V1	1	13	ovis	L24-V81I	S12-wild-type
GCF_000366025.1_Bruc_abor_RB51_V1	27	5	abortus C	L24-wild-type	S12-wild-type
GCF_000366045.1_Bruc_ovis_IntaBari_2009_88_4_V1	1	13	ovis	L24-V81I	S12-wild-type
GCF_000366065.1_Bruc_ovis_IntaBari_2006_46_348_V1	1	13	ovis	L24-V81I	S12-wild-type
GCF_000366085.1_Bruc_suis_63_252_V1	5	17	suis biovar 4-canis	L24-wild-type	S12-wild-type
GCF_000366105.1_Bruc_abor_65_110_V1		34		L24-wild-type	S12-wild-type
GCF_000366125.1_Bruc_abor_CNGB_752_V1	28	1	abortus C	L24-wild-type	S12-wild-type
GCF_000366145.1_Bruc_abor_CNGB_759_V1	28	1	abortus C	L24-wild-type	S12-wild-type
GCF_000366165.1_Bruc_abor_CNGB_966_V1	28	1	abortus C	L24-wild-type	S12-wild-type
GCF_000366185.1_Bruc_abor_NI380_V1	28	1	abortus C	L24-wild-type	S12-wild-type
GCF_000366205.1_Bruc_suis_92_29_V1		14	suis biovar 1	L24-wild-type	S12-wild-type
GCF_000366225.1_Bruc_suis_92_63_V1		15	suis biovar 2	L24-wild-type	S12-wild-type
GCF_000366245.1_Bruc_suis_94_11_V1		16		L24-wild-type	S12-wild-type
GCF_000366265.1_Bruc_suis_CNGB_786_V1		14	suis biovar 1	L24-wild-type	S12-wild-type
GCF_000366285.1_Bruc_abor_64_122_V1	39	2	abortus C	L24-wild-type	S12-wild-type
GCF_000366305.1_Bruc_abor_67_781_V1	28	1	abortus C	L24-wild-type	S12-wild-type
GCF_000366325.1_Bruc_abor_78_36_V1		35		L24-wild-type	S12-wild-type
GCF_000366345.1_Bruc_abor_80_102_V1	36	2	abortus C	L24-wild-type	S12-wild-type
GCF_000366365.1_Bruc_abor_80_108_V1	28	1	abortus C	L24-wild-type	S12-wild-type
GCF_000366385.1_Bruc_abor_85_140_V1	112	2	abortus C	L24-wild-type	S12-wild-type
GCF_000366405.1_Bruc_abor_863_67_V1	28	1	abortus C	L24-wild-type	S12-wild-type
GCF_000366425.1_Bruc_abor_88_19_V1	28	1	abortus C	L24-wild-type	S12-wild-type
GCF_000366445.1_Bruc_abor_88_226_V1	28	1	abortus C	L24-wild-type	S12-wild-type
GCF_000366465.1_Bruc_abor_90_50_V1	112	1	abortus C	L24-wild-type	S12-wild-type
GCF_000366485.1_Bruc_abor_93_1_V1	28	1	abortus C	L24-wild-type	S12-wild-type
GCF_000366505.1_Bruc_abor_CNGB_1011_V1		1	abortus C	L24-wild-type	S12-wild-type
GCF_000366525.1_Bruc_abor_CNGB_1432_V1	28	1	abortus C	L24-wild-type	S12-wild-type
GCF_000366545.1_Bruc_abor_CNGB_308_V1	28	1	abortus C	L24-wild-type	S12-wild-type
GCF_000366565.1_Bruc_abor_CNGB_436_V1	28	1	abortus C	L24-wild-type	S12-wild-type
GCF_000366585.1_Bruc_meli_UK22_06_V1	42	42	melitensis EastMed	L24-wild-type	S12-wild-type
GCF_000366605.1_Bruc_abor_63_59_V1	32	1	abortus C	L24-wild-type	S12-wild-type
GCF_000366625.1_Bruc_meli_CNGB_1076_V1	47	7	melitensis Americas	L24-wild-type	S12-wild-type
GCF_000366645.1_Bruc_abor_NI518_V1	28	1	abortus C	L24-wild-type	S12-wild-type
GCF_000366665.1_Bruc_abor_NI628_V1	28	1	abortus C	L24-wild-type	S12-wild-type
GCF_000366685.1_Bruc_abor_NI593_V1	28	1	abortus C	L24-wild-type	S12-wild-type
GCF_000366705.1_Bruc_abor_NI639_V1	28	1	abortus C	L24-wild-type	S12-wild-type
GCF_000366725.1_Bruc_abor_NI622_V1	28	1	abortus C	L24-wild-type	S12-wild-type
GCF_000366745.1_Bruc_abor_NI613_V1	28	1	abortus C	L24-wild-type	S12-wild-type
GCF_000366765.1_Bruc_abor_NI633_V1	28	1	abortus C	L24-wild-type	S12-wild-type
GCF_000366785.1_Bruc_abor_NI645_V1	28	1	abortus C	L24-wild-type	S12-wild-type
GCF_000366805.1_Bruc_abor_NI649_V1	28	1	abortus C	L24-wild-type	S12-wild-type
GCF_000366825.1_Bruc_cani_UK10_02_V1	3	20	suis biovar 4-canis	L24-wild-type	S12-wild-type
GCF_000366845.1_Bruc_meli_64_150_V1	42	41	melitensis EastMed	L24-wild-type	S12-wild-type
GCF_000366865.1_Bruc_meli_66_59_V1	42	8	melitensis EastMed	L24-wild-type	S12-wild-type
GCF_000366885.1_Bruc_meli_CNGB_1120_V1	47	7	melitensis Americas	L24-wild-type	S12-wild-type
GCF_000366905.1_Bruc_meli_CNGB_290_V1	47	7	melitensis Americas	L24-wild-type	S12-wild-type
GCF_000366925.1_Bruc_meli_F10_05_2_V1	55	7	melitensis Americas	L24-wild-type	S12-wild-type
GCF_000366945.1_Bruc_meli_F2_06_6_V1	42	8	melitensis EastMed	L24-wild-type	S12-wild-type
GCF_000366965.1_Bruc_meli_F3_02_V1	55	7	melitensis Americas	L24-wild-type	S12-wild-type
GCF_000366985.1_Bruc_meli_F5_07_239A_V1	49	11	melitensis WestMed	L24-wild-type	S12-wild-type
GCF_000367005.1_Bruc_meli_F6_05_6_V1	45	8	melitensis EastMed	L24-wild-type	S12-wild-type
GCF_000367025.1_Bruc_meli_R3_07_2_V1	49	43	melitensis WestMed	L24-wild-type	S12-wild-type
GCF_000367045.1_Bruc_meli_UK19_04_V1	140	12		L24-wild-type	S12-wild-type
GCF_000367065.1_Bruc_ovis_80_125_V1	1	13	ovis	L24-V81I	S12-wild-type
GCF_000367085.1_Bruc_ovis_F8_05B_V1	1	13	ovis	L24-V81I	S12-wild-type
GCF_000367105.1_Bruc_sp_UK5_01_V1		25	marine cluster C2	L24-wild-type	S12-wild-type
GCF_000367125.1_Bruc_sp_UK38_05_V1		26		L24-wild-type	S12-wild-type
GCF_000367265.1_Bruc_cani_CNGB_1172_V1	3		suis biovar 4-canis	L24-wild-type	S12-wild-type
GCF_000367285.1_Bruc_cani_CNGB_1324_V1	3	20	suis biovar 4-canis	L24-wild-type	S12-wild-type
GCF_000367305.1_Bruc_cani_F7_05A_V1	3	21	suis biovar 4-canis	L24-wild-type	S12-wild-type
GCF_000369905.1_Bruc_abor_225_65_V1	28	1	abortus C	L24-wild-type	S12-wild-type
GCF_000369925.1_Bruc_abor_355_78_V1	39	2	abortus C	L24-wild-type	S12-wild-type
GCF_000369945.1_Bruc_abor_544_V1		1	abortus C	L24-wild-type	S12-wild-type
GCF_000369965.1_Bruc_abor_600_64_V1		1	abortus C	L24-wild-type	S12-wild-type
GCF_000369985.1_Bruc_abor_63_130_V1	36	2	abortus C	L24-wild-type	S12-wild-type
GCF_000370005.1_Bruc_abor_63_138_V1	39	2	abortus C	L24-wild-type	S12-wild-type
GCF_000370025.1_Bruc_abor_63_144_V1	39	2	abortus C	L24-wild-type	S12-wild-type
GCF_000370045.1_Bruc_abor_63_168_V1		1	abortus C	L24-wild-type	S12-wild-type
GCF_000370065.1_Bruc_abor_63_294_V1	181	38		L24-wild-type	S12-wild-type
GCF_000370085.1_Bruc_abor_64_108_V1	28	1	abortus C	L24-wild-type	S12-wild-type
GCF_000370105.1_Bruc_abor_64_81_V1	27	5	abortus C	L24-wild-type	S12-wild-type
GCF_000370125.1_Bruc_abor_65_157_V1		2	abortus C	L24-K90R	S12-wild-type
GCF_000370145.1_Bruc_abor_65_63_V1		5	abortus C	L24-wild-type	S12-wild-type
GCF_000370165.1_Bruc_abor_67_93_V1		2	abortus C	L24-K90R	S12-wild-type
GCF_000370185.1_Bruc_abor_78_14_V1		34		L24-wild-type	S12-wild-type
GCF_000370205.1_Bruc_abor_78_32_V1		36		L24-wild-type	S12-wild-type
GCF_000370225.1_Bruc_abor_80_101_V1		36		L24-wild-type	S12-wild-type
GCF_000370245.1_Bruc_abor_80_28_V1		32		L24-wild-type	S12-wild-type
GCF_000370265.1_Bruc_abor_84_26_V1	32	29	abortus C	L24-wild-type	S12-wild-type
GCF_000370285.1_Bruc_abor_85_69_V1		31		L24-wild-type	S12-wild-type
GCF_000370305.1_Bruc_abor_87_28_V1	139	34		L24-wild-type	S12-wild-type
GCF_000370325.1_Bruc_abor_877_67_V1	111	2	abortus C	L24-wild-type	S12-wild-type
GCF_000370345.1_Bruc_abor_88_217_V1		37		L24-wild-type	S12-wild-type
GCF_000370365.1_Bruc_abor_F1_06_B21_V1		6	abortus B	L24-wild-type	S12-wild-type
GCF_000370385.1_Bruc_abor_F10_05_11_V1	28	28	abortus C	L24-wild-type	S12-wild-type
GCF_000370405.1_Bruc_abor_F10_06_3_V1		2	abortus C	L24-wild-type	S12-wild-type
GCF_000370425.1_Bruc_abor_F5_04_7_V1	36	2	abortus C	L24-wild-type	S12-wild-type
GCF_000370445.1_Bruc_abor_F6_05_3_V1		6	abortus B	L24-wild-type	S12-wild-type
GCF_000370465.1_Bruc_abor_F6_05_4_V1		34		L24-wild-type	S12-wild-type
GCF_000370485.1_Bruc_abor_F6_05_9_V1		34		L24-wild-type	S12-wild-type
GCF_000370505.1_Bruc_abor_NI352_V1		1	abortus C	L24-wild-type	S12-wild-type
GCF_000370525.1_Bruc_abor_NI422_V1		1	abortus C	L24-wild-type	S12-wild-type
GCF_000370545.1_Bruc_abor_NI495a_V1		1	abortus C	L24-wild-type	S12-wild-type
GCF_000370565.1_Bruc_abor_R42_08_V1		2	abortus C	L24-wild-type	S12-wild-type
GCF_000370585.1_Bruc_cani_79_122_V1	3	21	suis biovar 4-canis	L24-wild-type	S12-wild-type
GCF_000370605.1_Bruc_cani_CNGB_513_V1		20	suis biovar 4-canis	L24-wild-type	S12-wild-type
GCF_000370625.1_Bruc_meli_BG2_S27_V1	42	8	melitensis EastMed	L24-wild-type	S12-wild-type
GCF_000370645.1_Bruc_meli_F1_06_B10_V1		12		L24-wild-type	S12-wild-type
GCF_000370665.1_Bruc_meli_F10_06_16_V1		39	melitensis EastMed	L24-wild-type	S12-wild-type
GCF_000370685.1_Bruc_meli_F8_01_155_V1		8	melitensis EastMed	L24-wild-type	S12-wild-type
GCF_000370705.1_Bruc_meli_F9_05_V1		8	melitensis EastMed	L24-wild-type	S12-wild-type
GCF_000370725.1_Bruc_meli_UK14_06_V1		12		L24-wild-type	S12-wild-type
GCF_000370745.1_Bruc_meli_UK22_04_V1		10		L24-wild-type	S12-wild-type
GCF_000370765.1_Bruc_meli_UK23_06_V1		12		L24-wild-type	S12-wild-type
GCF_000370785.1_Bruc_meli_Uk24_06_V1		12		L24-wild-type	S12-wild-type
GCF_000370805.1_Bruc_meli_UK29_05_V1		40		L24-wild-type	S12-wild-type
GCF_000370825.1_Bruc_meli_UK3_06_V1	43	8	melitensis EastMed	L24-wild-type	S12-wild-type
GCF_000370845.1_Bruc_meli_UK31_99_V1		11	melitensis WestMed	L24-wild-type	S12-wild-type
GCF_000370865.1_Bruc_meli_UK37_05_V1		8	melitensis EastMed	L24-wild-type	S12-wild-type
GCF_000370885.1_Bruc_ovis_63_96_V1	1	13	ovis	L24-V81I	S12-wild-type
GCF_000370905.1_Bruc_ovis_81_8_V1	1	13	ovis	L24-V81I	S12-wild-type
GCF_000370925.1_Bruc_sp_56_94_V1		25	marine cluster C2	L24-wild-type	S12-wild-type
GCF_000370945.1_Bruc_sp_63_311_V1		47		L24-wild-type	S12-wild-type
GCF_000370965.1_Bruc_sp_F23_97_V1		23	marine cluster B	L24-wild-type	S12-V55I
GCF_000370985.1_Bruc_sp_F5_06_V1		49		L24-wild-type	S12-wild-type
GCF_000371005.1_Bruc_sp_F8_99_V1		25	marine cluster C2	L24-wild-type	S12-wild-type
GCF_000371025.1_Bruc_sp_F96_2_V1	69	23	marine cluster B	L24-wild-type	S12-V55I
GCF_000371045.1_Bruc_sp_UK1_97_V1		23	marine cluster B	L24-wild-type	S12-V55I
GCF_000371065.1_Bruc_sp_UK40_99_V1		25	marine cluster C2	L24-wild-type	S12-wild-type
GCF_000371085.1_Bruc_suis_01_5744_V1		14	suis biovar 1	L24-wild-type	S12-wild-type
GCF_000371105.1_Bruc_suis_63_198_V1		18		L24-wild-type	S12-wild-type
GCF_000371125.1_Bruc_suis_63_261_V1		46		L24-wild-type	S12-wild-type
GCF_000371145.1_Bruc_suis_CNGB_247_V1		14	suis biovar 1	L24-wild-type	S12-wild-type
GCF_000371165.1_Bruc_suis_F12_02_V1		15	suis biovar 2	L24-wild-type	S12-wild-type
GCF_000371185.1_Bruc_suis_5_05_10_V1		15	suis biovar 2	L24-wild-type	S12-wild-type
GCF_000371205.1_Bruc_suis_F5_05_4_V1		16		L24-wild-type	S12-wild-type
GCF_000371225.1_Bruc_suis_F7_06_1_V1		16		L24-wild-type	S12-wild-type
GCF_000371245.1_Bruc_suis_F7_06_2_V1		16		L24-wild-type	S12-wild-type
GCF_000371265.1_Bruc_suis_F7_06_5_V1		44		L24-wild-type	S12-wild-type
GCF_000371285.1_Bruc_suis_F8_06_1_V1		15	suis biovar 2	L24-wild-type	S12-wild-type
GCF_000371305.1_Bruc_suis_F8_06_3_V1		45		L24-wild-type	S12-wild-type
GCF_000371325.1_Bruc_suis_F9_06_1_V1	171	15	suis biovar 2	L24-wild-type	S12-wild-type
GCF_000371345.1_Bruc_ovis_IntaBari_2010_47_268_V1	1	13	ovis	L24-V81I	S12-wild-type
GCF_000398805.1_Bruc_abor_93_2_V1	178	2	abortus C	L24-wild-type	S12-wild-type
GCF_000399725.1_Bruc_abor_I103_UK3_01_V1	28	1	abortus C	L24-wild-type	S12-wild-type
GCF_000413495.1_Bruc_abor_biovar_1_76_1413_V1	28	1	abortus C	L24-wild-type	S12-wild-type
GCF_000413515.1_Bruc_ovis_IntaBari_2009_88_3_V1		13	ovis	L24-V81I	S12-wild-type
GCF_000413535.1_Bruc_abor_biovar_4_68_3396P_V1	32	1	abortus C	L24-wild-type	S12-wild-type
GCF_000413555.1_Bruc_abor_biovar_2_82_3893_V1	32	29	abortus C	L24-wild-type	S12-wild-type
GCF_000413575.1_Bruc_abor_biovar_1_84_0928_V1	27	1	abortus C	L24-wild-type	S12-wild-type
GCF_000413595.1_Bruc_abor_biovar_1_85_1058_V1	28	1	abortus C	L24-wild-type	S12-wild-type
GCF_000413615.1_Bruc_abor_biovar_1_87_0095_V1	28	1	abortus C	L24-wild-type	S12-wild-type
GCF_000413635.1_Bruc_abor_biovar_1_90_0962_V1	112	1	abortus C	L24-wild-type	S12-wild-type
GCF_000413655.1_Bruc_abor_biovar_1_90_0742_V1	28	5	abortus C	L24-wild-type	S12-wild-type
GCF_000413675.1_Bruc_abor_biovar_4_90_0775_V1	32	29	abortus C	L24-wild-type	S12-wild-type
GCF_000413695.1_Bruc_abor_biovar_2_90_0737_V1	28	1	abortus C	L24-wild-type	S12-wild-type
GCF_000413715.1_Bruc_abor_biovar_2_90_1280_V1	112	1	abortus C	L24-wild-type	S12-wild-type
GCF_000413735.1_Bruc_abor_biovar_1_94_1313_V1	27	1	abortus C	L24-wild-type	S12-wild-type
GCF_000413755.1_Bruc_abor_biovar_1_01_0648_V1	28	1	abortus C	L24-wild-type	S12-wild-type
GCF_000413775.1_Bruc_abor_biovar_1_01_0585_V1	28	1	abortus C	L24-wild-type	S12-wild-type
GCF_000413795.1_Bruc_abor_biovar_1_01_0065_V1	28	1	abortus C	L24-wild-type	S12-wild-type
GCF_000413815.1_Bruc_abor_biovar_1_B10_0018_V1	28	1	abortus C	L24-wild-type	S12-wild-type
GCF_000413835.1_Bruc_abor_biovar_1_B10_0973_V1	28	1	abortus C	L24-wild-type	S12-wild-type
GCF_000413955.1_Bruc_abor_biovar_1_B10_0091_V1	28	1	abortus C	L24-wild-type	S12-wild-type
GCF_000413975.1_Bruc_abor_biovar_1_89_0363_V1	27	5	abortus C	L24-wild-type	S12-wild-type
GCF_000413995.1_Bruc_abor_biovar_1_87_2211_V1	28	5	abortus C	L24-wild-type	S12-wild-type
GCF_000414015.1_Bruc_abor_biovar_1_82_2330_V1	27	5	abortus C	L24-wild-type	S12-wild-type
GCF_000472165.1_229E				L24-S37R	S12-T13I
GCF_000472245.1_Denovo_assembly	33		abortus C	L24-wild-type	S12-wild-type
GCF_000473805.1_Brucella82				L24-wild-type	S12-wild-type
GCF_000477635.1_Bruc_abor_BC95_V1	36		abortus C	L24-wild-type	S12-wild-type
GCF_000478665.1_Bruc_abor_biovar_1_80_1399_V1	27	5	abortus C	L24-wild-type	S12-wild-type
GCF_000479955.1_Bruc_abor_01_4165_V1	31		abortus C	L24-wild-type	S12-wild-type
GCF_000479975.1_Bruc_meli_02_7258_V1	42	8	melitensis EastMed	L24-wild-type	S12-wild-type
GCF_000479995.1_Bruc_abor_03_2770_11_V1		1	abortus C	L24-wild-type	S12-wild-type
GCF_000480035.1_Bruc_suis_06_791_1309_V1		15	suis biovar 2	L24-G55D	S12-wild-type
GCF_000480055.1_Bruc_suis_04_0115_V1	10	15	suis biovar 2	L24-wild-type	S12-wild-type
GCF_000480075.1_Bruc_abor_03_4923_239_D_V1	36	3	abortus C	L24-wild-type	S12-wild-type
GCF_000480095.1_Bruc_meli_02_5863_1_V1	42	8	melitensis EastMed	L24-wild-type	S12-wild-type
GCF_000480115.1_Bruc_abor_99_9971_159_V1	36	2	abortus C	L24-wild-type	S12-wild-type
GCF_000480135.1_Bruc_suis_06_997_1672_V1		16		L24-wild-type	S12-wild-type
GCF_000480155.1_Bruc_suis_97_9757_V1		15	suis biovar 2	L24-wild-type	S12-wild-type
GCF_000480175.1_Bruc_abor_89_2646_1238_V1	28	1	abortus C	L24-wild-type	S12-wild-type
GCF_000480195.1_Bruc_sp_04_5288_V1				L24-wild-type	S12-wild-type
GCF_000480215.1_Bruc_meli_11_1823_3434_V1	43	8	melitensis EastMed	L24-wild-type	S12-wild-type
GCF_000480275.1_Bruc_cani_96_7258_V1	3	20	suis biovar 4-canis	L24-wild-type	S12-wild-type
GCF_000480295.1_Bruc_cani_04_2330_1_V1	3	20	suis biovar 4-canis	L24-wild-type	S12-wild-type
GCF_000480315.1_Bruc_suis_06_988_1656_V1	172	15	suis biovar 2	L24-G55D	S12-wild-type
GCF_000530495.1_Oliveri	3	20	suis biovar 4-canis	L24-wild-type	S12-wild-type
GCF_000590795.1_ASM59079v1	177	26		L24-wild-type	S12-wild-type
GCF_000590815.1_ASM59081v1	177			L24-wild-type	-
GCF_000600055.1_ASM60005v1	6	14	suis biovar 1	L24-wild-type	S12-wild-type
GCF_000612245.1_OchInt1.0				L24-S37R	S12-T13I
GCF_000662035.2_Bceti2.0				L24-wild-type	S12-V55I
GCF_000685375.1_BMIND1_v1	63	8	melitensis EastMed	L24-wild-type	S12-wild-type
GCF_000691585.1_ASM69158v1	3	20	suis biovar 4-canis	L24-wild-type	S12-wild-type
GCF_000698245.1_ASM69824v1	173	15	suis biovar 2	L24-G55D	S12-wild-type
GCF_000698285.1_ASM69828v1	172	15	suis biovar 2	L24-G55D	S12-wild-type
GCF_000698325.1_ASM69832v1	9	15	suis biovar 2	L24-wild-type	S12-wild-type
GCF_000698345.1_ASM69834v1	171	15	suis biovar 2	L24-wild-type	S12-wild-type
GCF_000699025.1_ASM69902v1		15	suis biovar 2	L24-G55D	S12-wild-type
GCF_000712255.1_Bneotomae2.0				L24-wild-type	S12-wild-type
GCF_000740135.1_ASM74013v1	30	1	abortus C	L24-wild-type	S12-wild-type
GCF_000740155.1_ASM74015v1	34	6	abortus B	L24-wild-type	S12-wild-type
GCF_000740175.1_ASM74017v1	178	4		L24-wild-type	S12-wild-type
GCF_000740195.1_ASM74019v1	179	2	abortus C	L24-wild-type	S12-wild-type
GCF_000740215.1_ASM74021v1	40	4		L24-wild-type	S12-wild-type
GCF_000740235.1_ASM74023v1		19		L24-wild-type	S12-wild-type
GCF_000740255.1_ASM74025v1	4	17	suis biovar 4-canis	L24-wild-type	S12-wild-type
GCF_000740275.1_ASM74027v1	174	25	marine cluster C2	L24-wild-type	S12-wild-type
GCF_000740295.1_ASM74029v1	179	2	abortus C	L24-wild-type	S12-wild-type
GCF_000740315.1_ASM74031v1	34	6	abortus B	L24-wild-type	S12-wild-type
GCF_000740335.1_ASM74033v1	3	20	suis biovar 4-canis	L24-wild-type	S12-wild-type
GCF_000740355.1_ASM74035v1	51	9	melitensis WestMed	L24-wild-type	S12-wild-type
GCF_000740375.1_ASM74037v1	29	1	abortus C	L24-wild-type	S12-wild-type
GCF_000740395.1_ASM74039v1	45	8	melitensis EastMed	L24-wild-type	S12-wild-type
GCF_000740415.1_ASM74041v1	80	7	melitensis Americas	L24-wild-type	S12-wild-type
GCF_000740435.1_ASM74043v1	3	17	suis biovar 4-canis	L24-wild-type	S12-wild-type
GCF_000740945.1_ASM74094v1	39	2	abortus C	L24-wild-type	S12-K43R
GCF_000741995.1_ASM74199v1	3	17	suis biovar 4-canis	L24-wild-type	S12-wild-type
GCF_000742005.1_ASM74200v1	6	14	suis biovar 1	L24-wild-type	S12-wild-type
GCF_000742055.1_ASM74205v1	9	15	suis biovar 2	L24-wild-type	S12-wild-type
GCF_000742195.1_ASM74219v1		5	abortus C	L24-wild-type	S12-wild-type
GCF_000742215.1_ASM74221v1	174	2	abortus C	L24-wild-type	S12-K43R
GCF_000742255.1_ASM74225v1		22		L24-wild-type	S12-wild-type
GCF_000742275.1_ASM74227v1	30	1	abortus C	L24-wild-type	S12-wild-type
GCF_000875695.1_ASM87569v1	6	14	suis biovar 1	L24-wild-type	S12-wild-type
GCF_000938035.1_Brucella_melitensis_Phil1136_12	42	39	melitensis EastMed	L24-wild-type	S12-wild-type
GCF_000940435.1_Brucella_melitensis_MY1483_09	43	39	melitensis EastMed	L24-wild-type	S12-wild-type
GCF_000988815.1_BMEL001_SEQ_1_ASM_1	51	11	melitensis WestMed	L24-wild-type	S12-wild-type
GCF_001038665.1_ASM103866v1		5	abortus C	L24-wild-type	S12-wild-type
GCF_001043295.1_ASM104329v1	36	2	abortus C	L24-wild-type	S12-wild-type
GCF_001078335.1_B.canis_SCL		20	suis biovar 4-canis	L24-wild-type	S12-wild-type
GCF_001267725.1_ASM126772v1	33	1	abortus C	L24-wild-type	S12-wild-type
GCF_001296965.1_ASM129696v1	33	1	abortus C	L24-wild-type	S12-wild-type
GCF_001302485.1_ASM130248v1	63	8	melitensis EastMed	L24-wild-type	S12-wild-type
GCF_001302495.1_ASM130249v1	63	8	melitensis EastMed	L24-wild-type	S12-wild-type
GCF_001302545.1_ASM130254v1	42	8	melitensis EastMed	-	S12-wild-type
GCF_001307425.1_ASM130742v1	42	8	melitensis EastMed	L24-wild-type	S12-wild-type
GCF_001307445.1_ASM130744v1	42	8	melitensis EastMed	L24-wild-type	S12-wild-type
GCF_001307475.2_ASM130747v2	42	8	melitensis EastMed	L24-wild-type	S12-wild-type
GCF_001401915.1_ASM140191v1		2	abortus C	L24-wild-type	S12-wild-type
GCF_001401925.1_ASM140192v1	36	30	abortus C	L24-wild-type	S12-wild-type
GCF_001401935.1_ASM140193v1	36	2	abortus C	L24-wild-type	S12-wild-type
GCF_001401945.1_ASM140194v1	36	2	abortus C	L24-wild-type	S12-wild-type
GCF_001401995.1_ASM140199v1	28	1	abortus C	L24-wild-type	S12-wild-type
GCF_001402005.1_ASM140200v1	112	2	abortus C	L24-wild-type	S12-wild-type
GCF_001402025.1_ASM140202v1	28	1	abortus C	L24-wild-type	S12-wild-type
GCF_001402055.1_ASM140205v1	36	2	abortus C	L24-wild-type	S12-wild-type
GCF_001402075.1_ASM140207v1	36	2	abortus C	L24-wild-type	S12-wild-type
GCF_001402095.1_ASM140209v1	36	2	abortus C	L24-wild-type	S12-wild-type
GCF_001402105.1_ASM140210v1	28	1	abortus C	L24-wild-type	S12-wild-type
GCF_001431745.1_ASM143174v1	42	8	melitensis EastMed	L24-wild-type	S12-wild-type
GCF_001594165.1_ASM159416v1	6	14	suis biovar 1	L24-wild-type	S12-wild-type
GCF_001608355.1_BMEL002_SEQ_1_ASM_1	51	11	melitensis WestMed	L24-wild-type	S12-wild-type
GCF_001608425.1_BMEL003_SEQ_1_ASM_1	51	11	melitensis WestMed	L24-wild-type	S12-wild-type
GCF_001637305.1_ASM163730v1				-	S12-T13I
GCF_001641495.1_ASM164149v1				L24-S37R	S12-T13I
GCF_001702255.1_ASM170225v1	42	8	melitensis EastMed	L24-wild-type	S12-wild-type
GCF_001702305.1_ASM170230v1	57	8	melitensis EastMed	L24-wild-type	S12-wild-type
GCF_001702315.1_ASM170231v1	42	8	melitensis EastMed	L24-wild-type	S12-wild-type
GCF_001702335.1_ASM170233v1	43	8	melitensis EastMed	L24-wild-type	S12-wild-type
GCF_001702375.1_ASM170237v1				L24-wild-type	S12-wild-type
GCF_001715365.1_ASM171536v1	3	20	suis biovar 4-canis	L24-wild-type	S12-wild-type
GCF_001715385.1_ASM171538v1	27	5	abortus C	L24-wild-type	S12-wild-type
GCF_001715405.1_ASM171540v1	3	21	suis biovar 4-canis	L24-wild-type	S12-wild-type
GCF_001715425.1_ASM171542v1	6	14	suis biovar 1	L24-wild-type	S12-wild-type
GCF_001715445.1_ASM171544v1	3	20	suis biovar 4-canis	L24-wild-type	S12-wild-type
GCF_001715465.1_ASM171546v1	43	8	melitensis EastMed	L24-wild-type	S12-wild-type
GCF_001715485.1_ASM171548v1	51	11	melitensis WestMed	L24-wild-type	S12-wild-type
GCF_001715505.1_ASM171550v1				L24-wild-type	S12-wild-type
GCF_001742815.1_ASM174281v1		80		L24-wild-type	S12-wild-type
GCF_001758265.1_ASM175826v1	3	21	suis biovar 4-canis	L24-wild-type	S12-wild-type
GCF_001766405.1_ASM176640v1	43	8	melitensis EastMed	L24-wild-type	S12-wild-type
GCF_001766425.1_ASM176642v1	43	8	melitensis EastMed	L24-wild-type	S12-wild-type
GCF_001766475.1_ASM176647v1	43	8	melitensis EastMed	L24-wild-type	S12-wild-type
GCF_001856185.1_ASM185618v1		2	abortus C	L24-wild-type	S12-wild-type
GCF_001856195.1_ASM185619v1	36	2	abortus C	L24-wild-type	S12-wild-type
GCF_001856205.1_ASM185620v1		2	abortus C	L24-wild-type	S12-wild-type
GCF_001856215.1_ASM185621v1	36	2	abortus C	L24-wild-type	S12-wild-type
GCF_001856265.1_ASM185626v1		2	abortus C	L24-wild-type	S12-wild-type
GCF_001856285.1_ASM185628v1	42	8	melitensis EastMed	L24-wild-type	S12-wild-type
GCF_001856295.1_ASM185629v1	83	8	melitensis EastMed	L24-wild-type	S12-wild-type
GCF_001856305.1_ASM185630v1				L24-wild-type	S12-wild-type
GCF_001856345.1_ASM185634v1		2	abortus C	L24-wild-type	S12-wild-type
GCF_001856365.1_ASM185636v1	42	8	melitensis EastMed	L24-wild-type	S12-wild-type
GCF_001857585.1_ASM185758v1	45	8	melitensis EastMed	L24-wild-type	S12-wild-type
GCF_001866335.1_ASM186633v1		5	abortus C	L24-wild-type	S12-wild-type
GCF_001917355.1_ASM191735v1				L24-S37R	S12-T13I
GCF_001937795.1_ASM193779v1	42	8	melitensis EastMed	L24-wild-type	S12-wild-type
GCF_001937805.1_ASM193780v1	42	8	melitensis EastMed	L24-wild-type	S12-wild-type
GCF_001937825.1_ASM193782v1	42	8	melitensis EastMed	L24-wild-type	S12-wild-type
GCF_001937875.1_ASM193787v1	42	8	melitensis EastMed	L24-wild-type	S12-wild-type
GCF_001937885.1_ASM193788v1	42	8	melitensis EastMed	L24-wild-type	S12-wild-type
GCF_001937895.1_ASM193789v1	43	8	melitensis EastMed	L24-wild-type	S12-wild-type
GCF_001937915.1_ASM193791v1	42	8	melitensis EastMed	L24-wild-type	S12-wild-type
GCF_001938045.1_ASM193804v1	43	8	melitensis EastMed	L24-wild-type	S12-wild-type
GCF_001938135.1_ASM193813v1	43	8	melitensis EastMed	L24-wild-type	S12-wild-type
GCF_001938165.1_ASM193816v1	43	8	melitensis EastMed	L24-wild-type	S12-wild-type
GCF_001938175.1_ASM193817v1	43	8	melitensis EastMed	L24-wild-type	S12-wild-type
GCF_001940595.1_ASM194059v1		1	abortus C	L24-wild-type	S12-wild-type
GCF_001971625.1_ASM197162v1		66		L24-wild-type	S12-wild-type
GCF_001971805.1_ASM197180v1		64		L24-wild-type	S12-A14T
GCF_001996385.1_ASM199638v1				L24-S37R	S12-T13I
GCF_002150345.1_ASM215034v1	43	8	melitensis EastMed	L24-wild-type	S12-wild-type
GCF_002150355.1_ASM215035v1	42	8	melitensis EastMed	L24-wild-type	S12-wild-type
GCF_002150395.1_ASM215039v1	43	8	melitensis EastMed	L24-wild-type	S12-wild-type
GCF_002150445.1_ASM215044v1	43	8	melitensis EastMed	L24-wild-type	S12-wild-type
GCF_002191235.1_ASM219123v1	63	8	melitensis EastMed	L24-wild-type	S12-wild-type
GCF_002191255.1_ASM219125v1	43	8	melitensis EastMed	L24-wild-type	S12-wild-type
GCF_002191275.1_ASM219127v1	42		melitensis EastMed	L24-wild-type	S12-wild-type
GCF_002191295.1_ASM219129v1	43	8	melitensis EastMed	L24-wild-type	S12-wild-type
GCF_002191315.1_ASM219131v1	43	8	melitensis EastMed	L24-wild-type	S12-wild-type
GCF_002191335.1_ASM219133v1	43	8	melitensis EastMed	L24-wild-type	S12-wild-type
GCF_002191355.1_ASM219135v1	49	43	melitensis WestMed	L24-wild-type	S12-wild-type
GCF_002191375.1_ASM219137v1	49	11	melitensis WestMed	L24-wild-type	S12-wild-type
GCF_002191395.1_ASM219139v1	43	8	melitensis EastMed	L24-wild-type	S12-wild-type
GCF_002191415.1_ASM219141v1	51	11	melitensis WestMed	L24-wild-type	S12-wild-type
GCF_002191435.1_ASM219143v1	195	12		L24-wild-type	S12-wild-type
GCF_002191455.1_ASM219145v1	43	8	melitensis EastMed	L24-wild-type	S12-wild-type
GCF_002191475.1_ASM219147v1	57	8	melitensis EastMed	L24-wild-type	S12-wild-type
GCF_002191495.1_ASM219149v1	43	8	melitensis EastMed	L24-wild-type	S12-wild-type
GCF_002191515.1_ASM219151v1	43	8	melitensis EastMed	L24-wild-type	S12-wild-type
GCF_002191535.1_ASM219153v1	43	8	melitensis EastMed	L24-wild-type	S12-wild-type
GCF_002191555.1_ASM219155v1	43	8	melitensis EastMed	L24-wild-type	S12-wild-type
GCF_002191575.1_ASM219157v1	42	71	melitensis EastMed	L24-wild-type	S12-wild-type
GCF_002191595.1_ASM219159v1	43	8	melitensis EastMed	L24-wild-type	S12-wild-type
GCF_002191615.1_ASM219161v1	43	8	melitensis EastMed	L24-wild-type	S12-wild-type
GCF_002191635.1_ASM219163v1	43	8	melitensis EastMed	L24-wild-type	S12-wild-type
GCF_002191655.1_ASM219165v1	43	8	melitensis EastMed	L24-wild-type	S12-wild-type
GCF_002191675.1_ASM219167v1	43	8	melitensis EastMed	L24-wild-type	S12-wild-type
GCF_002191695.1_ASM219169v1	43	8	melitensis EastMed	L24-wild-type	S12-wild-type
GCF_002191715.1_ASM219171v1	42	8	melitensis EastMed	L24-wild-type	S12-wild-type
GCF_002191735.1_ASM219173v1	43	8	melitensis EastMed	L24-wild-type	S12-wild-type
GCF_002191755.1_ASM219175v1	43	8	melitensis EastMed	L24-wild-type	S12-wild-type
GCF_002191775.1_ASM219177v1	43	8	melitensis EastMed	L24-wild-type	S12-wild-type
GCF_002191795.1_ASM219179v1	43	8	melitensis EastMed	L24-wild-type	S12-wild-type
GCF_002191815.1_ASM219181v1	43	8	melitensis EastMed	L24-wild-type	S12-wild-type
GCF_002191835.1_ASM219183v1	57		melitensis EastMed	L24-wild-type	S12-wild-type
GCF_002191855.1_ASM219185v1	43	8	melitensis EastMed	L24-wild-type	S12-wild-type
GCF_002191875.1_ASM219187v1	43	8	melitensis EastMed	L24-wild-type	S12-wild-type
GCF_002191895.1_ASM219189v1	42	8	melitensis EastMed	L24-wild-type	S12-wild-type
GCF_002191915.1_ASM219191v1	42	8	melitensis EastMed	L24-wild-type	S12-wild-type
GCF_002191935.1_ASM219193v1	195	12		L24-wild-type	S12-wild-type
GCF_002191995.1_ASM219199v1	42	8	melitensis EastMed	L24-wild-type	S12-wild-type
GCF_002192015.1_ASM219201v1	43	8	melitensis EastMed	L24-wild-type	S12-wild-type
GCF_002192035.1_ASM219203v1	43	8	melitensis EastMed	L24-wild-type	S12-wild-type
GCF_002192055.1_ASM219205v1	43	8	melitensis EastMed	L24-wild-type	S12-wild-type
GCF_002192075.1_ASM219207v1	57	8	melitensis EastMed	L24-wild-type	S12-wild-type
GCF_002192095.1_ASM219209v1	43	8	melitensis EastMed	L24-wild-type	S12-wild-type
GCF_002192115.1_ASM219211v1	57	8	melitensis EastMed	L24-wild-type	S12-wild-type
GCF_002192135.1_ASM219213v1	43	8	melitensis EastMed	L24-wild-type	S12-wild-type
GCF_002192155.1_ASM219215v1	43	8	melitensis EastMed	L24-wild-type	S12-wild-type
GCF_002192175.1_ASM219217v1	42	8	melitensis EastMed	L24-wild-type	S12-wild-type
GCF_002192195.1_ASM219219v1	43	8	melitensis EastMed	L24-wild-type	S12-wild-type
GCF_002204265.1_ASM220426v1	43	39	melitensis EastMed	L24-wild-type	S12-wild-type
GCF_002204295.1_ASM220429v1	43	39	melitensis EastMed	L24-wild-type	S12-wild-type
GCF_002204335.1_ASM220433v1	42	39	melitensis EastMed	L24-wild-type	S12-wild-type
GCF_002204345.1_ASM220434v1	42	39	melitensis EastMed	L24-wild-type	S12-wild-type
GCF_002214285.1_ASM221428v1	63	8	melitensis EastMed	L24-wild-type	S12-wild-type
GCF_002245205.1_ASM224520v1	42	39	melitensis EastMed	L24-wild-type	S12-wild-type
GCF_002245225.1_ASM224522v1	42	39	melitensis EastMed	L24-wild-type	S12-wild-type
GCF_002245235.1_ASM224523v1	43	39	melitensis EastMed	L24-wild-type	S12-wild-type
GCF_002245555.1_ASM224555v1		27		L24-wild-type	S12-wild-type
GCF_002262955.1_ASM226295v1	63	8	melitensis EastMed	L24-wild-type	S12-wild-type
GCF_002262975.1_ASM226297v1	38	2	abortus C	L24-wild-type	S12-wild-type
GCF_002262995.1_ASM226299v1	167	2	abortus C	L24-wild-type	S12-wild-type
GCF_002263015.1_ASM226301v1	42	8	melitensis EastMed	L24-wild-type	S12-wild-type
GCF_002266745.1_ASM226674v1	42	8	melitensis EastMed	L24-wild-type	S12-wild-type
GCF_002266765.1_ASM226676v1	42	8	melitensis EastMed	L24-wild-type	S12-wild-type
GCF_002266775.1_ASM226677v1	42	8	melitensis EastMed	L24-wild-type	S12-wild-type
GCF_002266785.1_ASM226678v1	42	8	melitensis EastMed	L24-wild-type	S12-wild-type
GCF_002278575.1_ASM227857v1	63			L24-wild-type	S12-wild-type
GCF_002278585.1_ASM227858v1	42	8	melitensis EastMed	L24-wild-type	S12-wild-type
GCF_002278675.1_ASM227867v1	42	8	melitensis EastMed	L24-wild-type	S12-wild-type
GCF_002278695.1_ASM227869v1	42		melitensis EastMed	L24-wild-type	S12-wild-type
GCF_002278715.1_ASM227871v1	42		melitensis EastMed	L24-wild-type	S12-wild-type
GCF_002278735.1_ASM227873v1	42	71	melitensis EastMed	L24-wild-type	S12-wild-type
GCF_002290665.1_ASM229066v1				L24-wild-type	S12-wild-type
GCF_002290685.1_ASM229068v1		1	abortus C	L24-wild-type	S12-wild-type
GCF_002290705.1_ASM229070v1				L24-wild-type	S12-wild-type
GCF_002290725.1_ASM229072v1	38	2	abortus C	L24-wild-type	S12-wild-type
GCF_002290745.1_ASM229074v1		1	abortus C	L24-wild-type	S12-wild-type
GCF_002290765.1_ASM229076v1	38	2	abortus C	L24-wild-type	S12-wild-type
GCF_002290785.1_ASM229078v1	38		abortus C	L24-wild-type	S12-wild-type
GCF_002290805.1_ASM229080v1	38	2	abortus C	L24-wild-type	S12-wild-type
GCF_002291205.1_ASM229120v1		1	abortus C	L24-wild-type	S12-wild-type
GCF_002291245.1_ASM229124v1				L24-wild-type	S12-wild-type
GCF_002291285.1_ASM229128v1	38	2	abortus C	L24-wild-type	S12-wild-type
GCF_002291305.1_ASM229130v1				L24-wild-type	S12-wild-type
GCF_002291325.1_ASM229132v1				L24-wild-type	S12-wild-type
GCF_002291345.1_ASM229134v1		1	abortus C	L24-wild-type	S12-wild-type
GCF_002291365.1_ASM229136v1				L24-wild-type	S12-wild-type
GCF_002291385.1_ASM229138v1		1	abortus C	L24-wild-type	S12-wild-type
GCF_002310355.1_ASM231035v1				L24-wild-type	S12-wild-type
GCF_002591255.1_ASM259125v1	3	20	suis biovar 4-canis	L24-wild-type	S12-wild-type
GCF_002631235.1_ASM263123v1	42		melitensis EastMed	L24-wild-type	S12-wild-type
GCF_002749475.1_ASM274947v1	6	14	suis biovar 1	L24-wild-type	S12-wild-type
GCF_002763615.1_ASM276361v1	42	8	melitensis EastMed	L24-wild-type	S12-wild-type
GCF_002871075.1_ASM287107v1	42	8	melitensis EastMed	L24-wild-type	S12-wild-type
GCF_002895105.1_ASM289510v1	45	8	melitensis EastMed	L24-wild-type	S12-wild-type
GCF_002895125.1_ASM289512v1	51	8	melitensis EastMed	L24-wild-type	S12-wild-type
GCF_002895145.1_ASM289514v1	28	1	abortus C	L24-wild-type	S12-wild-type
GCF_002953595.1_ASM295359v1	47	7	melitensis Rev. 1	L24-M28T	S12-P91L
GCF_002994775.1_ASM299477v1	46			L24-wild-type	S12-wild-type
GCF_003010715.1_ASM301071v1		21	suis biovar 4-canis	L24-wild-type	S12-wild-type
GCF_003194755.1_ASM319475v1		1	abortus C	L24-wild-type	S12-wild-type
GCF_003194765.1_ASM319476v1		1	abortus C	L24-wild-type	S12-wild-type
GCF_003194795.1_ASM319479v1		1	abortus C	L24-wild-type	S12-wild-type
GCF_003194805.1_ASM319480v1		1	abortus C	L24-wild-type	S12-wild-type
GCF_003194855.1_ASM319485v1		14	suis biovar 1	L24-wild-type	S12-wild-type
GCF_003194875.1_ASM319487v1	27	1	abortus C	L24-wild-type	S12-wild-type
GCF_003194885.1_ASM319488v1	28	1	abortus C	L24-wild-type	S12-wild-type
GCF_003194895.1_ASM319489v1	28		abortus C	L24-wild-type	S12-wild-type
GCF_003205535.1_ASM320553v1	42	8	melitensis EastMed	L24-wild-type	S12-wild-type
GCF_003253375.1_ASM325337v1	28	1	abortus C	L24-wild-type	S12-wild-type
GCF_003290345.1_ASM329034v1		5	abortus C	L24-wild-type	S12-wild-type
GCF_003432005.1_ASM343200v1	43	8	melitensis EastMed	L24-wild-type	S12-wild-type
GCF_003516045.1_ASM351604v1	42	8	melitensis EastMed	L24-wild-type	S12-wild-type
GCF_003516065.1_ASM351606v1	63	8	melitensis EastMed	L24-wild-type	S12-wild-type
GCF_003516085.1_ASM351608v1	63	8	melitensis EastMed	L24-wild-type	S12-wild-type
GCF_003675365.1_ASM367536v1	36	2	abortus C	L24-wild-type	S12-wild-type
GCF_003856415.1_ASM385641v1	43	8	melitensis EastMed	L24-wild-type	S12-wild-type
GCF_003965935.1_ASM396593v1	38	2	abortus C	L24-wild-type	S12-wild-type
GCF_003965945.1_ASM396594v1	38	2	abortus C	L24-wild-type	S12-wild-type
GCF_003984745.1_ASM398474v1	38	2	abortus C	L24-wild-type	S12-wild-type
GCF_003984755.1_ASM398475v1	38	2	abortus C	L24-wild-type	S12-wild-type
GCF_003989635.1_ASM398963v1	42	8	melitensis EastMed	L24-wild-type	S12-wild-type
GCF_003989725.1_ASM398972v1		1	abortus C	L24-wild-type	S12-wild-type
GCF_003989875.1_ASM398987v1	42	8	melitensis EastMed	L24-wild-type	S12-wild-type
GCF_003989885.1_ASM398988v1	42	8	melitensis EastMed	L24-wild-type	S12-wild-type
GCF_003989895.1_ASM398989v1	42	8	melitensis EastMed	L24-wild-type	S12-wild-type
GCF_003989905.1_ASM398990v1		1	abortus C	L24-wild-type	S12-wild-type
GCF_003989955.1_ASM398995v1	27	1	abortus C	L24-wild-type	S12-wild-type
GCF_003991385.1_ASM399138v1	42	8	melitensis EastMed	L24-wild-type	S12-wild-type
GCF_003993825.1_ASM399382v1	42	8	melitensis EastMed	L24-wild-type	S12-wild-type
GCF_003993855.1_ASM399385v1	42	8	melitensis EastMed	L24-wild-type	S12-wild-type
GCF_003993875.1_ASM399387v1	42	8	melitensis EastMed	L24-wild-type	S12-wild-type
GCF_003993895.1_ASM399389v1	63	8	melitensis EastMed	L24-wild-type	S12-wild-type
GCF_003993905.1_ASM399390v1	42	8	melitensis EastMed	L24-wild-type	S12-wild-type
GCF_003993935.1_ASM399393v1	42	8	melitensis EastMed	L24-wild-type	S12-wild-type
GCF_003993955.1_ASM399395v1	42	8	melitensis EastMed	L24-wild-type	S12-wild-type
GCF_003993965.1_ASM399396v1	42	8	melitensis EastMed	L24-wild-type	S12-wild-type
GCF_003993995.1_ASM399399v1	42	8	melitensis EastMed	L24-wild-type	S12-wild-type
GCF_003994015.1_ASM399401v1	42	8	melitensis EastMed	L24-wild-type	S12-wild-type
GCF_003994025.1_ASM399402v1	36	2	abortus C	L24-wild-type	S12-wild-type
GCF_003994045.1_ASM399404v1	6	14	suis biovar 1	L24-wild-type	S12-wild-type
GCF_003994075.1_ASM399407v1	36	2	abortus C	L24-wild-type	S12-wild-type
GCF_003994095.1_ASM399409v1	42	8	melitensis EastMed	L24-wild-type	S12-wild-type
GCF_003994105.1_ASM399410v1	42	8	melitensis EastMed	L24-wild-type	S12-wild-type
GCF_003994115.1_ASM399411v1	83	8	melitensis EastMed	L24-wild-type	S12-wild-type
GCF_003994155.1_ASM399415v1	36	2	abortus C	L24-wild-type	S12-wild-type
GCF_003994175.1_ASM399417v1		15	suis biovar 2	L24-wild-type	S12-wild-type
GCF_003994185.1_ASM399418v1	63	8	melitensis EastMed	L24-wild-type	S12-wild-type
GCF_003994205.1_ASM399420v1	42	8	melitensis EastMed	L24-wild-type	S12-wild-type
GCF_003994435.1_ASM399443v1	28	1	abortus C	L24-wild-type	S12-wild-type
GCF_004127195.1_ASM412719v1		21	suis biovar 4-canis	L24-wild-type	S12-wild-type
GCF_004127225.1_ASM412722v1	3	21	suis biovar 4-canis	L24-wild-type	S12-wild-type
GCF_004137225.1_ASM413722v1	33	1	abortus C	L24-wild-type	S12-wild-type
GCF_004137275.1_ASM413727v1	27	1	abortus C	L24-wild-type	S12-wild-type
GCF_004137325.1_ASM413732v1		1	abortus C	L24-wild-type	S12-wild-type
GCF_004168645.1_ASM416864v1		1	abortus C	L24-wild-type	S12-wild-type
GCF_004208655.1_ASM420865v1	42	8	melitensis EastMed	L24-wild-type	S12-wild-type
GCF_004208675.1_ASM420867v1	42	8	melitensis EastMed	L24-wild-type	S12-wild-type
GCF_004208695.1_ASM420869v1	42	8	melitensis EastMed	L24-wild-type	S12-wild-type
GCF_004684165.1_ASM468416v1	6	14	suis biovar 1	L24-wild-type	S12-wild-type
GCF_004704905.2_ASM470490v2	40	2	abortus C	L24-wild-type	S12-wild-type
GCF_006505895.1_ASM650589v1		11	melitensis WestMed	L24-wild-type	S12-wild-type
GCF_006505925.1_ASM650592v1		11	melitensis WestMed	L24-wild-type	S12-wild-type
GCF_006505935.1_ASM650593v1		11	melitensis WestMed	L24-wild-type	S12-wild-type
GCF_006505995.1_ASM650599v1		11	melitensis WestMed	L24-wild-type	S12-wild-type
GCF_006506005.1_ASM650600v1		11	melitensis WestMed	L24-wild-type	S12-wild-type
GCF_006506015.1_ASM650601v1		11	melitensis WestMed	L24-wild-type	S12-wild-type
GCF_006506025.1_ASM650602v1	110	11	melitensis WestMed	L24-wild-type	S12-wild-type
GCF_006506035.1_ASM650603v1		11	melitensis WestMed	L24-wild-type	S12-wild-type
GCF_006506095.1_ASM650609v1		11	melitensis WestMed	L24-wild-type	S12-wild-type
GCF_006506105.1_ASM650610v1		88		L24-wild-type	S12-wild-type
GCF_006506115.1_ASM650611v1		11	melitensis WestMed	L24-wild-type	S12-wild-type
GCF_006506125.1_ASM650612v1		11	melitensis WestMed	L24-wild-type	S12-wild-type
GCF_006506135.1_ASM650613v1		11	melitensis WestMed	L24-wild-type	S12-wild-type
GCF_006506195.1_ASM650619v1	110	11	melitensis WestMed	L24-wild-type	S12-wild-type
GCF_006506205.1_ASM650620v1		11	melitensis WestMed	L24-wild-type	S12-wild-type
GCF_006506215.1_ASM650621v1		11	melitensis WestMed	L24-wild-type	S12-wild-type
GCF_006506225.1_ASM650622v1		11	melitensis WestMed	L24-wild-type	S12-wild-type
GCF_006506235.1_ASM650623v1		43	melitensis WestMed	L24-wild-type	S12-wild-type
GCF_006506295.1_ASM650629v1		11	melitensis WestMed	L24-wild-type	S12-wild-type
GCF_006506385.1_ASM650638v1		11	melitensis WestMed	L24-wild-type	S12-wild-type
GCF_006506395.1_ASM650639v1		11	melitensis WestMed	L24-wild-type	S12-K88R
GCF_006506425.1_ASM650642v1		11	melitensis WestMed	L24-wild-type	S12-wild-type
GCF_006506435.1_ASM650643v1	110	11	melitensis WestMed	L24-wild-type	S12-wild-type
GCF_006506465.1_ASM650646v1		11	melitensis WestMed	L24-wild-type	S12-wild-type
GCF_006506485.1_ASM650648v1		43	melitensis WestMed	L24-wild-type	S12-wild-type
GCF_006506505.1_ASM650650v1		11	melitensis WestMed	L24-wild-type	S12-wild-type
GCF_006506515.1_ASM650651v1		11	melitensis WestMed	L24-wild-type	S12-wild-type
GCF_006506545.1_ASM650654v1		11	melitensis WestMed	L24-wild-type	S12-wild-type
GCF_006506565.1_ASM650656v1	110	11	melitensis WestMed	L24-wild-type	S12-wild-type
GCF_006506575.1_ASM650657v1		11	melitensis WestMed	L24-wild-type	S12-wild-type
GCF_006506605.1_ASM650660v1		11	melitensis WestMed	L24-wild-type	S12-wild-type
GCF_006506625.1_ASM650662v1		43	melitensis WestMed	L24-wild-type	S12-wild-type
GCF_006506635.1_ASM650663v1		11	melitensis WestMed	L24-wild-type	S12-wild-type
GCF_006506665.1_ASM650666v1		43	melitensis WestMed	L24-wild-type	S12-wild-type
GCF_006506675.1_ASM650667v1	110	11	melitensis WestMed	L24-wild-type	S12-wild-type
GCF_006506685.1_ASM650668v1		11	melitensis WestMed	L24-wild-type	S12-wild-type
GCF_006506725.1_ASM650672v1		43	melitensis WestMed	L24-wild-type	S12-wild-type
GCF_006506735.1_ASM650673v1		11	melitensis WestMed	L24-wild-type	S12-wild-type
GCF_006506745.1_ASM650674v1		11	melitensis WestMed	L24-wild-type	S12-wild-type
GCF_006506785.1_ASM650678v1		11	melitensis WestMed	L24-wild-type	S12-K43R
GCF_006506815.1_ASM650681v1		88		L24-wild-type	S12-wild-type
GCF_006506835.1_ASM650683v1		11	melitensis WestMed	L24-wild-type	S12-wild-type
GCF_006506855.1_ASM650685v1		11	melitensis WestMed	L24-wild-type	S12-wild-type
GCF_006506875.1_ASM650687v1		11	melitensis WestMed	L24-wild-type	S12-wild-type
GCF_006506895.1_ASM650689v1	110	11	melitensis WestMed	L24-wild-type	S12-wild-type
GCF_006506925.1_ASM650692v1		43	melitensis WestMed	L24-wild-type	S12-wild-type
GCF_006506935.1_ASM650693v1		43	melitensis WestMed	L24-wild-type	S12-wild-type
GCF_006506965.1_ASM650696v1		11	melitensis WestMed	L24-wild-type	S12-wild-type
GCF_006506975.1_ASM650697v1		88		L24-wild-type	S12-wild-type
GCF_006506985.1_ASM650698v1		43	melitensis WestMed	L24-wild-type	S12-wild-type
GCF_006506995.1_ASM650699v1	110	11	melitensis WestMed	L24-wild-type	S12-wild-type
GCF_006507015.1_ASM650701v1		11	melitensis WestMed	L24-wild-type	S12-K43R
GCF_006507065.1_ASM650706v1		11	melitensis WestMed	L24-wild-type	S12-wild-type
GCF_006507075.1_ASM650707v1		11	melitensis WestMed	L24-wild-type	S12-wild-type
GCF_006507105.1_ASM650710v1		43	melitensis WestMed	L24-wild-type	S12-wild-type
GCF_006507125.1_ASM650712v1		11	melitensis WestMed	L24-wild-type	S12-wild-type
GCF_006507135.1_ASM650713v1		43	melitensis WestMed	L24-wild-type	S12-wild-type
GCF_006507165.1_ASM650716v1		11	melitensis WestMed	L24-wild-type	S12-wild-type
GCF_006507175.1_ASM650717v1	110	11	melitensis WestMed	L24-wild-type	S12-wild-type
GCF_006507185.1_ASM650718v1		11	melitensis WestMed	L24-wild-type	S12-wild-type
GCF_006507225.1_ASM650722v1		11	melitensis WestMed	L24-wild-type	S12-wild-type
GCF_006507235.1_ASM650723v1		11	melitensis WestMed	L24-wild-type	S12-wild-type
GCF_006507245.1_ASM650724v1		11	melitensis WestMed	L24-wild-type	S12-wild-type
GCF_006507285.1_ASM650728v1		11	melitensis WestMed	L24-wild-type	S12-wild-type
GCF_006507295.1_ASM650729v1		11	melitensis WestMed	L24-wild-type	S12-wild-type
GCF_006507325.1_ASM650732v1		11	melitensis WestMed	L24-wild-type	S12-wild-type
GCF_006507335.1_ASM650733v1		11	melitensis WestMed	L24-wild-type	S12-wild-type
GCF_006507345.1_ASM650734v1		11	melitensis WestMed	L24-wild-type	S12-wild-type
GCF_006507365.1_ASM650736v1		11	melitensis WestMed	L24-wild-type	S12-wild-type
GCF_006507375.1_ASM650737v1	110	11	melitensis WestMed	L24-wild-type	S12-wild-type
GCF_006507425.1_ASM650742v1	110	11	melitensis WestMed	L24-wild-type	S12-wild-type
GCF_006507445.1_ASM650744v1		11	melitensis WestMed	L24-wild-type	S12-wild-type
GCF_006507455.1_ASM650745v1		11	melitensis WestMed	L24-wild-type	S12-wild-type
GCF_006507465.1_ASM650746v1		11	melitensis WestMed	L24-wild-type	S12-wild-type
GCF_006507475.1_ASM650747v1		11	melitensis WestMed	L24-wild-type	S12-wild-type
GCF_006507495.1_ASM650749v1		11	melitensis WestMed	L24-wild-type	S12-wild-type
GCF_006507545.1_ASM650754v1		11	melitensis WestMed	L24-wild-type	S12-wild-type
GCF_006507555.1_ASM650755v1	110	88		L24-wild-type	S12-wild-type
GCF_006507565.1_ASM650756v1	110	11	melitensis WestMed	L24-wild-type	S12-wild-type
GCF_006507585.1_ASM650758v1		11	melitensis WestMed	L24-wild-type	S12-wild-type
GCF_006507595.1_ASM650759v1	110	11	melitensis WestMed	L24-wild-type	S12-wild-type
GCF_006507645.1_ASM650764v1		7	melitensis Rev. 1	L24-M28T	S12-P91L
GCF_006507665.1_ASM650766v1		11	melitensis WestMed	L24-wild-type	S12-wild-type
GCF_006507675.1_ASM650767v1		11	melitensis WestMed	L24-wild-type	S12-wild-type
GCF_006507685.1_ASM650768v1		11	melitensis WestMed	L24-wild-type	S12-wild-type
GCF_006507695.1_ASM650769v1	110	11	melitensis WestMed	L24-wild-type	S12-wild-type
GCF_006507745.1_ASM650774v1	110	11	melitensis WestMed	L24-wild-type	S12-wild-type
GCF_006507765.1_ASM650776v1		11	melitensis WestMed	L24-wild-type	S12-wild-type
GCF_006507775.1_ASM650777v1		43	melitensis WestMed	L24-wild-type	S12-wild-type
GCF_006507795.1_ASM650779v1		11	melitensis WestMed	L24-wild-type	S12-wild-type
GCF_006507815.1_ASM650781v1		8	melitensis EastMed	L24-wild-type	S12-wild-type
GCF_006507825.1_ASM650782v1		11	melitensis WestMed	L24-wild-type	S12-wild-type
GCF_006507855.1_ASM650785v1	51	11	melitensis WestMed	L24-wild-type	S12-wild-type
GCF_006507875.1_ASM650787v1	51	11	melitensis WestMed	L24-wild-type	S12-wild-type
GCF_006507905.1_ASM650790v1		11	melitensis WestMed	L24-wild-type	S12-wild-type
GCF_006507915.1_ASM650791v1		11	melitensis WestMed	L24-wild-type	S12-wild-type
GCF_006507945.1_ASM650794v1		11	melitensis WestMed	L24-wild-type	S12-wild-type
GCF_006507965.1_ASM650796v1		11	melitensis WestMed	L24-wild-type	S12-wild-type
GCF_006507975.1_ASM650797v1		11	melitensis WestMed	L24-wild-type	S12-wild-type
GCF_006508005.1_ASM650800v1		11	melitensis WestMed	L24-wild-type	S12-wild-type
GCF_006508015.1_ASM650801v1	110	11	melitensis WestMed	L24-wild-type	S12-wild-type
GCF_006508025.1_ASM650802v1		11	melitensis WestMed	L24-wild-type	S12-wild-type
GCF_006508035.1_ASM650803v1		11	melitensis WestMed	L24-wild-type	S12-wild-type
GCF_006517295.1_ASM651729v1		11	melitensis WestMed	L24-wild-type	S12-wild-type
GCF_006517305.1_ASM651730v1		11	melitensis WestMed	L24-wild-type	S12-wild-type
GCF_006517315.1_ASM651731v1		11	melitensis WestMed	L24-wild-type	S12-wild-type
GCF_006517325.1_ASM651732v1		11	melitensis WestMed	L24-wild-type	S12-wild-type
GCF_006517335.1_ASM651733v1		11	melitensis WestMed	L24-wild-type	S12-wild-type
GCF_008761575.1_ASM876157v1		5	abortus C	L24-wild-type	S12-wild-type
GCF_008761595.1_ASM876159v1	42	8	melitensis EastMed	L24-wild-type	S12-wild-type
GCF_008761615.1_ASM876161v1		8	melitensis EastMed	L24-wild-type	S12-wild-type
GCF_008932475.1_ASM893247v1				L24-S37R	S12-T13I
GCF_008932485.1_ASM893248v1				L24-S37R	S12-T13I
GCF_008932495.1_ASM893249v1				L24-S37R	S12-T13I
GCF_008932505.1_ASM893250v1				L24-S37R	S12-T13I
GCF_008932555.1_ASM893255v1				L24-S37R	S12-T13I
GCF_008932575.1_ASM893257v1				L24-S37R	S12-T13I
GCF_009017355.1_ASM901735v1	42	8	melitensis EastMed	L24-wild-type	S12-wild-type
GCF_009017395.1_ASM901739v1	42	8	melitensis EastMed	L24-wild-type	S12-wild-type
GCF_009361155.1_ASM936115v1				L24-S37R	S12-T13I
GCF_009601725.1_ASM960172v1		85		L24-wild-type	S12-wild-type
GCF_009664915.1_ASM966491v1				L24-wild-type	S12-wild-type
GCF_009664925.1_ASM966492v1				L24-wild-type	S12-wild-type
GCF_009664935.1_ASM966493v1		65		L24-wild-type	S12-wild-type
GCF_009664965.1_ASM966496v1		66		L24-wild-type	S12-wild-type
GCF_009665015.1_ASM966501v1		64		L24-wild-type	S12-A14T
GCF_009665065.1_ASM966506v1		64		L24-wild-type	S12-A14T
GCF_009728165.1_B_abortus_str_240	38	2	abortus C	L24-wild-type	S12-wild-type
GCF_009728185.1_ASM972818v1		2	abortus C	L24-wild-type	S12-wild-type
GCF_009733175.1_Brucella_abortus_317	38	2	abortus C	L24-wild-type	S12-wild-type
GCF_009733195.1_Brucella_abortus_313	38	2	abortus C	L24-wild-type	S12-wild-type
GCF_009733205.1_Brucella_abortus_264	38	2	abortus C	L24-wild-type	S12-wild-type
GCF_009733215.1_Brucella_abortus_293	38	2	abortus C	L24-wild-type	S12-wild-type
GCF_009733255.1_Brucella_abortus_381	38	2	abortus C	L24-wild-type	S12-wild-type
GCF_009733275.1_Brucella_abortus_401	38	2	abortus C	L24-wild-type	S12-wild-type
GCF_009733285.1_Brucella_abortus_403	38	2	abortus C	L24-wild-type	S12-wild-type
GCF_009733335.1_Brucella_abortus_1552	38	2	abortus C	L24-wild-type	S12-wild-type
GCF_009733365.1_Brucella_abortus_C_550	38	2	abortus C	L24-wild-type	S12-wild-type
GCF_009733375.1_Brucella_abortus_C_551	38	2	abortus C	L24-wild-type	S12-wild-type
GCF_009733435.1_Brucella_abortus_I_12		2	abortus C	L24-wild-type	S12-wild-type
GCF_009733455.1_Brucella_abortus_I_29	38		abortus C	L24-wild-type	S12-wild-type
GCF_009733465.1_Brucella_abortus_I_34		2	abortus C	L24-wild-type	S12-wild-type
GCF_009733495.1_Brucella_abortus_I_181	178	4		L24-wild-type	S12-wild-type
GCF_009789215.1_ASM978921v1	178	2	abortus C	L24-wild-type	S12-wild-type
GCF_009789295.1_ASM978929v1	63	8	melitensis EastMed	L24-wild-type	S12-wild-type
GCF_009789305.1_ASM978930v1	42	8	melitensis EastMed	L24-wild-type	S12-wild-type
GCF_009789335.1_ASM978933v1	42	8	melitensis EastMed	L24-wild-type	S12-wild-type
GCF_009789345.1_ASM978934v1	42	8	melitensis EastMed	L24-wild-type	S12-wild-type
GCF_009789365.1_ASM978936v1	36	2	abortus C	L24-wild-type	S12-wild-type
GCF_009789395.1_ASM978939v1	42	8	melitensis EastMed	L24-wild-type	S12-wild-type
GCF_009789415.1_ASM978941v1		8	melitensis EastMed	L24-N67S	S12-wild-type
GCF_009789435.1_ASM978943v1	63	8	melitensis EastMed	L24-wild-type	S12-wild-type
GCF_009789445.1_ASM978944v1	43	8	melitensis EastMed	L24-wild-type	S12-wild-type
GCF_009789465.1_ASM978946v1	42	8	melitensis EastMed	L24-wild-type	S12-wild-type
GCF_009797905.1_ASM979790v1	42	8	melitensis EastMed	L24-wild-type	S12-wild-type
GCF_009823695.1_ASM982369v1	4	17	suis biovar 4-canis	L24-wild-type	S12-wild-type
GCF_009823705.1_ASM982370v1	42	8	melitensis EastMed	L24-wild-type	S12-wild-type
GCF_011801185.1_ASM1180118v1	27	5	abortus C	L24-wild-type	S12-wild-type
GCF_013375275.1_ASM1337527v1				L24-S37R	S12-T13I
GCF_013409355.1_ASM1340935v1				L24-S37R	S12-T13I
GCF_013425785.1_ASM1342578v1	28	1	abortus C	L24-wild-type	S12-wild-type
GCF_014084005.1_ASM1408400v1		80		L24-wild-type	S12-wild-type
GCF_014138165.1_ASM1413816v1				L24-S37R	S12-T13I
GCF_014193785.1_ASM1419378v1	78	27		L24-wild-type	S12-wild-type
GCF_014201995.1_ASM1420199v1		86		L24-wild-type	S12-wild-type
GCF_014270005.1_ASM1427000v1	43	8	melitensis EastMed	L24-wild-type	S12-wild-type
GCF_014495725.1_ASM1449572v1				L24-S37R	S12-T13I
GCF_014495905.1_ASM1449590v1		100		L24-wild-type	S12-wild-type
GCF_014884405.1_ASM1488440v1	9	15	suis biovar 2	L24-wild-type	S12-wild-type
GCF_014884485.1_ASM1488448v1				L24-wild-type	S12-wild-type
GCF_014884505.1_ASM1488450v1	3		suis biovar 4-canis	L24-wild-type	S12-wild-type
GCF_014884525.1_ASM1488452v1	4			L24-wild-type	S12-wild-type
GCF_014884545.1_ASM1488454v1	6	14	suis biovar 1	L24-wild-type	S12-wild-type
GCF_014884565.1_ASM1488456v1	6	14	suis biovar 1	L24-wild-type	S12-wild-type
GCF_900092405.1_10RB9215v1		67		L24-wild-type	S12-wild-type
GCF_900095085.1_14913_1_10	27	5	abortus C	L24-wild-type	S12-wild-type
GCF_900095155.1_BR141012304v1		86		L24-wild-type	S12-wild-type
GCF_900236335.1_Bru_genome7		8	melitensis EastMed	L24-wild-type	S12-wild-type
GCF_900236345.1_Bru_genome47		8	melitensis EastMed	L24-wild-type	S12-wild-type
GCF_900236355.1_Bru_genome20		8	melitensis EastMed	L24-wild-type	S12-wild-type
GCF_900236365.1_Bru_genome40		8	melitensis EastMed	L24-wild-type	S12-wild-type
GCF_900236375.1_Bru_genome9	121	12		L24-wild-type	S12-wild-type
GCF_900236385.1_Bru_genome37		8	melitensis EastMed	L24-wild-type	S12-wild-type
GCF_900236395.1_Bru_genome41		8	melitensis EastMed	L24-wild-type	S12-wild-type
GCF_900236405.1_Bru_genome13		8	melitensis EastMed	L24-wild-type	S12-wild-type
GCF_900236415.1_Bru_genome48		8	melitensis EastMed	L24-wild-type	S12-wild-type
GCF_900236425.1_Bru_genome11	121	12		L24-wild-type	S12-wild-type
GCF_900236435.1_Bru_genome23		8	melitensis EastMed	L24-wild-type	S12-wild-type
GCF_900236445.1_Bru_genome2		8	melitensis EastMed	L24-wild-type	S12-wild-type
GCF_900236455.1_Bru_genome44		8	melitensis EastMed	L24-wild-type	S12-wild-type
GCF_900236465.1_Bru_genome45		8	melitensis EastMed	L24-wild-type	S12-wild-type
GCF_900236485.1_Bru_genome24	121	12		L24-wild-type	S12-wild-type
GCF_900236495.1_Bru_genome46	121	12		L24-wild-type	S12-wild-type
GCF_900236515.1_Bru_genome43		8	melitensis EastMed	L24-wild-type	S12-wild-type
GCF_900236525.1_Bru_genome6		8	melitensis EastMed	L24-wild-type	S12-wild-type
GCF_900236535.1_Bru_genome4	121	12		L24-wild-type	S12-wild-type
GCF_900236545.1_Bru_genome36		8	melitensis EastMed	L24-wild-type	S12-wild-type
GCF_900236555.1_Bru_genome5		8	melitensis EastMed	L24-wild-type	S12-wild-type
GCF_900236565.1_Bru_genome8		8	melitensis EastMed	L24-wild-type	S12-wild-type
GCF_900236575.1_Bru_genome10	47	8	melitensis EastMed	L24-wild-type	S12-wild-type
GCF_900236585.1_Bru_genome1		12		L24-wild-type	S12-wild-type
GCF_900417195.1_01_3016_5171	51	11	melitensis WestMed	L24-wild-type	S12-wild-type
GCF_900417205.1_00_2956_4	51	11	melitensis WestMed	L24-wild-type	S12-wild-type
GCF_900417215.1_00_4216	51	11	melitensis WestMed	L24-wild-type	S12-wild-type
GCF_900417225.1_00_2529_3	51	11	melitensis WestMed	L24-wild-type	S12-wild-type
GCF_900417235.1_00_2782	51	11	melitensis WestMed	L24-wild-type	S12-wild-type
GCF_900417245.1_00_3099_5734	51	11	melitensis WestMed	L24-wild-type	S12-wild-type
GCF_900417255.1_00_3099_5733	51	11	melitensis WestMed	L24-wild-type	S12-wild-type
GCF_900446005.1_58116_B01	28	1	abortus C	L24-wild-type	S12-wild-type
GCF_900446015.1_58932_C01	28	1	abortus C	L24-wild-type	S12-wild-type
GCF_900446025.1_58932_E01	28	1	abortus C	L24-wild-type	S12-wild-type
GCF_900446035.1_59071_C01	45	8	melitensis EastMed	L24-wild-type	S12-wild-type
GCF_900446045.1_58932_D01	28	1	abortus C	L24-wild-type	S12-wild-type
GCF_900446055.1_59014_A01	28	5	abortus C	L24-wild-type	S12-wild-type
GCF_900446065.1_58932_F01	28	1	abortus C	L24-wild-type	S12-wild-type
GCF_900446075.1_59071_A01	65		melitensis Americas	L24-wild-type	S12-wild-type
GCF_900446085.1_59302_C02		9	melitensis WestMed	L24-wild-type	S12-wild-type
GCF_900446095.1_59071_B01	43	39	melitensis EastMed	L24-wild-type	S12-wild-type
GCF_900446105.1_59302_A02		22		L24-wild-type	S12-wild-type
GCF_900446115.1_59302_H01				-	S12-wild-type
GCF_900446125.1_57572_C01	26	22		L24-wild-type	S12-wild-type
GCF_900446135.1_58116_C01	1	13	ovis	L24-V81I	S12-wild-type
GCF_900446145.1_59071_D01	169	14	suis biovar 1	-	-
GCF_900446155.1_59302_G01		14	suis biovar 1	L24-wild-type	S12-wild-type
GCF_900454225.1_34576_H01				L24-S37R	S12-T13I
GCF_900460605.1_58116_D02	6	14	suis biovar 1	L24-wild-type	S12-wild-type
GCF_900491895.1_07_2859_6071	3		suis biovar 4-canis	L24-wild-type	S12-wild-type
GCF_900491905.1_96_9626	3	20	suis biovar 4-canis	L24-wild-type	S12-wild-type
GCF_900491915.1_07_2859_6070	3	20	suis biovar 4-canis	L24-wild-type	S12-wild-type
GCF_900491925.1_10469	3	20	suis biovar 4-canis	L24-wild-type	S12-wild-type
GCF_900497665.1_09_369_776_1		21	suis biovar 4-canis	L24-wild-type	S12-wild-type
GCF_902807045.1_17_2122_4144	81	53	microti	L24-wild-type	S12-wild-type
GCF_902825315.1_OCH_ISR4				L24-S37R	S12-T13I
GCF_902825335.1_OCH_ISR1				L24-S37R	S12-T13I
GCF_902825345.1_OCH_ISR5				L24-S37R	S12-T13I
GCF_903131625.1_BCH				L24-wild-type	S12-wild-type
GCF_904066045.1_WS_Be_68	7	15	suis biovar 2	L24-wild-type	S12-wild-type
GCF_904066055.1_WS_Be_9	7	15	suis biovar 2	L24-wild-type	S12-wild-type
GCF_904066065.1_WS_Be_70	7	15	suis biovar 2	L24-wild-type	S12-wild-type
GCF_904066075.1_WS_Be_61	7	15	suis biovar 2	L24-wild-type	S12-wild-type
