# Supplementary material for: Protein Biomarker Identification for the Discrimination of Brucella melitensis Field Isolates From the Brucella melitensis Rev.1 Vaccine Strain by MALDI-TOF MS
Source: Front Microbiol. 2021 Oct 22;12:712601. doi: 10.3389/fmicb.2021.712601 (PMC8569450; doi:10.3389/fmicb.2021.712601)
Supplement: Supplementary file 7 [file Table_6.XLSX]

## Sheet: Table_S6_StrainList_Diversity
Strain	Alias	SampleMatrix	Molecular Typing Group	MLVA8 Group	MLVA8 Genotype	MLVA8 TR Copy Number Sequence
09RB5221		-	Brucella melitensis bv.2	East Mediterranean	42	1-5-3-13-2-2-3-2
BfR-BR-00271		human	Brucella melitensis bv.2	East Mediterranean	43	1-5-3-13-3-2-3-2
BfR-BR-00222		goat	Brucella melitensis bv.2	East Mediterranean	45	1-5-3-12-2-2-3-2
BfR-BR-00219	Rev.1 Ellberg	vaccine	Brucella melitensis bv.1	Americas	47	3-4-2-13-4-2-3-3
BfR-BR-00261		human	Brucella melitensis bv.2	West Mediterranean	49	3-6-3-14-1-1-3-3
BfR-BR-00318		goat	Brucella melitensis bv.3	West Mediterranean	51	3-5-3-13-1-1-3-3
09RB5216		-	Brucella melitensis bv.1	Americas	54	3-4-2-13-5-2-3-3
BfR-BR-00217		human	Brucella melitensis bv.1	Americas	55	3-4-3-13-4-2-3-3
09RB5223		-	Brucella melitensis bv.2	East Mediterranean	57	1-5-3-13-3-3-3-2
04RB0360		-	Brucella melitensis bv.1	East Mediterranean	58	1-5-3-13-3-1-3-2
BfR-BR-00187		human	Brucella melitensis bv.1	East Mediterranean	59	1-5-2-13-3-2-3-2
BfR-BR-00201		human	Brucella melitensis bv.1	East Mediterranean	60	1-5-3-13-3-2-2-2
BfR-BR-00265		human	Brucella melitensis bv.2	East Mediterranean	61	1-5-3-14-3-2-3-2
BfR-BR-00359		human	Brucella melitensis bv.3	East Mediterranean	62	1-3-3-13-2-2-3-2
BfR-BR-00345		human	Brucella melitensis bv.3	East Mediterranean	64	1-5-3-12-3-2-3-2
BfR-BR-00193		human	Brucella melitensis bv.1	East Mediterranean	65	3-5-3-13-3-2-3-3
09RB5220		-	Brucella melitensis bv.1	Americas	80	3-4-2-13-3-2-3-3
BfR-BR-00330		human	Brucella melitensis bv.3	-	-	2-6-3-14-1-1-3-3
