# Supplementary material for: Protein Biomarker Identification for the Discrimination of Brucella melitensis Field Isolates From the Brucella melitensis Rev.1 Vaccine Strain by MALDI-TOF MS
Source: Front Microbiol. 2021 Oct 22;12:712601. doi: 10.3389/fmicb.2021.712601 (PMC8569450; doi:10.3389/fmicb.2021.712601)
Supplement: Supplementary file 8 [file Table_7.XLSX]

## Sheet: Table_S7_L24_Variant_Prevalence
blastP Results							Prevalence in Typing Groups
QueryID	Protein.Variant	Alignment.Length	Gap.Openings	Mass	Mass.Delta	Assemblies.n	abortus B	abortus C	marine cluster B	marine cluster C1	marine cluster C2	melitensis Americas	melitensis EastMed	melitensis Rev. 1	melitensis WestMed	microti	ovis	suis biovar 1	suis biovar 2	suis biovar 4-canis	unknown group
Q8YHM9	wild type	103	0	11207.9	0	746	1	0.990521	1	1	1	1	0.995	0	1	1	0	1	0.72	1	0.825397
Q8YHM9	M28T	103	0	11177.8	-30.0922	3	0	0	0	0	0	0	0	1	0	0	0	0	0	0	0
Q8YHM9	S37R	103	0	11277	69.1084	22	0	0	0	0	0	0	0	0	0	0	0	0	0	0	0.174603
Q8YHM9	G55D	103	0	11266	58.0361	7	0	0	0	0	0	0	0	0	0	0	0	0	0.28	0	0
Q8YHM9	N67S	103	0	11180.9	-27.0253	1	0	0	0	0	0	0	0.005	0	0	0	0	0	0	0	0
Q8YHM9	V81I	103	0	11221.9	14.0266	17	0	0	0	0	0	0	0	0	0	0	1	0	0	0	0
Q8YHM9	K90R	103	0	11235.9	28.0134	2	0	0.00947867	0	0	0	0	0	0	0	0	0	0	0	0	0
Assemblies with with no blastP result for Q8YHM9:
GCF_001302545.1_ASM130254v1
GCF_001637305.1_ASM163730v1
GCF_900446115.1_59302_H01
GCF_900446145.1_59071_D01
