# Supplementary material for: Protein Biomarker Identification for the Discrimination of Brucella melitensis Field Isolates From the Brucella melitensis Rev.1 Vaccine Strain by MALDI-TOF MS
Source: Front Microbiol. 2021 Oct 22;12:712601. doi: 10.3389/fmicb.2021.712601 (PMC8569450; doi:10.3389/fmicb.2021.712601)
Supplement: Supplementary file 9 [file Table_8.XLSX]

## Sheet: Table_S8_S12_Variant_Prevalence
blastP Results							Prevalence in Typing Groups
QueryID	Protein.Variant	Alignment.Length	Gap.Openings	Mass	Mass.Delta	Assemblies.n	abortus B	abortus C	marine cluster B	marine cluster C1	marine cluster C2	melitensis Americas	melitensis EastMed	melitensis Rev. 1	melitensis WestMed	microti	ovis	suis biovar 1	suis biovar 2	suis biovar 4-canis	unknown group
Q8GH23	wild type	123	0	13871.2	0	760	1	0.990521	0	1	1	1	1	0	0.97561	1	1	1	1	1	0.787402
Q8GH23	T13I	123	0	13883.2	12.0538	23	0	0	0	0	0	0	0	0	0	0	0	0	0	0	0.181102
Q8GH23	A14T	123	0	13901.2	30.026	3	0	0	0	0	0	0	0	0	0	0	0	0	0	0	0.023622
Q8GH23	K43R	123	0	13899.2	28.0134	4	0	0.00947867	0	0	0	0	0	0	0.0162602	0	0	0	0	0	0
Q8GH23	V55I	123	0	13885.2	14.0266	6	0	0	1	0	0	0	0	0	0	0	0	0	0	0	0.00787402
Q8GH23	K88R	123	0	13899.2	28.0134	1	0	0	0	0	0	0	0	0	0.00813008	0	0	0	0	0	0
Q8GH23	P91L	123	0	13887.2	16.0425	3	0	0	0	0	0	0	0	1	0	0	0	0	0	0	0
Assemblies with with no blastP result for Q8GH23:
GCF_000590815.1_ASM59081v1
GCF_900446145.1_59071_D01
